# Supplementary material for: Ubiquitinome Analysis Uncovers Alterations in Synaptic Proteins and Glucose Metabolism Enzymes in the Hippocampi of Adolescent Mice Following Cold Exposure
Source: Cells. 2024 Mar 25;13(7):570. doi: 10.3390/cells13070570 (PMC11011669; doi:10.3390/cells13070570)
Supplement: Supplementary file 1 [file cells-13-00570-s001.zip]

Archive with 3 entries (3 files):
- Table S1. GlyGly (K) sites.xlsx
- Table S2. Quantitative and differential analysis of the ubiquitinome data.xlsx
- Table S3. GlyGly (K) sites exclusively identified in one group.xlsx
