# Supplementary material for: Ubiquitinome Analysis Uncovers Alterations in Synaptic Proteins and Glucose Metabolism Enzymes in the Hippocampi of Adolescent Mice Following Cold Exposure
Source: Cells. 2024 Mar 25;13(7):570. doi: 10.3390/cells13070570 (PMC11011669; doi:10.3390/cells13070570)
Supplement: Supplementary file 1 [file cells-13-00570-s001.zip › Table S1. GlyGly (K) sites.xlsx]

## Sheet: GlyGly (K)Sites
Proteins	Position within protein	Leading proteins	Protein	Protein names	Gene names	Fasta headers	Localization prob	PEP	Score	Score for localization	Localization prob CE-01	PEP CE-01	Score CE-01	Localization prob CE-02	PEP CE-02	Score CE-02	Localization prob CE-03	PEP CE-03	Score CE-03	Localization prob RT-01	PEP RT-01	Score RT-01	Localization prob RT-02	PEP RT-02	Score RT-02	Localization prob RT-03	PEP RT-03	Score RT-03	Number of GlyGly (K)	Amino acid	Sequence window	GlyGly (K) Probabilities	Position in peptide	Charge	Mass error [ppm]	Intensity	Intensity CE-01	Intensity CE-02	Intensity CE-03	Intensity RT-01	Intensity RT-02	Intensity RT-03
S4R2L5;A0A0R4J2B0;V9GX43;S4R2U7;S4R1S7;E9QA47;Q9Z0H4;S4R2J2;A3KGT0	70	S4R2L5	S4R2L5	CUGBP Elav-like family member 2	Celf2	tr|S4R2L5|S4R2L5_MOUSE CUGBP Elav-like family member 2 (Fragment) OS=Mus musculus OX=10090 GN=Celf2 PE=1 SV=1;tr|A0A0R4J2B0|A0A0R4J2B0_MOUSE CUGBP Elav-like family member 2 OS=Mus musculus OX=10090 GN=Celf2 PE=1 SV=1;tr|V9GX43|V9GX43_MOUSE CUGBP Elav-like	1	4.63417e-05	110.92	110.92	0		NaN							1	0.000619471	93.649	1	4.63417e-05	110.92	1	0.000396308	97.69	1	K	PPQSKGCCFVTFYTRKAALEAQNALHNIKTL	K(1)AALEAQNALHNIK	1	3	-1.1792	49006000	7326500	0	0	13864000	12540000	15275000
S4R1S2;G5E8K2;G5E8K3;S4R2S8;G5E8K5;A0A1W2P812;Q9QXH1;G3X971;S4R236;S4R1X7;S4R2C1;S4R187;S4R2F5;S4R2J6;S4R165;S4R1U4;W6PPR4;W6PPA1;S4R2K9	990	S4R1S2;W6PPR4	W6PPR4	Ankyrin-3	Ank3	tr|S4R1S2|S4R1S2_MOUSE Ankyrin-3 OS=Mus musculus OX=10090 GN=Ank3 PE=1 SV=1;tr|G5E8K2|G5E8K2_MOUSE Ankyrin-3 OS=Mus musculus OX=10090 GN=Ank3 PE=1 SV=1;tr|G5E8K3|G5E8K3_MOUSE Ankyrin-3 OS=Mus musculus OX=10090 GN=Ank3 PE=1 SV=1;tr|S4R2S8|S4R2S8_MOUSE Ankyr	1	3.83369e-07	109.87	98.165	0		NaN	1	6.54733e-05	83.404	0		NaN	1	6.62899e-05	92.264	1	3.83369e-07	109.87	1	1.21633e-05	98.165	1	K	CTAPTRITCRLVKRHKLANPPPMVEGEGLAS	HK(1)LANPPPMVEGEGLASR	2	3	-0.39113	132490000	24609000	14252000	19368000	0	15908000	0
S4R1L5;S4R2P8;A0A1S6GWH3;A0A1S6GWH6;O88738	2264	S4R1L5	S4R1L5	Baculoviral IAP repeat-containing protein 6	Birc6	tr|S4R1L5|S4R1L5_MOUSE Baculoviral IAP repeat-containing protein 6 OS=Mus musculus OX=10090 GN=Birc6 PE=1 SV=1;tr|S4R2P8|S4R2P8_MOUSE Baculoviral IAP repeat-containing protein 6 OS=Mus musculus OX=10090 GN=Birc6 PE=1 SV=1;tr|A0A1S6GWH3|A0A1S6GWH3_MOUSE UBI	1	0.000582478	113.63	108.47	0		NaN				0		NaN	0.999991	0.023546	50.897	1	0.000981634	108.47	1	0.000582478	113.63	1	K	QMEKEKIQSNKGSSYKLLVEQAKLKQATSKH	GSSYK(1)LLVEQAK	5	2	0.22507	97195000	12707000	0	0	22473000	15881000	22044000
Q9Z2P7;Q91XH6;O88384;E0CYE5	13	Q9Z2P7	Q9Z2P7	Vesicle transport through interaction with t-SNAREs homolog 1B	Vti1b	tr|Q9Z2P7|Q9Z2P7_MOUSE GES30 OS=Mus musculus OX=10090 GN=Vti1b PE=2 SV=1;tr|Q91XH6|Q91XH6_MOUSE Vesicle transport through interaction with t-SNAREs 1B homolog OS=Mus musculus OX=10090 GN=Vti1b PE=1 SV=1;sp|O88384|VTI1B_MOUSE Vesicle transport through inter	1	1.58646e-35	200.94	199.49	1	3.1493e-30	188.04	1	8.29633e-22	159.88	1	4.4268e-29	177.67	1	1.58646e-35	200.94	1	8.29633e-22	159.88	1	2.04769e-35	199.49	1	K	___MAASAASSEHFEKLHEIFRGLLEDLQGV	AASAASSEHFEK(1)LHEIFR	12	3	-0.35341	889030000	69394000	103590000	156360000	81076000	111870000	117910000
Q9Z2P7;Q91XH6;O88384;Q3TUP8	189	Q9Z2P7	Q9Z2P7	Vesicle transport through interaction with t-SNAREs homolog 1B	Vti1b	tr|Q9Z2P7|Q9Z2P7_MOUSE GES30 OS=Mus musculus OX=10090 GN=Vti1b PE=2 SV=1;tr|Q91XH6|Q91XH6_MOUSE Vesicle transport through interaction with t-SNAREs 1B homolog OS=Mus musculus OX=10090 GN=Vti1b PE=1 SV=1;sp|O88384|VTI1B_MOUSE Vesicle transport through inter	1	0.00797485	59.975	59.975				1	0.00797485	59.975													1	K	ERTKSRLVNTNENLSKSRKILRSMSRKVITN	LVNTNENLSK(1)SR	10	3	0.92753	0	0	0	0	0	0	0
Q9Z2G0	231	Q9Z2G0	Q9Z2G0	Protein fem-1 homolog B	Fem1b	sp|Q9Z2G0|FEM1B_MOUSE Protein fem-1 homolog B OS=Mus musculus OX=10090 GN=Fem1b PE=1 SV=1	1	0.0361942	37.112	37.112	0		NaN	0		NaN	0		NaN	0		NaN	1	0.0361942	37.112				1	K	NGHGMTPLKVAAESCKADVVELLLSHADCDR	VAAESCK(1)ADVVELLLSHADCDR	7	3	0.38842	2911000000	412900000	447260000	691560000	608370000	750870000	0
Q9Z0E0	283	Q9Z0E0	Q9Z0E0	Neurochondrin	Ncdn	sp|Q9Z0E0|NCDN_MOUSE Neurochondrin OS=Mus musculus OX=10090 GN=Ncdn PE=1 SV=1	1	3.48712e-05	178.6	168.45	1	0.0172384	98.997	1	0.00377448	130.04	1	0.0239642	87.323	1	0.00960153	113.89	1	3.48712e-05	178.6	1	0.000120169	168.45	1	K	ILGSKLSSWQRNPALKLAARLAHACGSDWIP	NPALK(1)LAAR	5	2	0.024093	943390000	109560000	113690000	84380000	130490000	153680000	105760000
Q9WV34	59	Q9WV34	Q9WV34	MAGUK p55 subfamily member 2	Mpp2	sp|Q9WV34|MPP2_MOUSE MAGUK p55 subfamily member 2 OS=Mus musculus OX=10090 GN=Mpp2 PE=1 SV=1	1	0.0110905	62.303	62.303	1	0.0422032	47.844	0		NaN	0		NaN	0		NaN	1	0.0110905	62.303	0		NaN	1	K	IVRSLAKAHERLEETKLEAVRDNNLELVQEI	LEETK(1)LEAVR	5	3	-0.54294	108840000	17591000	18259000	17892000	24906000	16420000	13774000
Q9WV31	293	Q9WV31	Q9WV31	Activity-regulated cytoskeleton-associated protein	Arc	sp|Q9WV31|ARC_MOUSE Activity-regulated cytoskeleton-associated protein OS=Mus musculus OX=10090 GN=Arc PE=1 SV=1	1	0.00192325	64.52	64.52										1	0.00192325	64.52							1	K	TLSREAIQRELELPQKQGEPLDQFLWRKRDL	ELELPQK(1)QGEPLDQFLWR	7	3	0.080388	0	0	0	0	0	0	0
Q9R0Q6;A0A0G2JF52;D3YVI5;Q9CTB9	87	Q9R0Q6	Q9R0Q6	Actin-related protein 2/3 complex subunit 1A	Arpc1a	sp|Q9R0Q6|ARC1A_MOUSE Actin-related protein 2/3 complex subunit 1A OS=Mus musculus OX=10090 GN=Arpc1a PE=1 SV=1;tr|A0A0G2JF52|A0A0G2JF52_MOUSE Actin-related protein 2/3 complex subunit 1A OS=Mus musculus OX=10090 GN=Arpc1a PE=1 SV=1;tr|D3YVI5|D3YVI5_MOUSE	1	0.0098715	73.887	60.301	0		NaN	1	0.041837	47.139	0		NaN	1	0.0098715	73.887	1	0.0351229	66.92	1	0.0106424	60.301	1	K	ADRNAYVWSQKDGIWKPTLVILRINRAATFV	DGIWK(1)PTLVILR	5	3	0.12089	304840000	42715000	22985000	36477000	33186000	63024000	31296000
Q9R0Q6	290	Q9R0Q6	Q9R0Q6	Actin-related protein 2/3 complex subunit 1A	Arpc1a	sp|Q9R0Q6|ARC1A_MOUSE Actin-related protein 2/3 complex subunit 1A OS=Mus musculus OX=10090 GN=Arpc1a PE=1 SV=1	1	0.00426767	68.893	68.893													1	0.00426767	68.893				1	K	DDRGCLTFVSKLDVPKQSIQRNMSAMERFRN	LDVPK(1)QSIQR	5	3	-1.2028	6610300	0	0	0	0	6610300	0
Q9R0P9;Q3TCH2;I7ENE7	135	Q9R0P9	Q9R0P9	Ubiquitin carboxyl-terminal hydrolase isozyme L1;Ubiquitin carboxyl-terminal hydrolase	Uchl1	sp|Q9R0P9|UCHL1_MOUSE Ubiquitin carboxyl-terminal hydrolase isozyme L1 OS=Mus musculus OX=10090 GN=Uchl1 PE=1 SV=1;tr|Q3TCH2|Q3TCH2_MOUSE Ubiquitin carboxyl-terminal hydrolase (Fragment) OS=Mus musculus OX=10090 GN=Uchl1 PE=2 SV=1;tr|I7ENE7|I7ENE7_MOUSE Ub	1	1.95161e-28	169.85	103.01	1	0.0131756	42.029	1	1.36532e-13	114.02							1	1.95161e-28	169.85	1	5.97544e-08	103.01	1	K	ETEKLSPEDRAKCFEKNEAIQAAHDSVAQEG	CFEK(1)NEAIQAAHDSVAQEGQCR	4	4	0.25701	239180000	47583000	44608000	0	0	60143000	58503000
Q9R0P9;Q3TCH2;I7ENE7	64	Q9R0P9	Q9R0P9	Ubiquitin carboxyl-terminal hydrolase isozyme L1;Ubiquitin carboxyl-terminal hydrolase	Uchl1	sp|Q9R0P9|UCHL1_MOUSE Ubiquitin carboxyl-terminal hydrolase isozyme L1 OS=Mus musculus OX=10090 GN=Uchl1 PE=1 SV=1;tr|Q3TCH2|Q3TCH2_MOUSE Ubiquitin carboxyl-terminal hydrolase (Fragment) OS=Mus musculus OX=10090 GN=Uchl1 PE=2 SV=1;tr|I7ENE7|I7ENE7_MOUSE Ub	0.893294	0.00837563	110.87	110.87	0		NaN	0.89277	0.0119492	101.64				0.893294	0.00837563	110.87							1	K	LLLLFPLTAQHENFRKKQIEELKGQEVSPKV	K(0.893)K(0.107)QIEELK	1	3	0.02333	108340000	28859000	35517000	0	43961000	0	0
Q9R0P9;Q3TCH2;I7ENE7	65	Q9R0P9	Q9R0P9	Ubiquitin carboxyl-terminal hydrolase isozyme L1;Ubiquitin carboxyl-terminal hydrolase	Uchl1	sp|Q9R0P9|UCHL1_MOUSE Ubiquitin carboxyl-terminal hydrolase isozyme L1 OS=Mus musculus OX=10090 GN=Uchl1 PE=1 SV=1;tr|Q3TCH2|Q3TCH2_MOUSE Ubiquitin carboxyl-terminal hydrolase (Fragment) OS=Mus musculus OX=10090 GN=Uchl1 PE=2 SV=1;tr|I7ENE7|I7ENE7_MOUSE Ub	1	0.000165458	101.2	101.2	0.999926	0.00585802	66.674	0		NaN	1	0.000165458	101.2				0.992945	0.0566209	48.351				1	K	LLLFPLTAQHENFRKKQIEELKGQEVSPKVY	K(1)QIEELKGQEVSPK	1	3	0.33576	32320000	9939600	0	9805800	0	12575000	0
Q9R0P9;Q3TCH2;I7ENE7	71	Q9R0P9	Q9R0P9	Ubiquitin carboxyl-terminal hydrolase isozyme L1;Ubiquitin carboxyl-terminal hydrolase	Uchl1	sp|Q9R0P9|UCHL1_MOUSE Ubiquitin carboxyl-terminal hydrolase isozyme L1 OS=Mus musculus OX=10090 GN=Uchl1 PE=1 SV=1;tr|Q3TCH2|Q3TCH2_MOUSE Ubiquitin carboxyl-terminal hydrolase (Fragment) OS=Mus musculus OX=10090 GN=Uchl1 PE=2 SV=1;tr|I7ENE7|I7ENE7_MOUSE Ub	1	2.38548e-20	192.5	109.15	1	0.00110334	106.62	1	8.08726e-05	109.15	1	0.000598409	113.69	0.991731	0.00531767	67.136	1	2.38548e-20	192.5	0.794634	0.00194731	77.192	1	K	TAQHENFRKKQIEELKGQEVSPKVYFMKQTI	QIEELK(1)GQEVSPK	6	3	0.24921	225640000	24160000	29900000	27642000	26829000	36050000	18586000
Q9R0P9	4	Q9R0P9	Q9R0P9	Ubiquitin carboxyl-terminal hydrolase isozyme L1	Uchl1	sp|Q9R0P9|UCHL1_MOUSE Ubiquitin carboxyl-terminal hydrolase isozyme L1 OS=Mus musculus OX=10090 GN=Uchl1 PE=1 SV=1	1	4.79754e-12	137.89	137.89	1	3.12737e-05	100.69	1	3.14556e-05	96.707	1	9.32403e-05	92.866	1	4.857e-08	134.98	1	2.73296e-06	116.79	1	4.79754e-12	137.89	1	K	____________MQLKPMEINPEMLNKVLAK	MQLK(1)PMEINPEMLNK	4	2	-0.64867	2187300000	158280000	155990000	198780000	20906000	0	49160000
Q9R0N5	62	Q9R0N5	Q9R0N5	Synaptotagmin-5	Syt5	sp|Q9R0N5|SYT5_MOUSE Synaptotagmin-5 OS=Mus musculus OX=10090 GN=Syt5 PE=1 SV=1	1	7.33311e-11	150.76	150.76	0		NaN	0		NaN	0		NaN	1	8.97684e-06	118.71	1	3.07733e-10	138.05	1	7.33311e-11	150.76	1	K	CFCLYRKRCRRRMGKKSQAQAQVHLQEVKEL	K(1)SQAQAQVHLQEVK	1	3	-0.097784	147740000	12948000	11208000	20745000	29460000	36118000	37261000
Q9QZQ8	292	Q9QZQ8	Q9QZQ8	Core histone macro-H2A.1	H2afy	sp|Q9QZQ8|H2AY_MOUSE Core histone macro-H2A.1 OS=Mus musculus OX=10090 GN=H2afy PE=1 SV=3	0.813543	8.03837e-07	102.94	102.94										0.813543	8.03837e-07	102.94	0		NaN	0		NaN	1	K	NSPVWGADKCEELLEKTVKNCLALADDRKLK	FVIHCNSPVWGADKCEELLEK(0.814)TVK(0.186)	21	4	-0.017798	61800000	0	0	0	19058000	32358000	10383000
Q9QZQ8;Q8CA90	123	Q9QZQ8	Q9QZQ8	Core histone macro-H2A.1;Histone H2A	H2afy	sp|Q9QZQ8|H2AY_MOUSE Core histone macro-H2A.1 OS=Mus musculus OX=10090 GN=H2afy PE=1 SV=3;tr|Q8CA90|Q8CA90_MOUSE Histone H2A OS=Mus musculus OX=10090 GN=Macroh2a1 PE=2 SV=1	1	0.0253997	90.614	90.614	0.999556	0.0654518	37.366	0.999991	0.0307289	50.563	0.999998	0.0642104	57.225	0		NaN	1	0.0510517	90.614	0.999993	0.0253997	51.726	1	K	NIHPELLAKKRGSKGKLEAIITPPPAKKAKS	GK(1)LEAIITPPPAK	2	2	0.52618	252920000	14840000	21946000	19118000	10939000	20456000	10479000
Q9QZQ8;Q8CA90	121	Q9QZQ8	Q9QZQ8	Core histone macro-H2A.1;Histone H2A	H2afy	sp|Q9QZQ8|H2AY_MOUSE Core histone macro-H2A.1 OS=Mus musculus OX=10090 GN=H2afy PE=1 SV=3;tr|Q8CA90|Q8CA90_MOUSE Histone H2A OS=Mus musculus OX=10090 GN=Macroh2a1 PE=2 SV=1	0.943306	0.0343263	49.155	49.155							0		NaN				0.943306	0.0343263	49.155	0		NaN	1	K	LPNIHPELLAKKRGSKGKLEAIITPPPAKKA	GSK(0.943)GK(0.057)LEAIITPPPAK	3	3	0.37296	40745000	0	0	17253000	0	18936000	4555800
Q9QZQ8;Q8CA90	116	Q9QZQ8	Q9QZQ8	Core histone macro-H2A.1;Histone H2A	H2afy	sp|Q9QZQ8|H2AY_MOUSE Core histone macro-H2A.1 OS=Mus musculus OX=10090 GN=H2afy PE=1 SV=3;tr|Q8CA90|Q8CA90_MOUSE Histone H2A OS=Mus musculus OX=10090 GN=Macroh2a1 PE=2 SV=1	0.892223	3.32832e-147	311	170.66	0.87065	4.19705e-113	295.71	0.892223	3.32832e-147	311	0.5	0.000388069	67.866	0.5	0.000191236	71.535	0.628723	0.0448086	47.016	0.870774	1.01334e-05	85.046	1	K	ASGGVLPNIHPELLAKKRGSKGKLEAIITPP	GVTIASGGVLPNIHPELLAK(0.892)K(0.108)	20	2	0.67141	2787100000	442670000	293230000	0	0	772100000	0
Q9QZQ8;Q8CA90	117	Q9QZQ8	Q9QZQ8	Core histone macro-H2A.1;Histone H2A	H2afy	sp|Q9QZQ8|H2AY_MOUSE Core histone macro-H2A.1 OS=Mus musculus OX=10090 GN=H2afy PE=1 SV=3;tr|Q8CA90|Q8CA90_MOUSE Histone H2A OS=Mus musculus OX=10090 GN=Macroh2a1 PE=2 SV=1	0.626697	6.36404e-114	306.54	306.54	0.527864	0.0165658	37.884	0.54032	6.32914e-05	81.665	0.543149	8.90292e-06	95.957	0.536338	0.000105203	71.535	0.566895	9.63696e-19	141.07	0.626697	6.36404e-114	306.54	1	K	SGGVLPNIHPELLAKKRGSKGKLEAIITPPP	GVTIASGGVLPNIHPELLAK(0.373)K(0.627)	21	2	0.50361	6557800000	31072000	41362000	282020000	71972000	394020000	78314000
Q9QZQ8;Q8CA90	142	Q9QZQ8	Q9QZQ8	Core histone macro-H2A.1;Histone H2A	H2afy	sp|Q9QZQ8|H2AY_MOUSE Core histone macro-H2A.1 OS=Mus musculus OX=10090 GN=H2afy PE=1 SV=3;tr|Q8CA90|Q8CA90_MOUSE Histone H2A OS=Mus musculus OX=10090 GN=Macroh2a1 PE=2 SV=1	0.845074	0.0311652	60.102	60.102							0		NaN				0		NaN	0.845074	0.0311652	60.102	1	K	IITPPPAKKAKSPSQKKPVAKKTGGKKGARK	SPSQK(0.845)K(0.155)PVAK	5	3	0.54087	21848000	0	0	6175100	0	10909000	4763800
Q9QZM0	43	Q9QZM0	Q9QZM0	Ubiquilin-2	Ubqln2	sp|Q9QZM0|UBQL2_MOUSE Ubiquilin-2 OS=Mus musculus OX=10090 GN=Ubqln2 PE=1 SV=2	1	3.95334e-13	139.49	139.49	1	6.02599e-07	115.31	1	4.96237e-05	92.703	1	9.90542e-10	126.63	1	3.95334e-13	139.49	1	2.96182e-05	97.183	1	2.96182e-05	97.183	1	K	AEPKIIKVTVKTPKEKEEFAVPENSTVQQFK	EK(1)EEFAVPENSTVQQFK	2	3	0.59115	182670000	40168000	26411000	31340000	0	34597000	50151000
Q9QZ83	65	Q9QZ83	Q9QZ83		Actg1	tr|Q9QZ83|Q9QZ83_MOUSE Gamma actin-like protein OS=Mus musculus OX=10090 GN=Actg1 PE=2 SV=1	1	1.12437e-44	266.91	143.97	1	2.15472e-27	236.56	1	2.15472e-27	236.56	1	1.12437e-44	266.91	1	4.24356e-35	251.53	1	8.50184e-27	226.09	1	8.07006e-35	246.41	1	K	GMGQKDSYVGDEAQSKRGILTLKYPIEHGIV	DSYVGDEAQSK(1)R	11	3	0.28121	886180000	90973000	91730000	82752000	102700000	135000000	104170000
Q9QYI5	301	Q9QYI5	Q9QYI5	DnaJ homolog subfamily B member 2	Dnajb2	sp|Q9QYI5|DNJB2_MOUSE DnaJ homolog subfamily B member 2 OS=Mus musculus OX=10090 GN=Dnajb2 PE=1 SV=3	1	0.001312	82.543	72.496	0		NaN				1	0.001312	82.543	0		NaN	0		NaN	1	0.00488046	72.496	1	K	QPKAQHRDLDVGGTHKSVRGEAAKLSPSSEE	DLDVGGTHK(1)SVR	9	3	0.30021	99610000	12844000	0	14934000	22773000	22335000	26723000
Q9QX59;Q3U431;Q3UWG7;P60605	139	Q9QX59	Q9QX59	Ubiquitin-conjugating enzyme E2 G2	Ube2g2	tr|Q9QX59|Q9QX59_MOUSE Ubc7p homolog OS=Mus musculus OX=10090 GN=Ube2g2 PE=2 SV=1;tr|Q3U431|Q3U431_MOUSE UBIQUITIN_CONJUGAT_2 domain-containing protein OS=Mus musculus OX=10090 GN=Ube2g2 PE=1 SV=1;tr|Q3UWG7|Q3UWG7_MOUSE UBIQUITIN_CONJUGAT_2 domain-containi	0.999997	0.0307181	55.676	55.676				0		NaN				0.999997	0.0307181	55.676				0		NaN	1	K	SKMWRDDREQFYKIAKQIVQKSLGL______	IAK(1)QIVQK	3	3	0.31377	26635000	0	7852400	0	9236400	0	9545800
Q9QUM9;E0CXB1	55	Q9QUM9	Q9QUM9	Proteasome subunit alpha type-6	Psma6	sp|Q9QUM9|PSA6_MOUSE Proteasome subunit alpha type-6 OS=Mus musculus OX=10090 GN=Psma6 PE=1 SV=1;tr|E0CXB1|E0CXB1_MOUSE Proteasome endopeptidase complex OS=Mus musculus OX=10090 GN=Psma6 PE=1 SV=1	0.991861	0.000232506	80.361	80.361																0.991861	0.000232506	80.361	1	K	VAVRGKDCAVIVTQKKVPDKLLDSSTVTHLF	K(0.992)VPDK(0.008)LLDSSTVTHLFK	1	4	-1.133	27028000	0	0	0	0	0	27028000
Q9JMF0;D2DFA9;Q923Z0	186	Q9JMF0	Q9JMF0	G-protein coupled receptor family C group 5 member B	Gprc5b	tr|Q9JMF0|Q9JMF0_MOUSE mRNA, clone:2-63 (Fragment) OS=Mus musculus OX=10090 GN=Gprc5b PE=2 SV=1;tr|D2DFA9|D2DFA9_MOUSE G protein-coupled receptor family C group 5 member B variant 2 OS=Mus musculus OX=10090 GN=Gprc5b PE=1 SV=1;sp|Q923Z0|GPC5B_MOUSE G-prote	1	3.51281e-05	84.14	67.685	0		NaN	1	0.00171623	55.589	1	0.00276086	51.466	0		NaN	1	3.51281e-05	84.14	1	0.000396718	67.685	1	K	AFDEEMHLPRAYMENKAFSMDEHNAALRSAV	AYMENK(1)AFSMDEHNAALR	6	4	0.20789	186050000	32656000	25488000	43235000	0	21784000	15938000
Q9JMF0;D2DFA9;Q923Z0	218	Q9JMF0	Q9JMF0	G-protein coupled receptor family C group 5 member B	Gprc5b	tr|Q9JMF0|Q9JMF0_MOUSE mRNA, clone:2-63 (Fragment) OS=Mus musculus OX=10090 GN=Gprc5b PE=2 SV=1;tr|D2DFA9|D2DFA9_MOUSE G protein-coupled receptor family C group 5 member B variant 2 OS=Mus musculus OX=10090 GN=Gprc5b PE=1 SV=1;sp|Q923Z0|GPC5B_MOUSE G-prote	1	0.0520356	45.614	45.614										0		NaN	1	0.0520356	45.614					K	FSNGSLEQRSSSLGKKPSSLGNRPSAPFRSN	K(1)PSSLGNRPSAPFR	1	3	0.1554	13857000	0	0	0	4705400	9151300	0
Q9JKD3;A0A1L1SVG3;A0A1L1SRT6	4	Q9JKD3	Q9JKD3	Secretory carrier-associated membrane protein 5	Scamp5	sp|Q9JKD3|SCAM5_MOUSE Secretory carrier-associated membrane protein 5 OS=Mus musculus OX=10090 GN=Scamp5 PE=1 SV=1;tr|A0A1L1SVG3|A0A1L1SVG3_MOUSE Secretory carrier-associated membrane protein OS=Mus musculus OX=10090 GN=Scamp5 PE=1 SV=1;tr|A0A1L1SRT6|A0A1L	1	1.27218e-05	119.68	119.68	1	0.000115099	107.79	1	1.27218e-05	119.68	1	0.000451073	93.556	1	0.000119781	107.24	1	0.000366489	96.342	1	0.000107529	108.67	1	K	____________MAEKVNNFPPLPKFIPLKP	AEK(1)VNNFPPLPK	3	2	0.36003	186120000	28222000	22853000	32079000	29791000	34517000	38655000
Q9JKD3	185	Q9JKD3	Q9JKD3	Secretory carrier-associated membrane protein 5	Scamp5	sp|Q9JKD3|SCAM5_MOUSE Secretory carrier-associated membrane protein 5 OS=Mus musculus OX=10090 GN=Scamp5 PE=1 SV=1	1	1.3108e-16	140.75	140.75							1	0.000152628	80.585	1	1.3108e-16	140.75	1	0.000307437	73.984	0.999586	0.0508845	35.389	1	K	SMVHKFYRGSGGSFSKAQEEWTTGAWKNPHV	GSGGSFSK(1)AQEEWTTGAWK	8	3	-0.15234	134860000	0	0	17608000	33301000	37635000	46315000
Q9JJV2	126	Q9JJV2	Q9JJV2	Profilin-2	Pfn2	sp|Q9JJV2|PROF2_MOUSE Profilin-2 OS=Mus musculus OX=10090 GN=Pfn2 PE=1 SV=3	0.999888	2.99731e-44	269.59	172.25	0.998997	2.07751e-15	191.85	0.999888	1.55986e-10	172.25	0.954431	0.0531775	54.094	0.999215	2.99731e-44	269.59	0.996206	4.32092e-34	243.38	0.970601	0.031609	61.593	1	K	VFVMGKEGVHGGGLNKKAYSMAKYLRDSGF_	EGVHGGGLNK(1)K	10	2	0.85645	715430000	67189000	62090000	55061000	184300000	109960000	193780000
Q9JJE1;Q3U3F4;Q3TMJ8;P31938;Q3UK05;Q3TMW4;Q91YS7;Q63932;Q3UPM3	192	Q9JJE1;Q91YS7	Q9JJE1	Dual specificity mitogen-activated protein kinase kinase 1;Dual specificity mitogen-activated protein kinase kinase 2	Map2k1;Map2k2	tr|Q9JJE1|Q9JJE1_MOUSE Brain cDNA, clone MNCb-1208, similar to Mus musculus mitogen activated protein kinase kinase 1 (Map2k1), mRNA OS=Mus musculus OX=10090 GN=Map2k1 PE=2 SV=1;tr|Q3U3F4|Q3U3F4_MOUSE Protein kinase domain-containing protein OS=Mus musculu	1	0.0410055	47.31	47.31				0		NaN				1	0.0410055	47.31	0		NaN				1	K	LAYLREKHQIMHRDVKPSNILVNSRGEIKLC;LTYLREKHKIMHRDVKPSNILVNSRGEIKLC	DVK(1)PSNILVNSR	3	3	-0.17042	40377000	0	11566000	0	15332000	13479000	0
Q9JJ20;O70456	11	Q9JJ20	Q9JJ20	14-3-3 protein sigma	Sfn	tr|Q9JJ20|Q9JJ20_MOUSE 14-3-3 protein sigma OS=Mus musculus OX=10090 GN=Sfn PE=2 SV=1;sp|O70456|1433S_MOUSE 14-3-3 protein sigma OS=Mus musculus OX=10090 GN=Sfn PE=1 SV=2	1	5.31569e-05	156.51	156.51	1	5.31569e-05	154.75	1	0.000115724	148.94	1	0.000259727	137.05	1	0.000723641	150.24	1	0.00191831	134.48	1	0.000345687	156.51	1	K	_____MERASLIQKAKLAEQAERYEDMAAFM	AK(1)LAEQAER	2	2	0.25752	1899700000	74242000	92165000	72313000	64630000	148860000	105900000
Q9JIS5	143	Q9JIS5	Q9JIS5	Synaptic vesicle glycoprotein 2A	Sv2a	sp|Q9JIS5|SV2A_MOUSE Synaptic vesicle glycoprotein 2A OS=Mus musculus OX=10090 GN=Sv2a PE=1 SV=1	1	0.0010406	80.738	80.738	0		NaN	1	0.0064676	64.565							1	0.0010406	80.738	0		NaN	1	K	DGEGPPGGRGEAQRRKDREELAQQYETILRE	K(1)DREELAQQYETILR	1	3	0.1746	51243000	8375400	14795000	0	0	13450000	14622000
Q9JHU4;Q80U36	3619	Q9JHU4	Q9JHU4	Cytoplasmic dynein 1 heavy chain 1	Dync1h1	sp|Q9JHU4|DYHC1_MOUSE Cytoplasmic dynein 1 heavy chain 1 OS=Mus musculus OX=10090 GN=Dync1h1 PE=1 SV=2;tr|Q80U36|Q80U36_MOUSE MKIAA0325 protein (Fragment) OS=Mus musculus OX=10090 GN=Dync1h1 PE=1 SV=1	1	0.0265271	84.498	84.498													1	0.0265271	84.498				1	K	DRKITRTSFLDDAFRKNLESALRFGNPLLVQ	K(1)NLESALR	1	3	2.1706	7847700	0	0	0	0	7847700	0
Q9JHU4;O70182	57	Q9JHU4	Q9JHU4	Cytoplasmic dynein 1 heavy chain 1	Dync1h1	sp|Q9JHU4|DYHC1_MOUSE Cytoplasmic dynein 1 heavy chain 1 OS=Mus musculus OX=10090 GN=Dync1h1 PE=1 SV=2;tr|O70182|O70182_MOUSE Cytoplasmic dynein heavy chain (Fragment) OS=Mus musculus OX=10090 PE=4 SV=1	1	5.68275e-35	169.91	169.91													1	5.68275e-35	169.91				1	K	DGGDAPAALEAALEEKSALEQMRKFLSDPQV	LVPLLLEDGGDAPAALEAALEEK(1)SALEQMR	23	3	0.041881	41825000	0	0	0	0	41825000	0
Q9ERP4;Q68EG4;P16283	445	Q9ERP4	Q9ERP4	Anion exchange protein;Anion exchange protein 3	Slc4a3	tr|Q9ERP4|Q9ERP4_MOUSE Anion exchange protein OS=Mus musculus OX=10090 GN=Slc4a3 PE=3 SV=1;tr|Q68EG4|Q68EG4_MOUSE Anion exchange protein OS=Mus musculus OX=10090 GN=Slc4a3 PE=2 SV=1;sp|P16283|B3A3_MOUSE Anion exchange protein 3 OS=Mus musculus OX=10090 GN=	1	0.00184638	117.89	58.781	1	0.00198543	96.89	1	0.0274618	86.624	0		NaN	1	0.0019283	84.213	1	0.00547623	67.726	1	0.00184638	117.89	1	K	FQRELLRKRREREQTKVEMTTRGGYAAPGKE	EREQTK(1)VEMTTR	6	4	-0.84269	1164800000	54389000	94266000	67895000	84158000	109890000	78715000
Q9ERJ3;Q9ERJ2;Q9ERJ1;Q9ERJ0;Q9ERJ4;Q3UGR7;Q7TQ39;Q61213;Q1W5W7;A0A346I7J8;P03975	66	Q9ERJ3	Q9ERJ3	IgE-binding protein	BC094435;gag;gag-pol;Iap	tr|Q9ERJ3|Q9ERJ3_MOUSE Gag protein (Fragment) OS=Mus musculus OX=10090 GN=BC094435 PE=2 SV=1;tr|Q9ERJ2|Q9ERJ2_MOUSE Gag protein (Fragment) OS=Mus musculus OX=10090 GN=BC094435 PE=2 SV=1;tr|Q9ERJ1|Q9ERJ1_MOUSE Gag protein (Fragment) OS=Mus musculus OX=10090	1	0.0217856	55.549	51.113	0		NaN	1	0.0655429	48.423	1	0.0341145	55.549	0		NaN	1	0.0217856	55.549	1	0.0300157	51.113	1	K	NGKYTGLSKGLEPEEKLRSGRNTWGEIRR__	GLEPEEK(1)LR	7	3	1.0158	39252000	6226400	0	8779000	9064800	8644500	6537400
Q9EQF6	504	Q9EQF6	Q9EQF6	Dihydropyrimidinase-related protein 5	Dpysl5	sp|Q9EQF6|DPYL5_MOUSE Dihydropyrimidinase-related protein 5 OS=Mus musculus OX=10090 GN=Dpysl5 PE=1 SV=1	0.790181	0.000896112	75.02	75.02													0.790181	0.000896112	75.02				1	K	RTPYLGDVAIVVHPGKKEMGTPLADTPTRPV	TPYLGDVAIVVHPGK(0.79)K(0.21)	15	3	-2.1118	0	0	0	0	0	0	0
Q9EQF6	505	Q9EQF6	Q9EQF6	Dihydropyrimidinase-related protein 5	Dpysl5	sp|Q9EQF6|DPYL5_MOUSE Dihydropyrimidinase-related protein 5 OS=Mus musculus OX=10090 GN=Dpysl5 PE=1 SV=1	0.537097	0.0133263	43.592	43.592										0.537097	0.0133263	43.592							1	K	TPYLGDVAIVVHPGKKEMGTPLADTPTRPVT	TPYLGDVAIVVHPGK(0.463)K(0.537)	16	4	-0.25192	9169800	0	0	0	9169800	0	0
Q9DCU2	7	Q9DCU2	Q9DCU2	Plasmolipin	Pllp	sp|Q9DCU2|PLLP_MOUSE Plasmolipin OS=Mus musculus OX=10090 GN=Pllp PE=1 SV=1	1	0.000699482	101.65	61.593	1	0.0683259	38.754	1	0.000699482	101.65	1	0.00303149	70.1	1	0.00151995	82.287	1	0.00268072	72.928	1	0.00937672	61.593	1	K	_________MAEFPSKVSTRTSSPAQGVGAS	AEFPSK(1)VSTR	6	2	0.31494	1127600000	175520000	149030000	177130000	218020000	216370000	191550000
Q9DCP3;Q9CYU5;Q9CXQ8;Q91XT3;Q8C2H3;Q545B6;P54227;D3Z1Z8;D3Z5N2;Q545S4;Q9CZ46;P55821	52	Q9DCP3;Q545S4	Q9DCP3	Stathmin;Stathmin-2	Stmn1;Stmn2	tr|Q9DCP3|Q9DCP3_MOUSE Stathmin OS=Mus musculus OX=10090 GN=Stmn1 PE=2 SV=1;tr|Q9CYU5|Q9CYU5_MOUSE Stathmin OS=Mus musculus OX=10090 GN=Stmn1 PE=2 SV=1;tr|Q9CXQ8|Q9CXQ8_MOUSE Stathmin OS=Mus musculus OX=10090 GN=Stmn1 PE=2 SV=1;tr|Q91XT3|Q91XT3_MOUSE Stath	0.997563	1.22979e-10	196.95	187				0.926089	0.000568726	146.81	0.795772	0.004349	125.98	0.927978	2.35822e-05	157.91	0.997563	1.07981e-08	187	0.996651	1.22979e-10	196.95	1	K	LASPKKKDLSLEEIQKKLEAAEERRKSQEAQ;LSPPKKKDLSLEEIQKKLEAAEERRKSHEAE	DLSLEEIQK(0.998)K(0.002)	9	2	-0.253	426590000	0	38429000	23813000	37003000	64348000	60903000
Q9DCP3;Q9CYU5;Q9CXQ8;Q91XT3;Q8C2H3;Q545B6;P54227;D3Z1Z8;D3Z5N2;Q545S4;Q9CZ46;P55821	53	Q9DCP3;Q545S4	Q9DCP3	Stathmin;Stathmin-2	Stmn1;Stmn2	tr|Q9DCP3|Q9DCP3_MOUSE Stathmin OS=Mus musculus OX=10090 GN=Stmn1 PE=2 SV=1;tr|Q9CYU5|Q9CYU5_MOUSE Stathmin OS=Mus musculus OX=10090 GN=Stmn1 PE=2 SV=1;tr|Q9CXQ8|Q9CXQ8_MOUSE Stathmin OS=Mus musculus OX=10090 GN=Stmn1 PE=2 SV=1;tr|Q91XT3|Q91XT3_MOUSE Stath	0.66671	3.56521e-08	182.69	182.69	0.66671	3.56521e-08	182.69				0		NaN	0.5	0.0137978	60.518	0.578872	0.0331501	61.78				1	K	ASPKKKDLSLEEIQKKLEAAEERRKSQEAQV;SPPKKKDLSLEEIQKKLEAAEERRKSHEAEV	DLSLEEIQK(0.333)K(0.667)	10	2	-0.28696	245670000	39083000	0	42659000	59263000	76011000	0
Q9DCA7	64	Q9DCA7	Q9DCA7	Neuron-specific vesicular protein calcyon	Caly	sp|Q9DCA7|CALY_MOUSE Neuron-specific vesicular protein calcyon OS=Mus musculus OX=10090 GN=Caly PE=2 SV=1	1	0.00711212	98.048	63.184	0		NaN				0		NaN	1	0.00711212	98.048	1	0.0386795	63.184	0		NaN	1	K	NTQTEYQLTSADQPKKFADLEGQRLACSHSE	K(1)FADLEGQR	1	3	1.0779	84737000	14975000	0	7448300	28404000	14718000	19192000
Q9DCA7	11	Q9DCA7	Q9DCA7	Neuron-specific vesicular protein calcyon	Caly	sp|Q9DCA7|CALY_MOUSE Neuron-specific vesicular protein calcyon OS=Mus musculus OX=10090 GN=Caly PE=2 SV=1	0.996228	0.0414058	47.971	47.971	0.987036	0.0476525	46.73	0.992435	0.0541752	45.433	0.996228	0.0414058	47.971	0.991595	0.0476525	46.73	0.993801	0.0559632	45.077	0.995191	0.0519301	45.879	1	K	_____MVKLGCSFSGKPGKEAGDQDGAAMDS	LGCSFSGK(0.996)PGK(0.004)	8	3	0.72387	148840000	27378000	14644000	21788000	29536000	30765000	24725000
Q9DBZ6;Q91VT3;Q3UNS0;Q3U645;P55096;A0A0G2JDI9	260	Q9DBZ6	Q9DBZ6	ATP-binding cassette sub-family D member 3	Abcd3	tr|Q9DBZ6|Q9DBZ6_MOUSE Uncharacterized protein OS=Mus musculus OX=10090 GN=Abcd3 PE=2 SV=1;tr|Q91VT3|Q91VT3_MOUSE ATP-binding cassette, sub-family D (ALD), member 3 OS=Mus musculus OX=10090 GN=Abcd3 PE=2 SV=1;tr|Q3UNS0|Q3UNS0_MOUSE Uncharacterized protein	1	0.000673263	80.312	61.423	1	0.00681061	54.871				1	0.00717818	55.899	1	0.000673263	80.312	1	0.00091809	75.462	1	0.00750033	61.423	1	K	TRLRRPIGKMTIMEQKYEGEYRYVNSRLITN	MTIMEQK(1)YEGEYR	7	3	0.3191	92544000	10349000	0	11894000	11415000	12198000	13249000
Q9DBS8	318	Q9DBS8	Q9DBS8	Centrosomal protein POC5	Poc5	sp|Q9DBS8|POC5_MOUSE Centrosomal protein POC5 OS=Mus musculus OX=10090 GN=Poc5 PE=2 SV=1	1	0.00140324	74.92	74.92																1	0.00140324	74.92	1	K	YEARLAMLSGALENAKAEIQKMQQEKDHFED	LAMLSGALENAK(1)	12	2	2.791	0	0	0	0	0	0	0
Q9DBJ6	180	Q9DBJ6	Q9DBJ6	Josephin-1	Josd1	sp|Q9DBJ6|JOS1_MOUSE Josephin-1 OS=Mus musculus OX=10090 GN=Josd1 PE=1 SV=1	1	8.6079e-10	116.98	77.847	1	3.59495e-06	94.837	1	4.05009e-09	104.06	1	1.12199e-06	90.464	1	3.91432e-09	112.14	1	4.01841e-07	102.43	1	8.6079e-10	116.98	1	K	GESELRKFLKYHLRGKNCELLLVVPEEVEAH	GK(1)NCELLLVVPEEVEAHQSWR	2	3	0.1936	671280000	65922000	50481000	74275000	55081000	123290000	78409000
Q9DB75	21	Q9DB75	Q9DB75	Cell death-inducing p53-target protein 1	Cdip1	sp|Q9DB75|CDIP1_MOUSE Cell death-inducing p53-target protein 1 OS=Mus musculus OX=10090 GN=Cdip1 PE=2 SV=1	1	4.5009e-25	140.04	122.66	1	6.15194e-12	110.03	1	9.40721e-12	104.51	1	4.5009e-25	140.04	1	6.9068e-12	108.75	1	2.29882e-14	115.66	1	1.48956e-17	122.66	1	K	PPPYPGGPTAPLLEEKSGAPLTPGRTSPAVM	SNEPPPPYPGGPTAPLLEEK(1)SGAPLTPGR	20	3	-0.4301	358130000	57370000	66545000	40293000	48640000	75153000	70132000
Q9D9G3	117	Q9D9G3	Q9D9G3	Cysteine-rich hydrophobic domain-containing protein 2	Chic2	sp|Q9D9G3|CHIC2_MOUSE Cysteine-rich hydrophobic domain-containing protein 2 OS=Mus musculus OX=10090 GN=Chic2 PE=2 SV=1	1	6.5643e-17	201.75	169.76	1	3.50634e-06	139.15	1	1.05898e-06	150.15	1	3.60427e-06	138.71	1	6.5643e-17	201.75	1	3.45235e-08	161.67	1	6.80007e-09	169.76	1	K	WPVICLSKRTRRSIEKLLEWENNRLYHKLCL	SIEK(1)LLEWENNR	4	2	-0.089447	885770000	78378000	89594000	94169000	99313000	119700000	114640000
Q9D7X1	120	Q9D7X1	Q9D7X1	BTB/POZ domain-containing protein KCTD4	Kctd4	sp|Q9D7X1|KCTD4_MOUSE BTB/POZ domain-containing protein KCTD4 OS=Mus musculus OX=10090 GN=Kctd4 PE=1 SV=1	0.873699	0.00148693	59.429	59.429	0		NaN										0.873699	0.00148693	59.429				1	K	RENQLLAQEAEFFQLKGLAEEVKSRWEKEQL	ENQLLAQEAEFFQLK(0.874)GLAEEVK(0.126)	15	3	0.80606	49053000	20977000	0	0	0	28076000	0
Q9D7X1	177	Q9D7X1	Q9D7X1	BTB/POZ domain-containing protein KCTD4	Kctd4	sp|Q9D7X1|KCTD4_MOUSE BTB/POZ domain-containing protein KCTD4 OS=Mus musculus OX=10090 GN=Kctd4 PE=1 SV=1	1	0.0319091	58.981	53.775				1	0.0452347	49.833				1	0.0319091	58.981	0		NaN	1	0.0521676	53.775	1	K	PDFISKIKSRIVLVSKSRLDGFPEEFSVSSN	IVLVSK(1)SR	6	3	-0.023798	13330000	0	6668500	0	0	6661500	0
Q9D6G1;Q544Z3;Q80XR6;Q3TMZ8;Q20BD0;Q99020	88	Q9D6G1	Q9D6G1	Heterogeneous nuclear ribonucleoprotein A/B	Hnrnpab	tr|Q9D6G1|Q9D6G1_MOUSE Uncharacterized protein OS=Mus musculus OX=10090 GN=Hnrnpab PE=2 SV=1;tr|Q544Z3|Q544Z3_MOUSE S1 protein D2 OS=Mus musculus OX=10090 GN=Hnrnpab PE=1 SV=1;tr|Q80XR6|Q80XR6_MOUSE Heterogeneous nuclear ribonucleoprotein A/B OS=Mus muscul	0.5	0.00583497	70.622	70.622										0		NaN	0.5	0.00583497	70.622	0		NaN	1	K	DAGKMFVGGLSWDTSKKDLKDYFTKFGEVVD	MFVGGLSWDTSK(0.5)K(0.5)	12	3	0.4975	50625000	0	0	0	19416000	15607000	15602000
Q9D6G1;Q544Z3;Q80XR6;Q3TMZ8;Q20BD0;Q99020	89	Q9D6G1	Q9D6G1	Heterogeneous nuclear ribonucleoprotein A/B	Hnrnpab	tr|Q9D6G1|Q9D6G1_MOUSE Uncharacterized protein OS=Mus musculus OX=10090 GN=Hnrnpab PE=2 SV=1;tr|Q544Z3|Q544Z3_MOUSE S1 protein D2 OS=Mus musculus OX=10090 GN=Hnrnpab PE=1 SV=1;tr|Q80XR6|Q80XR6_MOUSE Heterogeneous nuclear ribonucleoprotein A/B OS=Mus muscul	0.5	0.00583497	70.622	70.622										0		NaN	0.5	0.00583497	70.622	0		NaN	1	K	AGKMFVGGLSWDTSKKDLKDYFTKFGEVVDC	MFVGGLSWDTSK(0.5)K(0.5)	13	3	0.4975	50625000	0	0	0	19416000	15607000	15602000
Q9D2Y8;S4R1T9;Q3SXC5	7	Q9D2Y8	Q9D2Y8	ADP-ribosylation factor-like protein 14	Arl14	tr|Q9D2Y8|Q9D2Y8_MOUSE Uncharacterized protein OS=Mus musculus OX=10090 GN=Arl14 PE=2 SV=1;tr|S4R1T9|S4R1T9_MOUSE ADP-ribosylation factor-like protein 14 OS=Mus musculus OX=10090 GN=Arl14 PE=3 SV=1;sp|Q3SXC5|ARL14_MOUSE ADP-ribosylation factor-like protein	1	0.0163765	64.563	64.563	1	0.0305627	64.563				0		NaN	0		NaN	1	0.0163765	64.563	0		NaN	1	K	_________MGLLNSKNPQSKQAHILLLGLD	MGLLNSK(1)	7	1	1.2468	157320000	35576000	0	31633000	25379000	39844000	24884000
Q9D2P8	4	Q9D2P8	Q9D2P8	Myelin-associated oligodendrocyte basic protein	Mobp	sp|Q9D2P8|MOBP_MOUSE Myelin-associated oligodendrocyte basic protein OS=Mus musculus OX=10090 GN=Mobp PE=1 SV=1	0.999792	0.0231672	62.338	56.51				0.999672	0.0271887	54.537							0		NaN	0.999792	0.0231672	62.338	1	K	____________MSQKMAKEGPRLSKNQKFS	SQK(1)MAK	3	2	-0.5969	205600000	0	38062000	0	0	29726000	25303000
Q9D1Q3;Q3UCT9;Q3TVJ0;O89051	39	Q9D1Q3	Q9D1Q3	Integral membrane protein 2B;BRI2, membrane form;BRI2 intracellular domain;BRI2C, soluble form;Bri23 peptide	Itm2b	tr|Q9D1Q3|Q9D1Q3_MOUSE BRICHOS domain-containing protein OS=Mus musculus OX=10090 GN=Itm2b PE=2 SV=1;tr|Q3UCT9|Q3UCT9_MOUSE BRICHOS domain-containing protein OS=Mus musculus OX=10090 GN=Itm2b PE=2 SV=1;tr|Q3TVJ0|Q3TVJ0_MOUSE BRICHOS domain-containing prote	1	2.25566e-25	151.95	135.84	1	1.0025e-24	142.65	1	4.15996e-17	122.22	1	2.25566e-25	151.95	1	2.66369e-17	127.73	1	2.25566e-25	151.95	1	4.63957e-18	135.84	1	K	EEALIVPPDAVAVDCKDPGDVVPVGQRRAWC	SSEEALIVPPDAVAVDCK(1)DPGDVVPVGQR	18	3	-0.34088	1091800000	146330000	118010000	148830000	167550000	298620000	175470000
Q9D1Q3;Q3UCT9;Q3TVJ0;O89051;A0A2I3BQ30	3	Q9D1Q3	Q9D1Q3	Integral membrane protein 2B;BRI2, membrane form;BRI2 intracellular domain;BRI2C, soluble form;Bri23 peptide	Itm2b	tr|Q9D1Q3|Q9D1Q3_MOUSE BRICHOS domain-containing protein OS=Mus musculus OX=10090 GN=Itm2b PE=2 SV=1;tr|Q3UCT9|Q3UCT9_MOUSE BRICHOS domain-containing protein OS=Mus musculus OX=10090 GN=Itm2b PE=2 SV=1;tr|Q3TVJ0|Q3TVJ0_MOUSE BRICHOS domain-containing prote	0.999999	0.0028954	69.815	69.815	0		NaN	0		NaN	0		NaN	0		NaN	0.999993	0.010763	60.161	0.999999	0.0028954	69.815	1	K	_____________MVKVTFNSALAQKEAKKD	VK(1)VTFNSALAQK	2	3	-0.49589	58687000	0	18212000	0	0	25684000	14792000
Q9D1Q3;Q3UCT9;Q3TVJ0;O89051;A0A2I3BQ30	13	Q9D1Q3	Q9D1Q3	Integral membrane protein 2B;BRI2, membrane form;BRI2 intracellular domain;BRI2C, soluble form;Bri23 peptide	Itm2b	tr|Q9D1Q3|Q9D1Q3_MOUSE BRICHOS domain-containing protein OS=Mus musculus OX=10090 GN=Itm2b PE=2 SV=1;tr|Q3UCT9|Q3UCT9_MOUSE BRICHOS domain-containing protein OS=Mus musculus OX=10090 GN=Itm2b PE=2 SV=1;tr|Q3TVJ0|Q3TVJ0_MOUSE BRICHOS domain-containing prote	0.999999	6.47268e-22	205.56	205.56	0.999999	6.47268e-22	205.56	0.999932	6.84834e-12	155.66	0.999994	2.24254e-20	193.3	0.99989	3.84101e-15	181.68	0.999397	3.84101e-15	181.68	0.996796	7.22551e-09	140.39	1	K	___MVKVTFNSALAQKEAKKDEPKSSEEALI	VTFNSALAQK(1)EAK	10	2	-0.073616	4450200000	89284000	102290000	87173000	127830000	149050000	153360000
Q9D1Q3;Q3UCT9;Q3TVJ0;O89051;A0A2I3BQ30	16	Q9D1Q3	Q9D1Q3	Integral membrane protein 2B;BRI2, membrane form;BRI2 intracellular domain;BRI2C, soluble form;Bri23 peptide	Itm2b	tr|Q9D1Q3|Q9D1Q3_MOUSE BRICHOS domain-containing protein OS=Mus musculus OX=10090 GN=Itm2b PE=2 SV=1;tr|Q3UCT9|Q3UCT9_MOUSE BRICHOS domain-containing protein OS=Mus musculus OX=10090 GN=Itm2b PE=2 SV=1;tr|Q3TVJ0|Q3TVJ0_MOUSE BRICHOS domain-containing prote	0.59765	0.0043657	99.671	99.671	0		NaN	0		NaN	0		NaN	0		NaN	0.59765	0.0043657	99.671				1	K	MVKVTFNSALAQKEAKKDEPKSSEEALIVPP	VKVTFNSALAQK(0.402)EAK(0.598)	15	2	0.41881	3207000	0	0	0	0	3207000	0
Q9D1F0	6	Q9D1F0	Q9D1F0		Cxx1a	tr|Q9D1F0|Q9D1F0_MOUSE CAAX box 1 homolog A (Human) OS=Mus musculus OX=10090 GN=Rtl8b PE=1 SV=1	0.996348	0.00261955	91.041	91.041	0.994559	0.00261955	91.041	0.994559	0.00261955	91.041				0.994559	0.00261955	91.041	0		NaN	0.996348	0.00341969	91.041	1	K	__________MEGQGKVKRPKAYMLRHNRRR	MEGQGK(0.996)VK(0.004)	6	2	0.92872	95530000	19507000	17701000	0	18861000	0	0
Q9D1A2;A0A494B9U6;A0A494B9S3;Q6KAT3	5	Q9D1A2	Q9D1A2	Cytosolic non-specific dipeptidase	Cndp2	sp|Q9D1A2|CNDP2_MOUSE Cytosolic non-specific dipeptidase OS=Mus musculus OX=10090 GN=Cndp2 PE=1 SV=1;tr|A0A494B9U6|A0A494B9U6_MOUSE Cytosolic non-specific dipeptidase (Fragment) OS=Mus musculus OX=10090 GN=Cndp2 PE=1 SV=1;tr|A0A494B9S3|A0A494B9S3_MOUSE Cyt	1	0.00403285	65.395	65.395							1	0.00403285	65.395										1	K	___________MSALKAVFQYIDENQDRYVK	SALK(1)AVFQYIDENQDR	4	2	1.3446	0	0	0	0	0	0	0
Q9D164	91	Q9D164	Q9D164	FXYD domain-containing ion transport regulator 6	Fxyd6	sp|Q9D164|FXYD6_MOUSE FXYD domain-containing ion transport regulator 6 OS=Mus musculus OX=10090 GN=Fxyd6 PE=1 SV=2	1	2.41279e-17	114.39	114.39																1	2.41279e-17	114.39	1	K	AQVENLITTNAAEPQKAEN____________	APGDEEAQVENLITTNAAEPQK(1)AEN	22	3	0.89243	0	0	0	0	0	0	0
Q9D0A2;Q5YLW3;Q3UK56;Q3UCL7;P62908	214	Q9D0A2	Q9D0A2	40S ribosomal protein S3	Rps3	tr|Q9D0A2|Q9D0A2_MOUSE KH type-2 domain-containing protein OS=Mus musculus OX=10090 GN=Rps3 PE=2 SV=1;tr|Q5YLW3|Q5YLW3_MOUSE Ribosomal protein S3 OS=Mus musculus OX=10090 GN=Rps3 PE=1 SV=1;tr|Q3UK56|Q3UK56_MOUSE KH type-2 domain-containing protein OS=Mus m	0.999998	2.01502e-08	102.97	102.97				0.999998	2.01502e-08	102.97	0.999224	0.000470512	59.661	0		NaN	0.99999	5.57269e-08	102.27				1	K	GPKKPLPDHVSIVEPKDEILPTTPISEQKGG	KPLPDHVSIVEPK(1)DEILPTTPISEQK	13	4	-0.80605	155550000	0	25735000	41112000	28867000	34826000	0
Q9D0A2;Q5YLW3;Q3UK56;Q3UCL7;P62908;A0A140LI77;D3YV43;Q9CZP6	62	Q9D0A2	Q9D0A2	40S ribosomal protein S3	Rps3	tr|Q9D0A2|Q9D0A2_MOUSE KH type-2 domain-containing protein OS=Mus musculus OX=10090 GN=Rps3 PE=2 SV=1;tr|Q5YLW3|Q5YLW3_MOUSE Ribosomal protein S3 OS=Mus musculus OX=10090 GN=Rps3 PE=1 SV=1;tr|Q3UK56|Q3UK56_MOUSE KH type-2 domain-containing protein OS=Mus m	1	0.00121532	89.171	61.344	1	0.0201322	53.569	1	0.0482567	46.592	0		NaN	1	0.00121532	89.171	1	0.0120831	61.344	0		NaN	1	K	EIIILATRTQNVLGEKGRRIRELTAVVQKRF	TQNVLGEK(1)GR	8	3	-0.8552	94964000	9478700	9755100	9993600	24451000	21358000	19928000
Q9CZD3;Q9DBT1	89	Q9CZD3	Q9CZD3	Glycine--tRNA ligase	Gars;F13a1	sp|Q9CZD3|GARS_MOUSE Glycine--tRNA ligase OS=Mus musculus OX=10090 GN=Gars1 PE=1 SV=1;tr|Q9DBT1|Q9DBT1_MOUSE WHEP-TRS domain-containing protein OS=Mus musculus OX=10090 GN=F13a1 PE=2 SV=1	1	0.0117381	149.4	149.4	1	0.0122183	134.66	1	0.0144216	124.34	1	0.0227831	107.32	1	0.0149225	130.04	1	0.0125819	132.96	1	0.0117381	149.4	1	K	DKAPQVDVDRAVAELKARKRVLEAKELALQP	AVAELK(1)AR	6	2	0.036381	209120000	17203000	8758200	10968000	27174000	23675000	19900000
Q9CZ16	290	Q9CZ16	Q9CZ16	Transmembrane protein 178A	Tmem178a	sp|Q9CZ16|T178A_MOUSE Transmembrane protein 178A OS=Mus musculus OX=10090 GN=Tmem178a PE=1 SV=3	1	0.0264238	59.35	59.35	0		NaN	1	0.0347173	52.255	0		NaN				0		NaN	1	0.0264238	59.35	1	K	CIAYPFISRTKIAHLKSGRDSTV________	IAHLK(1)SGR	5	3	-1.071	224250000	27066000	30450000	41807000	0	71388000	53540000
Q9CYD1;Q8BXK9	188	Q9CYD1	Q9CYD1	Chloride intracellular channel protein;Chloride intracellular channel protein 5	Clic5	tr|Q9CYD1|Q9CYD1_MOUSE Chloride intracellular channel protein OS=Mus musculus OX=10090 GN=Clic5 PE=2 SV=1;sp|Q8BXK9|CLIC5_MOUSE Chloride intracellular channel protein 5 OS=Mus musculus OX=10090 GN=Clic5 PE=1 SV=1	1	0.00181428	137.18	137.18	0.999993	0.00661971	71.501	0.999975	0.0062446	73.248	0.99998	0.0160184	106.14	0.999997	0.00960153	113.89	0.999939	0.0113538	89.296	1	0.00181428	137.18	1	K	LTLADCNLLPKLHVVKIVAKKYRNYDIPAEM	LHVVK(1)IVAK	5	2	-0.094369	497170000	47204000	76018000	65676000	73766000	63174000	69108000
Q9CY29;Q3ULG4;O35226	68	Q9CY29	Q9CY29	26S proteasome non-ATPase regulatory subunit 4	Psmd4	tr|Q9CY29|Q9CY29_MOUSE VWFA domain-containing protein OS=Mus musculus OX=10090 GN=Psmd4 PE=2 SV=1;tr|Q3ULG4|Q3ULG4_MOUSE VWFA domain-containing protein OS=Mus musculus OX=10090 GN=Psmd4 PE=2 SV=1;sp|O35226|PSMD4_MOUSE 26S proteasome non-ATPase regulatory s	0.99999	0.00383319	68.786	51.979	0.999788	0.0122051	60.49	0.999401	0.0180481	54.7	0		NaN	0.999988	0.00383319	68.786	0.999898	0.0154312	57.293	0.99999	0.0111487	56.225	1	K	EVLTTLTPDTGRILSKLHTVQPKGKITFCTG	ILSK(1)LHTVQPK	4	4	-0.083114	184700000	22221000	12993000	19299000	45540000	22201000	14657000
Q9CXY0;P63321	159	Q9CXY0	Q9CXY0	Ras-related protein Ral-A	Rala	tr|Q9CXY0|Q9CXY0_MOUSE Uncharacterized protein OS=Mus musculus OX=10090 GN=Rala PE=2 SV=1;sp|P63321|RALA_MOUSE Ras-related protein Ral-A OS=Mus musculus OX=10090 GN=Rala PE=1 SV=1	1	0.000404527	76.378	70.748				0		NaN	0		NaN	1	0.000404527	76.378	1	0.0190105	47.68	1	0.000562511	70.748	1	K	NRADQWNVNYVETSAKTRANVDKVFFDLMRE	ADQWNVNYVETSAK(1)TR	14	3	0.38711	87925000	0	18649000	17836000	18415000	14744000	18280000
Q9CXY0;P63321	143	Q9CXY0	Q9CXY0	Ras-related protein Ral-A	Rala	tr|Q9CXY0|Q9CXY0_MOUSE Uncharacterized protein OS=Mus musculus OX=10090 GN=Rala PE=2 SV=1;sp|P63321|RALA_MOUSE Ras-related protein Ral-A OS=Mus musculus OX=10090 GN=Rala PE=1 SV=1	1	0.00317114	74.267	65.535													1	0.00317114	74.267	1	0.0077437	65.535	1	K	KSDLEDKRQVSVEEAKNRADQWNVNYVETSA	QVSVEEAK(1)NR	8	3	2.1398	43432000	0	0	0	0	23415000	20018000
Q9CWK0;Q9CR57;Q569Z0;Q922F9	103	Q9CWK0	Q9CWK0	60S ribosomal protein L14	Rpl14;Rpl14-ps1	tr|Q9CWK0|Q9CWK0_MOUSE Ribosomal_L14e domain-containing protein OS=Mus musculus OX=10090 GN=Rpl14 PE=2 SV=1;sp|Q9CR57|RL14_MOUSE 60S ribosomal protein L14 OS=Mus musculus OX=10090 GN=Rpl14 PE=1 SV=3;tr|Q569Z0|Q569Z0_MOUSE Ribosomal protein L14 OS=Mus muscu	0.999979	0.0227003	48.028	48.028	0.999979	0.0227003	48.028	0		NaN	0		NaN											K	ATRWAKKIDARERKAKMTDFDRFKVMKAKKM	AK(1)MTDFDRFK	2	3	-0.18148	24528000	6196400	11168000	7163500	0	0	0
Q9CWE1;Q8BHZ0	253	Q9CWE1	Q9CWE1	Protein FAM49A	Fam49a	tr|Q9CWE1|Q9CWE1_MOUSE Uncharacterized protein OS=Mus musculus OX=10090 GN=Fam49a PE=2 SV=2;sp|Q8BHZ0|FA49A_MOUSE Protein FAM49A OS=Mus musculus OX=10090 GN=Fam49a PE=1 SV=1	1	0.0390482	47.712	47.712	0		NaN	1	0.0390482	47.712													1	K	ALRFTTKHLNDESTSKQIRAMLQ________	HLNDESTSK(1)QIR	9	3	0.93283	22883000	9577900	13305000	0	0	0	0
Q9CUM9;G3X9R0;A0A1B0GR13	219	Q9CUM9	Q9CUM9		Cylc1	tr|Q9CUM9|Q9CUM9_MOUSE Cylicin_N domain-containing protein (Fragment) OS=Mus musculus OX=10090 GN=Cylc1 PE=2 SV=3;tr|G3X9R0|G3X9R0_MOUSE Cylicin, basic protein of sperm head cytoskeleton 1 OS=Mus musculus OX=10090 GN=Cylc1 PE=1 SV=1;tr|A0A1B0GR13|A0A1B0GR1	1	0.0371541	39.523	22.874	1	0.0371541	39.523	0		NaN				0		NaN	0		NaN	0		NaN	2	K	NNSKKTLEMSLRNGNKNSMNFVLKGNAATCC	TLEMSLRNGNK(1)NSMNFVLK(1)	11	4	1.0191	506530000	58962000	82256000	0	79622000	167780000	117910000
Q9CUM9;G3X9R0;A0A1B0GR13	227	Q9CUM9	Q9CUM9		Cylc1	tr|Q9CUM9|Q9CUM9_MOUSE Cylicin_N domain-containing protein (Fragment) OS=Mus musculus OX=10090 GN=Cylc1 PE=2 SV=3;tr|G3X9R0|G3X9R0_MOUSE Cylicin, basic protein of sperm head cytoskeleton 1 OS=Mus musculus OX=10090 GN=Cylc1 PE=1 SV=1;tr|A0A1B0GR13|A0A1B0GR1	1	0.0371541	39.523	22.874	1	0.0371541	39.523	0		NaN				0		NaN	0		NaN	0		NaN	2	K	MSLRNGNKNSMNFVLKGNAATCCKDNPNTDS	TLEMSLRNGNK(1)NSMNFVLK(1)	19	4	1.0191	506530000	58962000	82256000	0	79622000	167780000	117910000
Q9CTW1;Q3UZP2;Q3UZU8;Q8BP91;Q3TY66;P16014	116	Q9CTW1	Q9CTW1	Secretogranin-1;CCB peptide;PE-11	Chgb	tr|Q9CTW1|Q9CTW1_MOUSE Uncharacterized protein (Fragment) OS=Mus musculus OX=10090 GN=Chgb PE=2 SV=1;tr|Q3UZP2|Q3UZP2_MOUSE Uncharacterized protein OS=Mus musculus OX=10090 GN=Chgb PE=2 SV=1;tr|Q3UZU8|Q3UZU8_MOUSE Uncharacterized protein OS=Mus musculus OX	0.998758	2.48469e-32	178.06	139.39	0.922934	2.48469e-32	178.06	0.939629	0.000174885	77.391	0.920685	1.39131e-08	113.54	0.964931	1.5886e-08	112.56	0.952767	1.97544e-12	133.94	0.998758	7.14194e-17	139.39	1	K	REDAGAPVEDSQGQTKVGNEKWTEGGGHSRE	EDAGAPVEDSQGQTK(0.999)VGNEK(0.001)	15	3	-0.29762	180810000	24253000	14094000	42921000	31065000	30774000	37698000
Q9CTR1;Q8CCK0;Q8BP16	123	Q9CTR1	Q9CTR1	Histone H2A;Core histone macro-H2A.2;Core histone macro-H2A	H2afy2	tr|Q9CTR1|Q9CTR1_MOUSE Histone H2A (Fragment) OS=Mus musculus OX=10090 GN=Macroh2a2 PE=2 SV=1;sp|Q8CCK0|H2AW_MOUSE Core histone macro-H2A.2 OS=Mus musculus OX=10090 GN=H2afy2 PE=1 SV=3;tr|Q8BP16|Q8BP16_MOUSE Core histone macro-H2A OS=Mus musculus OX=10090	0.999974	0.0418682	49.988	49.988													0.999974	0.0418682	49.988				1	K	RIHPELLAKKRGTKGKSETILSPPPEKRGRK	GK(1)SETILSPPPEKR	2	3	-0.89403	8677600	0	0	0	0	8677600	0
Q9CTR1;Q8CCK0	116	Q9CTR1	Q9CTR1	Histone H2A;Core histone macro-H2A.2	H2afy2	tr|Q9CTR1|Q9CTR1_MOUSE Histone H2A (Fragment) OS=Mus musculus OX=10090 GN=Macroh2a2 PE=2 SV=1;sp|Q8CCK0|H2AW_MOUSE Core histone macro-H2A.2 OS=Mus musculus OX=10090 GN=H2afy2 PE=1 SV=3	0.912285	0.00120405	114.97	53.683	0.912285	0.0196211	53.683	0.89346	0.00297481	109.86	0		NaN	0.851978	0.00388648	92.439	0.904012	0.00166528	107.79	0.882804	0.00120405	114.97	1	K	ASGGVLPRIHPELLAKKRGTKGKSETILSPP	IHPELLAK(0.912)K(0.088)R	8	4	-0.31513	601260000	22815000	23891000	39538000	23009000	30464000	22640000
Q9CTR1;Q8CCK0	117	Q9CTR1	Q9CTR1	Histone H2A;Core histone macro-H2A.2	H2afy2	tr|Q9CTR1|Q9CTR1_MOUSE Histone H2A (Fragment) OS=Mus musculus OX=10090 GN=Macroh2a2 PE=2 SV=1;sp|Q8CCK0|H2AW_MOUSE Core histone macro-H2A.2 OS=Mus musculus OX=10090 GN=H2afy2 PE=1 SV=3	0.605629	0.00378181	109.86	94.302	0.546233	0.0127667	67.726	0.5	0.0259809	109.86	0.605629	0.00378181	94.302	0.5	0.0472325	92.439	0		NaN	0		NaN	1	K	SGGVLPRIHPELLAKKRGTKGKSETILSPPP	IHPELLAK(0.394)K(0.606)	9	2	-0.028578	358580000	41611000	48006000	26453000	37867000	44116000	73441000
Q9CTE1;Q9JJF0	49	Q9CTE1	Q9CTE1	Nucleosome assembly protein 1-like 5	Nap1l5	tr|Q9CTE1|Q9CTE1_MOUSE Uncharacterized protein (Fragment) OS=Mus musculus OX=10090 GN=Nap1l5 PE=2 SV=1;sp|Q9JJF0|NP1L5_MOUSE Nucleosome assembly protein 1-like 5 OS=Mus musculus OX=10090 GN=Nap1l5 PE=1 SV=1	0.832414	0.00170625	88.021	54.023	0		NaN				0		NaN				0.832414	0.0436672	54.023	0.5	0.00170625	88.021	1	K	DKIEAKFDKEFQALEKKYNDIYKPLLAKIQE	FDKEFQALEK(0.832)K(0.168)	10	3	-0.36274	191710000	33141000	0	45075000	0	63250000	50249000
Q9CTE1;Q9JJF0	50	Q9CTE1	Q9CTE1	Nucleosome assembly protein 1-like 5	Nap1l5	tr|Q9CTE1|Q9CTE1_MOUSE Uncharacterized protein (Fragment) OS=Mus musculus OX=10090 GN=Nap1l5 PE=2 SV=1;sp|Q9JJF0|NP1L5_MOUSE Nucleosome assembly protein 1-like 5 OS=Mus musculus OX=10090 GN=Nap1l5 PE=1 SV=1	0.547576	0.00170625	88.021	56.951	0		NaN	0.547576	0.0367777	56.951	0		NaN							0.5	0.00170625	88.021	1	K	KIEAKFDKEFQALEKKYNDIYKPLLAKIQEL	FDKEFQALEK(0.452)K(0.548)	11	3	1.1578	176340000	33141000	47872000	45075000	0	0	50249000
Q9CTE1;Q9JJF0	20	Q9CTE1	Q9CTE1	Nucleosome assembly protein 1-like 5	Nap1l5	tr|Q9CTE1|Q9CTE1_MOUSE Uncharacterized protein (Fragment) OS=Mus musculus OX=10090 GN=Nap1l5 PE=2 SV=1;sp|Q9JJF0|NP1L5_MOUSE Nucleosome assembly protein 1-like 5 OS=Mus musculus OX=10090 GN=Nap1l5 PE=1 SV=1	1	0.00435287	69.045	69.045													0.999925	0.0442436	45.54	1	0.00435287	69.045	1	K	PKPKKDFMESLPNSVKCRVLALKKLQKRCDK	KDFMESLPNSVK(1)CR	12	3	0.90903	0	0	0	0	0	0	0
Q9CTE1;Q9JJF0	56	Q9CTE1	Q9CTE1	Nucleosome assembly protein 1-like 5	Nap1l5	tr|Q9CTE1|Q9CTE1_MOUSE Uncharacterized protein (Fragment) OS=Mus musculus OX=10090 GN=Nap1l5 PE=2 SV=1;sp|Q9JJF0|NP1L5_MOUSE Nucleosome assembly protein 1-like 5 OS=Mus musculus OX=10090 GN=Nap1l5 PE=1 SV=1	0.999991	0.0019279	101.65	98.233	0.999976	0.0027946	98.055	0.999927	0.0135058	79.128	0.999991	0.00275156	98.233	0.99997	0.0019279	101.65	0.999975	0.00340546	95.523	0.999918	0.00355372	94.909	1	K	DKEFQALEKKYNDIYKPLLAKIQELTGEMEG	YNDIYK(1)PLLAK	6	2	-0.20961	889830000	85575000	74492000	107810000	120170000	134100000	102820000
Q9CQR2	81	Q9CQR2	Q9CQR2	40S ribosomal protein S21	Rps21	sp|Q9CQR2|RS21_MOUSE 40S ribosomal protein S21 OS=Mus musculus OX=10090 GN=Rps21 PE=1 SV=1	1	0.020893	92.653	71.922	1	0.020893	92.653	0		NaN	0		NaN	0		NaN	0		NaN	1	0.0465314	71.922	1	K	DDSILRLAKADGIVSKNF_____________	ADGIVSK(1)NF	7	2	0.017449	128140000	16899000	17915000	26134000	28422000	16698000	22074000
Q9CQA1	9	Q9CQA1	Q9CQA1	Trafficking protein particle complex subunit 5	Trappc5	sp|Q9CQA1|TPPC5_MOUSE Trafficking protein particle complex subunit 5 OS=Mus musculus OX=10090 GN=Trappc5 PE=1 SV=1	1	0.0226738	62.558	46.334				1	0.0291327	57.032	1	0.050426	48.698	1	0.0329684	53.751	1	0.0226738	62.558	1	0.0612327	46.334	1	K	_______MEARFTRGKSALLERALVRPRTEV	GK(1)SALLER	2	3	0.059797	232230000	0	38222000	47124000	51720000	55161000	40006000
Q99PU5;D3Z1Z2;D3Z2G8	65	Q99PU5	Q99PU5	Long-chain-fatty-acid--CoA ligase ACSBG1	Acsbg1	sp|Q99PU5|ACBG1_MOUSE Long-chain-fatty-acid--CoA ligase ACSBG1 OS=Mus musculus OX=10090 GN=Acsbg1 PE=1 SV=1;tr|D3Z1Z2|D3Z1Z2_MOUSE Long-chain-fatty-acid--CoA ligase ACSBG1 (Fragment) OS=Mus musculus OX=10090 GN=Acsbg1 PE=1 SV=1;tr|D3Z2G8|D3Z2G8_MOUSE Long-	1	0.030886	43.592	43.592										1	0.030886	43.592							1	K	SKESPSHGLELSAPEKARAASLDGAEEALWT	ESPSHGLELSAPEK(1)AR	14	3	-0.15994	8829500	0	0	0	8829500	0	0
Q99PU5	639	Q99PU5	Q99PU5	Long-chain-fatty-acid--CoA ligase ACSBG1	Acsbg1	sp|Q99PU5|ACBG1_MOUSE Long-chain-fatty-acid--CoA ligase ACSBG1 OS=Mus musculus OX=10090 GN=Acsbg1 PE=1 SV=1	1	9.11047e-06	108.06	72.175	1	0.00240706	65.467				1	0.000892031	69.224	1	9.11047e-06	108.06	0		NaN	1	0.00077782	72.175	1	K	SLTEQAVEFCQRVGSKASTVSEIVGQRDEAV	VGSK(1)ASTVSEIVGQR	4	3	-0.98959	135550000	29117000	0	19156000	27683000	25221000	34377000
Q99PT1	141	Q99PT1	Q99PT1	Rho GDP-dissociation inhibitor 1	Arhgdia	sp|Q99PT1|GDIR1_MOUSE Rho GDP-dissociation inhibitor 1 OS=Mus musculus OX=10090 GN=Arhgdia PE=1 SV=3	1	0.000435257	78.505	61.657	1	0.00130316	69.92	1	0.000435257	78.505	1	0.00431496	56.527							1	0.00285469	61.657	1	K	MKYIQHTYRKGVKIDKTDYMVGSYGPRAEEY	IDK(1)TDYMVGSYGPR	3	3	-0.2638	81488000	21069000	18532000	25918000	0	0	15969000
Q99MP8	380	Q99MP8	Q99MP8	BRCA1-associated protein	Brap	sp|Q99MP8|BRAP_MOUSE BRCA1-associated protein OS=Mus musculus OX=10090 GN=Brap PE=1 SV=1	0.99964	0.0237203	53.751	53.751	0		NaN	0.995898	0.0249816	52.579	0.99964	0.0237203	53.751							0		NaN	1	K	WDYAGDNYVHRLVASKTDGKIVQYECEGDTC	LVASK(1)TDGK	5	3	2.1778	102340000	19701000	24883000	22027000	0	0	35732000
Q99MP8	384	Q99MP8	Q99MP8	BRCA1-associated protein	Brap	sp|Q99MP8|BRAP_MOUSE BRCA1-associated protein OS=Mus musculus OX=10090 GN=Brap PE=1 SV=1	1	1.16841e-16	142.26	142.26	1	1.81925e-11	120.92													1	1.16841e-16	142.26	1	K	GDNYVHRLVASKTDGKIVQYECEGDTCQEEK	TDGK(1)IVQYECEGDTCQEEK	4	3	-0.37658	38189000	17875000	0	0	0	0	20314000
Q99LI9	425	Q99LI9	Q99LI9	Polyribonucleotide 5'-hydroxyl-kinase Clp1	Clp1	sp|Q99LI9|CLP1_MOUSE Polyribonucleotide 5'-hydroxyl-kinase Clp1 OS=Mus musculus OX=10090 GN=Clp1 PE=1 SV=1	1	0.0333875	39.424	39.424				1	0.0506346	33.195	0		NaN	1	0.0373635	37.613	0		NaN	1	0.0333875	39.424	1	K	PKNFLLIMDIRFMDLK_______________	NFLLIMDIRFMDLK(1)	14	3	0.51242	412030000	0	66076000	92555000	77614000	94172000	81613000
Q99KF5;P00493	151	Q99KF5	Q99KF5	Hypoxanthine-guanine phosphoribosyltransferase	Hprt;Hprt1	tr|Q99KF5|Q99KF5_MOUSE Hypoxanthine phosphoribosyltransferase OS=Mus musculus OX=10090 GN=Hprt PE=2 SV=1;sp|P00493|HPRT_MOUSE Hypoxanthine-guanine phosphoribosyltransferase OS=Mus musculus OX=10090 GN=Hprt1 PE=1 SV=3	0.999999	6.12641e-18	168.5	168.5	0.999707	0.000851145	70.281	0.999933	0.00021407	82.529	0.999918	2.13258e-05	101.42	0		NaN	0.999964	1.5085e-05	103.17	0.999999	6.12641e-18	168.5	1	K	IIDTGKTMQTLLSLVKQYSPKMVKVASLLVK	TMQTLLSLVK(1)QYSPK	10	3	-0.166	514390000	30751000	26115000	38397000	92609000	34096000	25341000
Q99JY8	15	Q99JY8	Q99JY8	Lipid phosphate phosphohydrolase 3	Ppap2b	sp|Q99JY8|PLPP3_MOUSE Phospholipid phosphatase 3 OS=Mus musculus OX=10090 GN=Plpp3 PE=1 SV=1	1	2.63106e-23	155.1	102.08	1	8.85838e-08	106.93	1	9.19426e-06	95.197	1	7.94018e-12	130.29	1	1.69012e-11	122.1	1	2.63106e-23	155.1	1	1.49793e-06	102.08	1	K	_MQSYKYDKAIVPESKNGGSPALNNNPRKGG	AIVPESK(1)NGGSPALNNNPR	7	3	-0.18841	79613000	0	10963000	16258000	17409000	19927000	15057000
Q99JY8	5	Q99JY8	Q99JY8	Lipid phosphate phosphohydrolase 3	Ppap2b	sp|Q99JY8|PLPP3_MOUSE Phospholipid phosphatase 3 OS=Mus musculus OX=10090 GN=Plpp3 PE=1 SV=1	0.997857	0.00161907	103.74	103.74	0		NaN	0		NaN	0		NaN	0.994429	0.00511918	69.598	0.997818	0.00255491	91.853	0.997857	0.00161907	103.74	1	K	___________MQSYKYDKAIVPESKNGGSP	MQSYK(0.998)YDK(0.002)	5	2	0.7154	89351000	13022000	12580000	15481000	12834000	13573000	13040000
Q921S5;P51863	343	Q921S5	Q921S5	V-type proton ATPase subunit d 1	Atp6v0d1	tr|Q921S5|Q921S5_MOUSE V-type proton ATPase subunit OS=Mus musculus OX=10090 GN=Atp6v0d1 PE=2 SV=1;sp|P51863|VA0D1_MOUSE V-type proton ATPase subunit d 1 OS=Mus musculus OX=10090 GN=Atp6v0d1 PE=1 SV=2	1	0.00333563	116.73	100.15	1	0.00731296	96.253	1	0.00333563	116.73	1	0.00561142	105.14	1	0.00950888	86.011	1	0.00552658	105.57	1	0.00657126	100.15	1	K	NIVWIAECIAQRHRAKIDNYIPIF_______	AK(1)IDNYIPIF	2	2	0.066151	445200000	73022000	63105000	62769000	79023000	72276000	95004000
Q921M7;A0A2I3BPH9;A0A2I3BRN5	74	Q921M7	Q921M7	Protein FAM49B	Fam49b	sp|Q921M7|FA49B_MOUSE Protein FAM49B OS=Mus musculus OX=10090 GN=Fam49b PE=1 SV=1;tr|A0A2I3BPH9|A0A2I3BPH9_MOUSE Protein FAM49B (Fragment) OS=Mus musculus OX=10090 GN=Fam49b PE=1 SV=1;tr|A0A2I3BRN5|A0A2I3BRN5_MOUSE Protein FAM49B (Fragment) OS=Mus musculus	0.999987	0.000485732	83.877	83.877				0		NaN							0.99996	0.00451508	62.68	0.999987	0.000485732	83.877	1	K	AGHEIREAIQHPADEKLQEKAWGAVVPLVGK	EAIQHPADEK(1)LQEK	10	3	-0.29529	29240000	0	4481600	0	0	13255000	11503000
Q921M7	317	Q921M7	Q921M7	Protein FAM49B	Fam49b	sp|Q921M7|FA49B_MOUSE Protein FAM49B OS=Mus musculus OX=10090 GN=Fam49b PE=1 SV=1	1	0.00244119	73.466	73.466	0		NaN	0		NaN	0		NaN	0		NaN	0		NaN	1	0.00244119	73.466	1	K	ALRYTTKHLNDETTSKQIRSMLQ________	HLNDETTSK(1)QIR	9	3	-0.33888	121040000	17569000	13411000	8409500	28058000	20277000	33315000
Q921M7	199	Q921M7	Q921M7	Protein FAM49B	Fam49b	sp|Q921M7|FA49B_MOUSE Protein FAM49B OS=Mus musculus OX=10090 GN=Fam49b PE=1 SV=1	0.999259	0.00153086	61.511	61.511										0		NaN				0.999259	0.00153086	61.511	1	K	ANRMSLFYAEATPMLKTLSDATTKFVSENKN	MSLFYAEATPMLK(0.999)TLSDATTK(0.001)	13	3	-1.6728	28391000	0	0	0	12696000	0	15694000
Q921J6;Q9Z0S6	68	Q921J6	Q921J6	Claudin-10	Cldn10	tr|Q921J6|Q921J6_MOUSE Cldn10 protein (Fragment) OS=Mus musculus OX=10090 GN=Cldn10 PE=2 SV=1;sp|Q9Z0S6|CLD10_MOUSE Claudin-10 OS=Mus musculus OX=10090 GN=Cldn10 PE=1 SV=2	1	0.00148609	103.7	103.7										0		NaN	1	0.0268767	68.847	1	0.00148609	103.7	1	K	GYTYNGPTSAMSSRTKYQGGEGDFKTAGPSK	TK(1)YQGGEGDFK	2	2	0.56955	21863000	0	0	0	8375700	7434900	6052400
Q920I9;Q05CF1;A0A494B9P4;Q8C711	364	Q920I9	Q920I9	WD repeat-containing protein 7	Wdr7	sp|Q920I9|WDR7_MOUSE WD repeat-containing protein 7 OS=Mus musculus OX=10090 GN=Wdr7 PE=1 SV=3;tr|Q05CF1|Q05CF1_MOUSE Wdr7 protein (Fragment) OS=Mus musculus OX=10090 GN=Wdr7 PE=2 SV=1;tr|A0A494B9P4|A0A494B9P4_MOUSE WD repeat-containing protein 7 OS=Mus mu	1	4.08241e-12	130.09	130.09	0		NaN				0		NaN				0		NaN	1	4.08241e-12	130.09	1	K	SSGRLNIWNIADIAEKQEADEGLKMTTCISL	LNIWNIADIAEK(1)QEADEGLK	12	3	-0.16417	176010000	14435000	0	61085000	0	58633000	41855000
Q91YZ8;A3KFU5;A3KFU8;Q99LF8;Q6PHQ9;V9GXG3;A0A0A6YWT2;G5E8X2;Q8BN32;Q3U8U8;P29341;Q9DBE3;A0A2I3BR37	108	Q91YZ8;Q8BN32	Q8BN32	Polyadenylate-binding protein;Polyadenylate-binding protein 1	Pabpc4;Pabpc4l;Pabpc1	tr|Q91YZ8|Q91YZ8_MOUSE Polyadenylate-binding protein OS=Mus musculus OX=10090 GN=Pabpc4 PE=1 SV=1;tr|A3KFU5|A3KFU5_MOUSE Polyadenylate-binding protein OS=Mus musculus OX=10090 GN=Pabpc4 PE=1 SV=1;tr|A3KFU8|A3KFU8_MOUSE Polyadenylate-binding protein OS=Mus	0.99999	0.013419	106.04	106.04																0.99999	0.013419	106.04	1	K	LRKSGVGNIFIKNLDKSIDNKALYDTFSAFG;LRKSGVGNVFIKNLDKSIDNKALYDTFSAFG	NLDK(1)SIDNK	4	2	0.48385	5608500	0	0	0	0	0	5608500
Q91XV3	81	Q91XV3	Q91XV3	Brain acid soluble protein 1	Basp1	sp|Q91XV3|BASP1_MOUSE Brain acid soluble protein 1 OS=Mus musculus OX=10090 GN=Basp1 PE=1 SV=3	0.999999	0.0029141	112.11	112.11	0		NaN	0.999762	0.0085456	78.334	0.999746	0.0029141	69.261	0.999999	0.00424249	112.11	0		NaN	0		NaN	1	K	EAKAEEKEADKAAAAKEEAPKAEPEKSEGAA	AAAAK(1)EEAPK	5	2	0.085033	377760000	40538000	19113000	34191000	28159000	61789000	34839000
Q91XV3	72	Q91XV3	Q91XV3	Brain acid soluble protein 1	Basp1	sp|Q91XV3|BASP1_MOUSE Brain acid soluble protein 1 OS=Mus musculus OX=10090 GN=Basp1 PE=1 SV=3	0.99996	0.000337572	102.62	102.62	0		NaN	0.99996	0.000337572	102.62	0.995057	0.00364316	76.073	0.997572	0.00384736	75.088				0.999952	0.000951478	94.191	1	K	EKPKDAADGEAKAEEKEADKAAAAKEEAPKA	AEEK(1)EADKAAAAK	4	3	0.32122	235670000	41288000	34569000	41518000	75547000	0	42749000
Q91XV3	38	Q91XV3	Q91XV3	Brain acid soluble protein 1	Basp1	sp|Q91XV3|BASP1_MOUSE Brain acid soluble protein 1 OS=Mus musculus OX=10090 GN=Basp1 PE=1 SV=3	1	5.71239e-32	156.88	156.88	1	1.33073e-11	117.21	1	4.49537e-07	90.097	1	5.20307e-13	103.63	1	1.49856e-16	123.85	1	5.71239e-32	156.88	1	1.33472e-16	125.35	1	K	DKKAEGAGTEEEGTPKESEPQAAADATEVKE	AEGAGTEEEGTPK(1)ESEPQAAADATEVK	13	3	0.087975	298920000	49933000	41214000	20769000	43198000	47766000	47471000
Q91XV3	52	Q91XV3	Q91XV3	Brain acid soluble protein 1	Basp1	sp|Q91XV3|BASP1_MOUSE Brain acid soluble protein 1 OS=Mus musculus OX=10090 GN=Basp1 PE=1 SV=3	0.999997	1.1073e-20	150.83	150.83	0.99902	3.98107e-14	130.49	0.999997	1.1073e-20	150.83	0.999993	7.45382e-16	137.42	0.999956	2.76562e-14	132.65	0.999987	2.33293e-20	146.6	0.999927	2.33293e-20	146.6	1	K	PKESEPQAAADATEVKESTEEKPKDAADGEA	ESEPQAAADATEVK(1)ESTEEKPK	14	4	0.17635	1566400000	55061000	39512000	64144000	32184000	42088000	77141000
Q91XV3	68	Q91XV3	Q91XV3	Brain acid soluble protein 1	Basp1	sp|Q91XV3|BASP1_MOUSE Brain acid soluble protein 1 OS=Mus musculus OX=10090 GN=Basp1 PE=1 SV=3	0.999999	7.76144e-23	201.84	171.85	0.999999	3.05256e-13	171.85	0.998738	0.0142498	56.122	0.999996	7.76144e-23	201.84	0.999978	5.68583e-08	155.15	0.999998	2.28103e-16	191.4	0.999998	1.59746e-11	172.88	1	K	ESTEEKPKDAADGEAKAEEKEADKAAAAKEE	DAADGEAK(1)AEEK	8	2	0.7726	222930000	22307000	19150000	27188000	19335000	42172000	33676000
Q91XV3	58	Q91XV3	Q91XV3	Brain acid soluble protein 1	Basp1	sp|Q91XV3|BASP1_MOUSE Brain acid soluble protein 1 OS=Mus musculus OX=10090 GN=Basp1 PE=1 SV=3	0.999641	9.69229e-06	103.39	103.39	0		NaN	0		NaN	0		NaN	0.996247	0.000205525	91.657	0		NaN	0.999641	9.69229e-06	103.39	1	K	QAAADATEVKESTEEKPKDAADGEAKAEEKE	ESTEEK(1)PKDAADGEAK	6	3	0.34576	228250000	0	40032000	0	18511000	53210000	61548000
Q91XV3	60	Q91XV3	Q91XV3	Brain acid soluble protein 1	Basp1	sp|Q91XV3|BASP1_MOUSE Brain acid soluble protein 1 OS=Mus musculus OX=10090 GN=Basp1 PE=1 SV=3	0.985135	8.55771e-06	105.39	42.314	0.974071	8.55771e-06	105.39	0.933978	0.000138569	95.662	0.890611	9.08742e-06	104.45	0.881689	0.00038728	84.874	0.985135	0.000157247	94.544	0.969811	0.00346996	60.209	1	K	AADATEVKESTEEKPKDAADGEAKAEEKEAD	ESTEEK(0.015)PK(0.985)DAADGEAK	8	4	-0.14723	496540000	74301000	50044000	50425000	31290000	69655000	8427000
Q91XV3	18	Q91XV3	Q91XV3	Brain acid soluble protein 1	Basp1	sp|Q91XV3|BASP1_MOUSE Brain acid soluble protein 1 OS=Mus musculus OX=10090 GN=Basp1 PE=1 SV=3	0.999894	5.90327e-06	163.99	156.01	0.999474	0.000238386	147.29	0.985595	5.90327e-06	163.99	0.997033	0.000908318	134.48	0.99196	0.000446305	140.5	0.999894	1.19317e-05	156.01	0.999443	8.8342e-06	160.11	1	K	GKLSKKKKGYNVNDEKAKDKDKKAEGAGTEE	GYNVNDEK(1)AK	8	2	-0.59483	444150000	28729000	34620000	25081000	52570000	47851000	52909000
Q91XV3	25	Q91XV3	Q91XV3	Brain acid soluble protein 1	Basp1	sp|Q91XV3|BASP1_MOUSE Brain acid soluble protein 1 OS=Mus musculus OX=10090 GN=Basp1 PE=1 SV=3	0.999998	0.0198458	57.796	57.796	0		NaN	0		NaN				0.999998	0.0198458	57.796	0.999993	0.0355693	51.405	0		NaN	1	K	KGYNVNDEKAKDKDKKAEGAGTEEEGTPKES	K(1)AEGAGTEEEGTPK	1	3	0.63403	52426000	12103000	0	0	13855000	11233000	15234000
Q91XV3	10	Q91XV3	Q91XV3	Brain acid soluble protein 1	Basp1	sp|Q91XV3|BASP1_MOUSE Brain acid soluble protein 1 OS=Mus musculus OX=10090 GN=Basp1 PE=1 SV=3	1	0.00125938	152.34	152.34	0		NaN	0		NaN				1	0.00125938	152.34	0		NaN	0		NaN	1	K	______MGGKLSKKKKGYNVNDEKAKDKDKK	K(1)GYNVNDEK	1	2	0.20999	42534000	0	4860000	0	15157000	0	22517000
Q91XV3	170	Q91XV3	Q91XV3	Brain acid soluble protein 1	Basp1	sp|Q91XV3|BASP1_MOUSE Brain acid soluble protein 1 OS=Mus musculus OX=10090 GN=Basp1 PE=1 SV=3	1	3.61134e-10	119.18	119.18	0.999997	2.50958e-06	81.884	1	1.19677e-06	99.407	1	9.62072e-07	100.19	0.999999	2.21425e-09	112.58	1	2.33499e-06	95.622	1	3.61134e-10	119.18	1	K	GPEAKSDAAPAASDSKPSSAEPAPSSKETPA	SDAAPAASDSK(1)PSSAEPAPSSK	11	3	0.55312	82523000	0	14056000	18600000	15992000	17467000	16407000
Q91XF4	272	Q91XF4	Q91XF4	E3 ubiquitin-protein ligase RNF167	Rnf167	sp|Q91XF4|RN167_MOUSE E3 ubiquitin-protein ligase RNF167 OS=Mus musculus OX=10090 GN=Rnf167 PE=2 SV=1	1	0.00299506	72.006	72.006				0		NaN										1	0.00299506	72.006	1	K	VDPWLTQTRKTCPICKQPVHRGPGDEEQEEE	TCPICK(1)QPVHR	6	3	-1.3689	15022000	0	8869200	0	0	0	6152500
Q91X95;Q3UPA1;P21278	102	Q91X95	Q91X95	Guanine nucleotide-binding protein subunit alpha-11	Gna11	tr|Q91X95|Q91X95_MOUSE Guanine nucleotide binding protein, alpha 11 OS=Mus musculus OX=10090 GN=Gna11 PE=2 SV=1;tr|Q3UPA1|Q3UPA1_MOUSE Uncharacterized protein OS=Mus musculus OX=10090 GN=Gna11 PE=1 SV=1;sp|P21278|GNA11_MOUSE Guanine nucleotide-binding prot	1	0.000935643	147.52	147.52	0.999797	0.00804066	117.1	0.999997	0.0118063	109.36	0.999995	0.00697364	119.29	0.999999	0.00511353	141.47	1	0.000935643	147.52	0.999991	0.00110508	145.34	1	K	MQAMVRAMATLKILYKYEQNKANALLIREVD	ILYK(1)YEQNK	4	2	-0.32779	433370000	12289000	13505000	10028000	0	17190000	17464000
Q91W53	92	Q91W53	Q91W53	Golgin subfamily A member 7	Golga7	sp|Q91W53|GOGA7_MOUSE Golgin subfamily A member 7 OS=Mus musculus OX=10090 GN=Golga7 PE=1 SV=1	0.773165	0.00061214	101.56	101.56				0.733396	0.00215112	85.672	0		NaN	0.773165	0.00061214	101.56				0.748615	0.00125055	94.402	1	K	TIFLCMETHYEKVLKKVSKYIQEQNEKIYAP	K(0.773)VSK(0.227)YIQEQNEK	1	3	0.020786	138270000	0	48243000	0	38701000	0	51323000
Q91W53	95	Q91W53	Q91W53	Golgin subfamily A member 7	Golga7	sp|Q91W53|GOGA7_MOUSE Golgin subfamily A member 7 OS=Mus musculus OX=10090 GN=Golga7 PE=1 SV=1	1	2.03268e-34	242.59	239.39	1	8.12927e-08	166.07	1	2.44462e-16	202.2	1	2.16736e-20	208.63	1	2.03268e-34	242.59	1	1.94936e-20	210.08	1	8.18558e-28	239.39	1	K	LCMETHYEKVLKKVSKYIQEQNEKIYAPQGL	VSK(1)YIQEQNEK	3	2	0.59298	466340000	7410900	12554000	8284400	13763000	14411000	14748000
Q91W53	103	Q91W53	Q91W53	Golgin subfamily A member 7	Golga7	sp|Q91W53|GOGA7_MOUSE Golgin subfamily A member 7 OS=Mus musculus OX=10090 GN=Golga7 PE=1 SV=1	1	4.25878e-08	93.767	93.767				0		NaN	0		NaN	1	0.000105037	78.272	0		NaN	1	4.25878e-08	93.767	1	K	KVLKKVSKYIQEQNEKIYAPQGLLLTDPIER	YIQEQNEK(1)IYAPQGLLLTDPIER	8	3	1.3544	66941000	0	0	26545000	40396000	0	0
Q91VT8	83	Q91VT8	Q91VT8	Small integral membrane protein 14	Smim14	sp|Q91VT8|SIM14_MOUSE Small integral membrane protein 14 OS=Mus musculus OX=10090 GN=Smim14 PE=1 SV=1	1	0.00222435	51.876	32.702	1	0.0263196	40.012				1	0.00222435	51.876	0		NaN	1	0.0592907	32.702				1	K	FLLRPPNLRGSSLPGKPSSPHSGQDPPAPPV	GSSLPGK(1)PSSPHSGQDPPAPPVD	7	3	-0.26476	94937000	14842000	0	28057000	12143000	39895000	0
Q91VL2;Q8BZN7;Q569Z6	138	Q91VL2	Q91VL2	Thyroid hormone receptor-associated protein 3	Thrap3	tr|Q91VL2|Q91VL2_MOUSE Thrap3 protein (Fragment) OS=Mus musculus OX=10090 GN=Thrap3 PE=2 SV=1;tr|Q8BZN7|Q8BZN7_MOUSE Thyroid hormone receptor-associated protein 3 OS=Mus musculus OX=10090 GN=Thrap3 PE=1 SV=1;sp|Q569Z6|TR150_MOUSE Thyroid hormone receptor-a	1	0.0282087	65.252	65.252										1	0.0282087	65.252							2	K	HRGFVPEKNFRVTAYKAVQEKSSSPPPRKTS	VTAYK(1)AVQEK(1)	5	2	0.20108	77614000	0	0	0	77614000	0	0
Q91VL2;Q8BZN7;Q569Z6	143	Q91VL2	Q91VL2	Thyroid hormone receptor-associated protein 3	Thrap3	tr|Q91VL2|Q91VL2_MOUSE Thrap3 protein (Fragment) OS=Mus musculus OX=10090 GN=Thrap3 PE=2 SV=1;tr|Q8BZN7|Q8BZN7_MOUSE Thyroid hormone receptor-associated protein 3 OS=Mus musculus OX=10090 GN=Thrap3 PE=1 SV=1;sp|Q569Z6|TR150_MOUSE Thyroid hormone receptor-a	1	0.0282087	65.252	65.252										1	0.0282087	65.252							2	K	PEKNFRVTAYKAVQEKSSSPPPRKTSESRDK	VTAYK(1)AVQEK(1)	10	2	0.20108	77614000	0	0	0	77614000	0	0
Q91VB8;Q9CY06;Q9CWS5;Q8BPF4;Q9QWJ3;Q9CY10	91	Q91VB8	Q91VB8		haemaglobin alpha 2	tr|Q91VB8|Q91VB8_MOUSE Alpha globin 1 OS=Mus musculus OX=10090 GN=Hba-a1 PE=1 SV=1;tr|Q9CY06|Q9CY06_MOUSE GLOBIN domain-containing protein OS=Mus musculus OX=10090 PE=2 SV=1;tr|Q9CWS5|Q9CWS5_MOUSE GLOBIN domain-containing protein OS=Mus musculus OX=10090 P	1	2.05576e-88	223.54	128.43	1	5.08413e-46	177.73	1	4.61546e-60	188.15	1	4.44497e-13	116.24	1	2.05576e-88	223.54	1	1.38862e-46	185.8	1	6.55969e-73	210.21	1	K	DLPGALSALSDLHAHKLRVDPVNFKLLSHCL	VADALANAAGHLDDLPGALSALSDLHAHK(1)LR	29	3	-1.2306	5154500000	232390000	136800000	113780000	279530000	291820000	255190000
Q91VB8;Q9CY06;Q9CWS5;Q8BPF4;Q9QWJ3;Q9CY10;A8DUV3;P01942;Q61287;A8DUV1;Q61649	41	Q91VB8	Q91VB8	Hemoglobin subunit alpha	haemaglobin alpha 2;Hbat1;Hba	tr|Q91VB8|Q91VB8_MOUSE Alpha globin 1 OS=Mus musculus OX=10090 GN=Hba-a1 PE=1 SV=1;tr|Q9CY06|Q9CY06_MOUSE GLOBIN domain-containing protein OS=Mus musculus OX=10090 PE=2 SV=1;tr|Q9CWS5|Q9CWS5_MOUSE GLOBIN domain-containing protein OS=Mus musculus OX=10090 P	1	1.48185e-11	117	117	0		NaN				1	1.48185e-11	117	0.999958	0.000374573	55.67	0.999998	2.58219e-07	96.303	1	3.22573e-07	94.542	1	K	GAEALERMFASFPTTKTYFPHFDVSHGSAQV	MFASFPTTK(1)TYFPHFDVSHGSAQVK	9	4	-0.30247	297800000	0	0	21280000	28151000	43271000	40130000
Q91VB8;Q9CY06;Q9CWS5;Q8BPF4;Q9QWJ3;A8DUV3;P01942;Q61287;A8DUV1;Q61649	12	Q91VB8	Q91VB8	Hemoglobin subunit alpha	haemaglobin alpha 2;Hbat1;Hba	tr|Q91VB8|Q91VB8_MOUSE Alpha globin 1 OS=Mus musculus OX=10090 GN=Hba-a1 PE=1 SV=1;tr|Q9CY06|Q9CY06_MOUSE GLOBIN domain-containing protein OS=Mus musculus OX=10090 PE=2 SV=1;tr|Q9CWS5|Q9CWS5_MOUSE GLOBIN domain-containing protein OS=Mus musculus OX=10090 P	1	0.0103206	112.41	112.41	1	0.0103206	112.41	0.999999	0.0240013	87.258	0.999935	0.06983	66.692	0		NaN	0		NaN	1	0.0246765	86.205	1	K	____MVLSGEDKSNIKAAWGKIGGHGAEYGA	SNIK(1)AAWGK	4	2	-0.23443	238170000	24867000	28866000	19167000	49945000	55553000	59771000
Q91VB8;Q9CY06;Q9CWS5;Q8BPF4;Q9QWJ3;A8DUV3;P01942;Q61287;A8DUV1;Q61649	8	Q91VB8	Q91VB8	Hemoglobin subunit alpha	haemaglobin alpha 2;Hbat1;Hba	tr|Q91VB8|Q91VB8_MOUSE Alpha globin 1 OS=Mus musculus OX=10090 GN=Hba-a1 PE=1 SV=1;tr|Q9CY06|Q9CY06_MOUSE GLOBIN domain-containing protein OS=Mus musculus OX=10090 PE=2 SV=1;tr|Q9CWS5|Q9CWS5_MOUSE GLOBIN domain-containing protein OS=Mus musculus OX=10090 P	0.997005	0.00334477	95.775	95.775	0.965324	0.0151183	77.662	0.997005	0.00334477	95.775				0		NaN	0		NaN	0		NaN	1	K	________MVLSGEDKSNIKAAWGKIGGHGA	VLSGEDK(0.997)SNIK(0.003)	7	2	0.23333	76317000	8645500	11471000	0	27369000	12751000	16080000
Q8VHL1	317	Q8VHL1	Q8VHL1	Histone-lysine N-methyltransferase SETD7	Setd7	sp|Q8VHL1|SETD7_MOUSE Histone-lysine N-methyltransferase SETD7 OS=Mus musculus OX=10090 GN=Setd7 PE=1 SV=2	1	0.0133011	83.801	53.166	0		NaN	1	0.0336519	53.166	1	0.0304542	83.801	1	0.0269294	58.917	1	0.0133011	73.616	1	0.0336519	53.166	1	K	NCVYDLFVHPRFGPIKCIRTLRAVEAEEELT	FGPIK(1)CIR	5	3	0.17943	424280000	44854000	48440000	45723000	51732000	64016000	54977000
Q8VHL0	361	Q8VHL0	Q8VHL0	Urea transporter 1	Slc14a1	sp|Q8VHL0|UT1_MOUSE Urea transporter 1 OS=Mus musculus OX=10090 GN=Slc14a1 PE=1 SV=2	1	3.72174e-06	131.43	30.905	1	0.000203901	114.83	1	0.00155653	68.359	1	3.72174e-06	131.43	1	0.000372082	95.345	1	0.00296445	68.034	1	0.031502	48.112	1	K	LLTTKNPNIYRMPLSKVTYSEENRIFYLQNK	MPLSK(1)VTYSEENR	5	3	0.49525	250160000	19226000	14339000	16488000	33387000	27060000	40328000
Q8VE19	479	Q8VE19	Q8VE19	WD repeat-containing protein mio	Mios	sp|Q8VE19|MIO_MOUSE GATOR complex protein MIOS OS=Mus musculus OX=10090 GN=Mios PE=1 SV=2	1	5.02393e-06	94.856	78.674	1	2.32728e-05	85.203	0		NaN				1	2.47008e-05	85.087	1	5.02393e-06	94.856	1	0.0001036	78.674	1	K	LGMVESSRHNWSGLDKQTDIQNLNEERILAL	HNWSGLDK(1)QTDIQNLNEER	8	4	0.28549	85313000	18885000	11426000	0	18771000	14950000	21282000
Q8VDQ8;Q3UJK6	339	Q8VDQ8	Q8VDQ8	NAD-dependent protein deacetylase sirtuin-2	Sirt2	sp|Q8VDQ8|SIR2_MOUSE NAD-dependent protein deacetylase sirtuin-2 OS=Mus musculus OX=10090 GN=Sirt2 PE=1 SV=2;tr|Q3UJK6|Q3UJK6_MOUSE NAD-dependent protein deacetylase OS=Mus musculus OX=10090 GN=Sirt2 PE=2 SV=1	0.535507	0.000521212	72.145	72.145																0.535507	0.000521212	72.145	1	K	CDQGCLALADLLGWKKELEDLVRREHANIDA	DVAWLGDCDQGCLALADLLGWK(0.464)K(0.536)	23	3	0.54504	25769000	0	0	0	0	0	25769000
Q8VDQ8;Q3UJK6;A0A140LHL5	287	Q8VDQ8	Q8VDQ8	NAD-dependent protein deacetylase sirtuin-2	Sirt2	sp|Q8VDQ8|SIR2_MOUSE NAD-dependent protein deacetylase sirtuin-2 OS=Mus musculus OX=10090 GN=Sirt2 PE=1 SV=2;tr|Q3UJK6|Q3UJK6_MOUSE NAD-dependent protein deacetylase OS=Mus musculus OX=10090 GN=Sirt2 PE=2 SV=1;tr|A0A140LHL5|A0A140LHL5_MOUSE NAD-dependent p	0.999857	0.0190486	88.029	88.029				0		NaN	0		NaN	0.999852	0.0201918	85.357	0.999857	0.0190486	88.029	0.993884	0.0298496	69.176	1	K	LISKAPLATPRLLINKEKTGQTDPFLGMMMG	LLINK(1)EK	5	3	-0.071459	101740000	0	18042000	17312000	20288000	30156000	15938000
Q8VDQ8;Q3UJK6;A0A140LHL5	55	Q8VDQ8	Q8VDQ8	NAD-dependent protein deacetylase sirtuin-2	Sirt2	sp|Q8VDQ8|SIR2_MOUSE NAD-dependent protein deacetylase sirtuin-2 OS=Mus musculus OX=10090 GN=Sirt2 PE=1 SV=2;tr|Q3UJK6|Q3UJK6_MOUSE NAD-dependent protein deacetylase OS=Mus musculus OX=10090 GN=Sirt2 PE=2 SV=1;tr|A0A140LHL5|A0A140LHL5_MOUSE NAD-dependent p	1	1.1258e-55	237.49	229.54	1	0.000820203	71.08	1	0.000549679	85.845	1	1.1258e-55	237.49	1	1.25288e-05	103.39	1	0.000212119	87.824	1	1.2227e-42	229.54	1	K	FLRNLFTQTLGLGSQKERLLDELTLEGVTRY	NLFTQTLGLGSQK(1)ER	13	2	-0.9548	485690000	57702000	54554000	59524000	89396000	138090000	69473000
Q8VD75	406	Q8VD75	Q8VD75	Huntingtin-interacting protein 1	Hip1	sp|Q8VD75|HIP1_MOUSE Huntingtin-interacting protein 1 OS=Mus musculus OX=10090 GN=Hip1 PE=1 SV=2	1	0.0442492	62.714	62.714																1	0.0442492	62.714	1	K	LDNMKIESQRAMLQLKGRVSELEAELAEQQH	AMLQLK(1)GR	6	2	-4.2932	3231300	0	0	0	0	0	3231300
Q8VD75;A0A0J9YUX9;Q8C303;A0A1D5RMM7	155	Q8VD75	Q8VD75	Huntingtin-interacting protein 1	Hip1	sp|Q8VD75|HIP1_MOUSE Huntingtin-interacting protein 1 OS=Mus musculus OX=10090 GN=Hip1 PE=1 SV=2;tr|A0A0J9YUX9|A0A0J9YUX9_MOUSE Huntingtin-interacting protein 1 (Fragment) OS=Mus musculus OX=10090 GN=Hip1 PE=1 SV=1;tr|Q8C303|Q8C303_MOUSE ENTH domain-contai	1	0.0013364	99.802	78.264	1	0.00146742	96.948	1	0.00963911	60.019	1	0.0151198	92.062	1	0.00294807	78.149	1	0.00190991	87.308	1	0.0013364	99.802	1	K	SIYLKLLRTRMEYHTKNPRFPGNLQMSDRQL	MEYHTK(1)NPR	6	3	-0.72333	268760000	53361000	37618000	0	26715000	38721000	42410000
Q8VD62	206	Q8VD62	Q8VD62	UPF0696 protein C11orf68 homolog	Bles03	sp|Q8VD62|CK068_MOUSE UPF0696 protein C11orf68 homolog OS=Mus musculus OX=10090 GN=Bles03 PE=1 SV=2	1	0.00488872	125.98	124.98	0		NaN	0		NaN	1	0.0701972	42.395				1	0.00488872	125.98	1	0.00516252	124.98	1	K	AGIARAVVEGRLQVAKVSPRAKEGGRQVICV	LQVAK(1)VSPR	5	2	-0.03806	180800000	30685000	4645500	37368000	0	57932000	26222000
Q8VCZ1;Q9DD05;P10518;O89061	87	Q8VCZ1	Q8VCZ1	Delta-aminolevulinic acid dehydratase	Alad	tr|Q8VCZ1|Q8VCZ1_MOUSE Alad protein OS=Mus musculus OX=10090 GN=Alad PE=2 SV=1;tr|Q9DD05|Q9DD05_MOUSE Delta-aminolevulinic acid dehydratase OS=Mus musculus OX=10090 GN=Alad PE=2 SV=1;sp|P10518|HEM2_MOUSE Delta-aminolevulinic acid dehydratase OS=Mus musculu	1	2.07668e-14	133.94	133.94	1	0.00010724	78.352	1	0.0162278	45.972	1	2.14256e-05	85.013	1	3.29325e-14	131.82	1	2.91668e-14	132.48	1	2.07668e-14	133.94	1	K	GLRCVLIFGVPSRVPKDEQGSAADSEDSPTI	VPK(1)DEQGSAADSEDSPTIEAVR	3	3	-0.21013	162250000	33609000	23771000	22440000	25910000	30521000	26001000
Q8VC26	155	Q8VC26	Q8VC26	TLC domain-containing protein 2	Tlcd2	sp|Q8VC26|TLCD2_MOUSE TLC domain-containing protein 2 OS=Mus musculus OX=10090 GN=Tlcd2 PE=2 SV=1	1	0.0109736	82.529	82.529	1	0.0109736	82.529																1	K	NSICLHLRKLLLLSHKAPSLAFRVSSWASLA	KLLLLSHK(1)	8	3	-0.44439	0	0	0	0	0	0	0
Q8R2Y2	597	Q8R2Y2	Q8R2Y2	Cell surface glycoprotein MUC18	Mcam	sp|Q8R2Y2|MUC18_MOUSE Cell surface glycoprotein MUC18 OS=Mus musculus OX=10090 GN=Mcam PE=1 SV=1	1	0.00267865	72.891	72.891	1	0.00566567	66.004	0		NaN	1	0.023546	50.897	1	0.00267865	71.558	1	0.0116064	59.185	1	0.00302799	72.891	1	K	YFFYKKGKLPCGRSGKQEITLPPTRKSEFVV	SGK(1)QEITLPPTR	3	3	-0.37228	73678000	0	8622100	21424000	16931000	16107000	10594000
Q8R274	8	Q8R274	Q8R274		Vmn1r210	tr|Q8R274|Q8R274_MOUSE Vomeronasal type-1 receptor OS=Mus musculus OX=10090 GN=Vmn1r210 PE=3 SV=1	1	0.0274756	44.611	44.611																1	0.0274756	44.611	1	K	________MFLNYINKIISLFMTVFGTLGNM	MFLNYINK(1)	8	2	2.9829	0	0	0	0	0	0	0
Q8R1P3;Q542P2;P35802	239	Q8R1P3	Q8R1P3	Neuronal membrane glycoprotein M6-a	Gpm6a	tr|Q8R1P3|Q8R1P3_MOUSE Gpm6a protein OS=Mus musculus OX=10090 GN=Gpm6a PE=2 SV=1;tr|Q542P2|Q542P2_MOUSE Uncharacterized protein OS=Mus musculus OX=10090 GN=Gpm6a PE=1 SV=1;sp|P35802|GPM6A_MOUSE Neuronal membrane glycoprotein M6-a OS=Mus musculus OX=10090 G	1	0.011309	117.72	113.7	1	0.0150493	104.75	0.999999	0.0182625	84.568	1	0.0132687	110.31	1	0.011309	113.7	1	0.0182072	117.72	1	0.0217561	109.36	1	K	LSANWAYVKDACRMQKYEDIKSKEEQELHDI	MQK(1)YEDIK	3	2	-0.48698	3695800000	227490000	259330000	239530000	173740000	206140000	172320000
Q8R1P3;Q542P2;P35802	244	Q8R1P3	Q8R1P3	Neuronal membrane glycoprotein M6-a	Gpm6a	tr|Q8R1P3|Q8R1P3_MOUSE Gpm6a protein OS=Mus musculus OX=10090 GN=Gpm6a PE=2 SV=1;tr|Q542P2|Q542P2_MOUSE Uncharacterized protein OS=Mus musculus OX=10090 GN=Gpm6a PE=1 SV=1;sp|P35802|GPM6A_MOUSE Neuronal membrane glycoprotein M6-a OS=Mus musculus OX=10090 G	0.999876	5.05966e-32	177.73	122.49	0.90081	7.56722e-32	172.23	0.998747	1.19238e-17	154.11	0.991392	1.71548e-23	160.67	0.991112	1.09449e-23	164.68	0.998979	5.48639e-24	168.2	0.999876	5.05966e-32	177.73	1	K	AYVKDACRMQKYEDIKSKEEQELHDIHSTRS	YEDIK(1)SKEEQELHDIHSTR	5	5	-0.27386	1438800000	36603000	42400000	39571000	22823000	21535000	32083000
Q8R1P3;Q542P2;P35802	246	Q8R1P3	Q8R1P3	Neuronal membrane glycoprotein M6-a	Gpm6a	tr|Q8R1P3|Q8R1P3_MOUSE Gpm6a protein OS=Mus musculus OX=10090 GN=Gpm6a PE=2 SV=1;tr|Q542P2|Q542P2_MOUSE Uncharacterized protein OS=Mus musculus OX=10090 GN=Gpm6a PE=1 SV=1;sp|P35802|GPM6A_MOUSE Neuronal membrane glycoprotein M6-a OS=Mus musculus OX=10090 G	1	9.33647e-11	140.31	76.262	1	1.17756e-05	113.59	1	0.00026469	91.207	1	0.000354987	86.548	1	1.89058e-05	109.35	1	7.90791e-10	137.59	1	9.33647e-11	140.31	1	K	VKDACRMQKYEDIKSKEEQELHDIHSTRSKE	SK(1)EEQELHDIHSTR	2	5	0.4336	3171300000	108370000	57387000	113730000	125290000	171060000	208150000
Q8R1F4;S4R203;S4R248;A0A0A0MQ95;B2RUJ8;S4R221;Q8C0D4	4	Q8R1F4	Q8R1F4	Rho GTPase-activating protein 12	Arhgap12	tr|Q8R1F4|Q8R1F4_MOUSE Arhgap12 protein OS=Mus musculus OX=10090 GN=Arhgap12 PE=2 SV=1;tr|S4R203|S4R203_MOUSE Rho GTPase-activating protein 12 OS=Mus musculus OX=10090 GN=Arhgap12 PE=1 SV=1;tr|S4R248|S4R248_MOUSE Rho GTPase-activating protein 12 OS=Mus mus	0.999997	0.0120427	58.815	58.815				0.999997	0.0120427	58.815													2	K	____________MASKDKSSKKNVFELKTRQ	ASK(1)DK(1)SSK	3	2	1.1817	50957000	0	50957000	0	0	0	0
Q8R1F4;S4R203;S4R248;A0A0A0MQ95;B2RUJ8;S4R221;Q8C0D4	6	Q8R1F4	Q8R1F4	Rho GTPase-activating protein 12	Arhgap12	tr|Q8R1F4|Q8R1F4_MOUSE Arhgap12 protein OS=Mus musculus OX=10090 GN=Arhgap12 PE=2 SV=1;tr|S4R203|S4R203_MOUSE Rho GTPase-activating protein 12 OS=Mus musculus OX=10090 GN=Arhgap12 PE=1 SV=1;tr|S4R248|S4R248_MOUSE Rho GTPase-activating protein 12 OS=Mus mus	0.999999	0.0120427	58.815	58.815				0.999999	0.0120427	58.815													2	K	__________MASKDKSSKKNVFELKTRQGT	ASK(1)DK(1)SSK	5	2	1.1817	50957000	0	50957000	0	0	0	0
Q8R0S5;Q8R1U5;Q3UUH6;Q91WA9;Q8K4E1;Q8BXW2;Q3U009	157	Q8R0S5	Q8R0S5		Abcg4	tr|Q8R0S5|Q8R0S5_MOUSE Abcg4 protein (Fragment) OS=Mus musculus OX=10090 GN=Abcg4 PE=2 SV=1;tr|Q8R1U5|Q8R1U5_MOUSE Abcg4 protein (Fragment) OS=Mus musculus OX=10090 GN=Abcg4 PE=2 SV=1;tr|Q3UUH6|Q3UUH6_MOUSE ABC transporter domain-containing protein OS=Mus	0.83568	0.0159834	46.069	46.069	0.802454	0.0307273	37.613	0.788381	0.0297728	44.511	0.83568	0.0159834	46.069	0.75484	0.0399518	33.317	0.811862	0.0434175	32.068				1	K	MLFRAVQNGLCTMAEKKSSPGKNELPAHCPT	AVQNGLCTMAEK(0.836)K(0.164)	12	3	0.60965	55563000	13495000	9375400	10579000	14624000	7490300	0
Q8QZS9;Q14AQ1;P62334	101	Q8QZS9	Q8QZS9	26S protease regulatory subunit 10B	Psmc6	tr|Q8QZS9|Q8QZS9_MOUSE Psmc6 protein (Fragment) OS=Mus musculus OX=10090 GN=Psmc6 PE=2 SV=1;tr|Q14AQ1|Q14AQ1_MOUSE Proteasome (Prosome, macropain) 26S subunit, ATPase, 6 OS=Mus musculus OX=10090 GN=Psmc6 PE=1 SV=1;sp|P62334|PRS10_MOUSE 26S proteasome regul	0.999998	9.33312e-14	122.01	113.26	0.999998	3.38868e-09	113.26				0.998987	0.0311307	40.81	0.999969	0.00229197	57.009	0.999962	0.000473433	69.763	0.999996	9.33312e-14	122.01	1	K	LLARAVASQLDCNFLKVVSSSIVDKYIGESA	AVASQLDCNFLK(1)VVSSSIVDK	12	3	0.40926	458870000	99998000	0	48763000	141130000	96398000	72586000
Q8K4A2;Q91XW9	743	Q8K4A2	Q8K4A2		Pcdhgc5	tr|Q8K4A2|Q8K4A2_MOUSE Protocadherin C5 gamma C-I OS=Mus musculus OX=10090 GN=Pcdhgc5 PE=2 SV=1;tr|Q91XW9|Q91XW9_MOUSE Pcdhgc5 protein OS=Mus musculus OX=10090 GN=Pcdhgc5 PE=1 SV=1	0.999998	0.0031172	59.281	59.281																0.999998	0.0031172	59.281	1	K	GHCCRGQDSPSREFYKQSSPNLQVSSDGTLK	EFYK(1)QSSPNLQVSSDGTLK	4	3	1.2723	10469000	0	0	0	0	0	10469000
Q8K3L3;F2Z3X6;Q810Z4;Q3UHZ0;Q3UGN6;Q9Z2A0;F2Z3Z9;Q3UEW8;F2Z400;Q3TRL2	233	Q8K3L3	Q8K3L3	3-phosphoinositide-dependent protein kinase 1	Pdpk1	tr|Q8K3L3|Q8K3L3_MOUSE Phosphoinositide-dependent protein kinase-1 beta OS=Mus musculus OX=10090 GN=Pdpk1 PE=2 SV=1;tr|F2Z3X6|F2Z3X6_MOUSE 3-phosphoinositide-dependent protein kinase 1 OS=Mus musculus OX=10090 GN=Pdpk1 PE=1 SV=1;tr|Q810Z4|Q810Z4_MOUSE PDK1	0.825552	0.00128402	57.578	57.578										0.825552	0.00128402	57.578							1	K	FVGTAQYVSPELLTEKSACKSSDLWALGCII	ANSFVGTAQYVSPELLTEK(0.826)SACK(0.174)	19	3	1.4291	18155000	0	0	0	18155000	0	0
Q8K2P7	60	Q8K2P7	Q8K2P7	Sodium-coupled neutral amino acid transporter 1	Slc38a1	sp|Q8K2P7|S38A1_MOUSE Sodium-coupled neutral amino acid transporter 1 OS=Mus musculus OX=10090 GN=Slc38a1 PE=1 SV=1	1	0.00472485	78.655	78.655				1	0.00472485	78.655	0		NaN				0		NaN					K	SDRESRRSLTNSHLEKRKCDEYIPGTTSLGM	SLTNSHLEK(1)R	9	3	-0.66042	25556000	0	9017600	5761500	0	10777000	0
Q8K274	45	Q8K274	Q8K274	Ketosamine-3-kinase	Fn3krp	sp|Q8K274|KT3K_MOUSE Ketosamine-3-kinase OS=Mus musculus OX=10090 GN=Fn3krp PE=1 SV=2	1	0.00688319	117.1	93.992	1	0.0188827	117.1	0		NaN	1	0.0155813	68.625	1	0.0228617	113.41	0		NaN	1	0.00688319	93.992	1	K	SYDTDKGRVFVKVNSKAEARRMFEGEMASLT	VNSK(1)AEAR	4	3	0.73593	273450000	33823000	41991000	40227000	0	60411000	42886000
Q8K268;A0A338P6L5	294	Q8K268	Q8K268	ATP-binding cassette sub-family F member 3	Abcf3	sp|Q8K268|ABCF3_MOUSE ATP-binding cassette sub-family F member 3 OS=Mus musculus OX=10090 GN=Abcf3 PE=1 SV=1;tr|A0A338P6L5|A0A338P6L5_MOUSE ATP-binding cassette sub-family F member 3 (Fragment) OS=Mus musculus OX=10090 GN=Abcf3 PE=1 SV=1	0.999791	3.79735e-08	102.23	102.23							0.999791	3.79735e-08	102.23										1	K	RAEGSEAAQLAEIYGKLEEIEADKAPARASV	AEGSEAAQLAEIYGK(1)LEEIEADKAPAR	15	4	0.93399	41150000	0	0	41150000	0	0	0
Q8K232;Q9QYC0;F8WHZ9;F8WGR0;E9Q1K3	288	Q8K232	Q8K232	Alpha-adducin	Add1	tr|Q8K232|Q8K232_MOUSE Adducin 1 (Alpha) OS=Mus musculus OX=10090 GN=Add1 PE=2 SV=1;sp|Q9QYC0|ADDA_MOUSE Alpha-adducin OS=Mus musculus OX=10090 GN=Add1 PE=1 SV=2;tr|F8WHZ9|F8WHZ9_MOUSE Alpha-adducin OS=Mus musculus OX=10090 GN=Add1 PE=1 SV=1;tr|F8WGR0|F8WG	0.880556	0.0180634	55.567	55.567				0		NaN	0		NaN				0		NaN	0.880556	0.0180634	55.567	1	K	YHGILVDEEEKILIQKNLGPKSKVLILRNHG	ILIQK(0.881)NLGPK(0.119)	5	3	-1.7067	36262000	0	9904400	8874600	0	11665000	5818000
Q8K1X4;Q3UDY0	14	Q8K1X4	Q8K1X4		Nckap1l	sp|Q8K1X4|NCKPL_MOUSE Nck-associated protein 1-like OS=Mus musculus OX=10090 GN=Nckap1l PE=1 SV=1;tr|Q3UDY0|Q3UDY0_MOUSE Uncharacterized protein (Fragment) OS=Mus musculus OX=10090 GN=Nckap1l PE=2 SV=1	1	2.59163e-08	169.93	169.93	1	1.43675e-05	131.52	1	0.00337368	86.18	1	8.06097e-05	115.33	1	1.19695e-07	163.38	1	0.00211955	77.674	1	2.59163e-08	169.93	1	K	__MSLTSAYQLKLAEKLTILNDRGQGVLIRM	LAEK(1)LTILNDR	4	2	0.090504	303460000	32730000	32053000	33290000	43379000	34622000	59535000
Q8K0U4	549	Q8K0U4	Q8K0U4	Heat shock 70 kDa protein 12A	Hspa12a	sp|Q8K0U4|HS12A_MOUSE Heat shock 70 kDa protein 12A OS=Mus musculus OX=10090 GN=Hspa12a PE=1 SV=1	0.999813	0.0194812	54.198	54.198										0.999813	0.0194812	54.198							1	K	PLTYGVGVLNRYVEGKHPPEKLLVKDGTRWC	YVEGK(1)HPPEK	5	3	-0.66536	19204000	0	0	0	19204000	0	0
Q8K097	26	Q8K097	Q8K097	Protein lifeguard 2	Faim2	sp|Q8K097|LFG2_MOUSE Protein lifeguard 2 OS=Mus musculus OX=10090 GN=Faim2 PE=2 SV=1	0.5	8.3335e-18	162.37	147.07							0.5	8.3335e-18	162.37	0.5	7.77914e-13	147.07							1	K	KAPGTEGQQHQANGEKKDAPAVPSAPPSYEE	APGTEGQQHQANGEK(0.5)K(0.5)	15	3	-0.40646	42570000	0	0	15366000	27204000	0	0
Q8K097	27	Q8K097	Q8K097	Protein lifeguard 2	Faim2	sp|Q8K097|LFG2_MOUSE Protein lifeguard 2 OS=Mus musculus OX=10090 GN=Faim2 PE=2 SV=1	0.598413	3.75487e-22	183.41	106.19	0.588947	1.51981e-17	154.65	0.598413	9.90893e-06	106.19	0.5	8.3335e-18	162.37	0.539889	7.77914e-13	147.07	0.555137	0.000891058	79.652	0.579257	3.75487e-22	183.41	1	K	APGTEGQQHQANGEKKDAPAVPSAPPSYEEA	APGTEGQQHQANGEK(0.402)K(0.598)	16	3	0.13443	116700000	11945000	9088200	15366000	27204000	22108000	19428000
Q8K097	11	Q8K097	Q8K097	Protein lifeguard 2	Faim2	sp|Q8K097|LFG2_MOUSE Protein lifeguard 2 OS=Mus musculus OX=10090 GN=Faim2 PE=2 SV=1	1	3.7266e-53	219.66	219.66	1	4.37311e-06	88.555	1	4.2568e-19	152.06	1	3.7266e-53	219.66	1	9.04308e-14	131.18	1	6.3947e-06	88.176	1	1.00766e-18	142.97	1	K	_____MTQGKLSVANKAPGTEGQQHQANGEK	LSVANK(1)APGTEGQQHQANGEK	6	3	0.48927	1218100000	17796000	44528000	49250000	44866000	44871000	48462000
Q8K097	5	Q8K097	Q8K097	Protein lifeguard 2	Faim2	sp|Q8K097|LFG2_MOUSE Protein lifeguard 2 OS=Mus musculus OX=10090 GN=Faim2 PE=2 SV=1	1	4.52329e-15	212.63	212.63	1	3.11411e-05	154.05	1	1.18019e-05	156.18	1	1.28333e-05	154.81	0.999997	0.0197461	76.827	1	8.82472e-11	191.45	1	4.52329e-15	212.63	1	K	___________MTQGKLSVANKAPGTEGQQH	TQGK(1)LSVANK	4	2	-0.35948	802610000	72400000	64593000	59083000	78624000	157420000	153530000
Q8JZS0;Q3TTY6;Q3UX93;O88952	91	Q8JZS0	Q8JZS0	Protein lin-7 homolog A;Protein lin-7 homolog C	Lin7a;Lin7c	sp|Q8JZS0|LIN7A_MOUSE Protein lin-7 homolog A OS=Mus musculus OX=10090 GN=Lin7a PE=1 SV=2;tr|Q3TTY6|Q3TTY6_MOUSE Uncharacterized protein (Fragment) OS=Mus musculus OX=10090 GN=Lin7c PE=2 SV=1;tr|Q3UX93|Q3UX93_MOUSE Protein lin-7 homolog OS=Mus musculus OX=	1	0.0277072	38.583	38.583	0		NaN							0		NaN	1	0.0277072	38.583	0		NaN		K	ITVNGCPEFRARATAKATVAAFAASEGHSHP	ATAK(1)ATVAAFAASEGHSHPR	4	4	-0.49712	53244000	10286000	0	0	17562000	13880000	11515000
Q8HWA1;Q3B846;Q85ZX1;O19442	104	Q8HWA1	Q8HWA1		H2-M9	tr|Q8HWA1|Q8HWA1_MOUSE Histocompatibility 2, M region locus 9 OS=Mus musculus OX=10090 GN=H2-M9 PE=2 SV=1;tr|Q3B846|Q3B846_MOUSE H2-M9 protein (Fragment) OS=Mus musculus OX=10090 GN=H2-M9 PE=2 SV=1;tr|Q85ZX1|Q85ZX1_MOUSE Histocompatibility 2, M region locu	1	0.0382933	49.442	49.442													1	0.0382933	49.442				1	K	QDVLKEKSFVTGIMNKLLHIYNDSMTGYHII	SFVTGIMNK(1)	9	2	-3.5405	0	0	0	0	0	0	0
Q8CJ27	745	Q8CJ27	Q8CJ27	Abnormal spindle-like microcephaly-associated protein homolog	Aspm	sp|Q8CJ27|ASPM_MOUSE Abnormal spindle-like microcephaly-associated protein homolog OS=Mus musculus OX=10090 GN=Aspm PE=1 SV=2	1	0.0496929	26.969	25.718	0		NaN	1	0.0496929	26.969				0		NaN	1	0.0526905	25.718				2	K	LNRLRRTACSLFTSEKMVKAIKKVEIEIEVG	TACSLFTSEK(1)MVK(1)	10	3	-1.3691	162990000	35583000	36000000	0	48298000	43107000	0
Q8CJ27	748	Q8CJ27	Q8CJ27	Abnormal spindle-like microcephaly-associated protein homolog	Aspm	sp|Q8CJ27|ASPM_MOUSE Abnormal spindle-like microcephaly-associated protein homolog OS=Mus musculus OX=10090 GN=Aspm PE=1 SV=2	1	0.0496929	26.969	25.718	0		NaN	1	0.0496929	26.969				0		NaN	1	0.0526905	25.718				2	K	LRRTACSLFTSEKMVKAIKKVEIEIEVGRLL	TACSLFTSEK(1)MVK(1)	13	3	-1.3691	162990000	35583000	36000000	0	48298000	43107000	0
Q8CHR4;O35619;B0QZN5;P63024;P63044	83	Q8CHR4	Q8CHR4	Vesicle-associated membrane protein 3;Vesicle-associated membrane protein 2	Vamp2;Vamp3	tr|Q8CHR4|Q8CHR4_MOUSE Vesicle-associated membrane protein 2 OS=Mus musculus OX=10090 GN=Vamp2 PE=1 SV=2;tr|O35619|O35619_MOUSE Vesicle associated membrane protein 2 OS=Mus musculus OX=10090 GN=Vamp2 PE=2 SV=1;tr|B0QZN5|B0QZN5_MOUSE Vesicle-associated memb	1	1.11171e-60	220.48	46.027	0.984928	2.91162e-06	99.508	0.968256	5.34608e-12	127.59	0.963147	1.54545e-11	123.42	1	2.09569e-05	91.589	0.972837	1.11171e-60	220.48	0.990914	1.37924e-29	179.39	1;2	K	DALQAGASQFETSAAKLKRKYWWKNLKMMII	ADALQAGASQFETSAAK(1)LK(1)R	17	4	0.25663	810640000	50554000	40433000	38317000	109370000	75911000	64109000
Q8CHR4;O35619;B0QZN5;P63024;P63044	85	Q8CHR4	Q8CHR4	Vesicle-associated membrane protein 3;Vesicle-associated membrane protein 2	Vamp2;Vamp3	tr|Q8CHR4|Q8CHR4_MOUSE Vesicle-associated membrane protein 2 OS=Mus musculus OX=10090 GN=Vamp2 PE=1 SV=2;tr|O35619|O35619_MOUSE Vesicle associated membrane protein 2 OS=Mus musculus OX=10090 GN=Vamp2 PE=2 SV=1;tr|B0QZN5|B0QZN5_MOUSE Vesicle-associated memb	1	1.16579e-05	92.993	46.027	0.599714	1.22377e-05	92.474	0.544305	0.000696764	68.168				1	0.0157383	46.027				0.577403	1.16579e-05	92.993	1;2	K	LQAGASQFETSAAKLKRKYWWKNLKMMIILG	ADALQAGASQFETSAAK(1)LK(1)R	19	4	0.25663	201450000	44810000	45064000	0	28282000	0	83292000
Q8CHR4;O35619;B0QZN5;P63024;P63044;A0A0N4SUV3;D3YTU0;Q9CXX2;Q62442	59	Q8CHR4	Q8CHR4	Vesicle-associated membrane protein 3;Vesicle-associated membrane protein 2;Vesicle-associated membrane protein 1	Vamp2;Vamp3;Vamp1	tr|Q8CHR4|Q8CHR4_MOUSE Vesicle-associated membrane protein 2 OS=Mus musculus OX=10090 GN=Vamp2 PE=1 SV=2;tr|O35619|O35619_MOUSE Vesicle associated membrane protein 2 OS=Mus musculus OX=10090 GN=Vamp2 PE=2 SV=1;tr|B0QZN5|B0QZN5_MOUSE Vesicle-associated memb	1	8.93357e-17	183.43	54.402	1	1.16981e-11	169.65	1	1.20544e-05	155.84	1	9.5937e-06	159.1	1	1.39575e-08	183.43	1	8.93357e-17	170.5	1	3.33166e-08	175.88	1	K	DIMRVNVDKVLERDQKLSELDDRADALQAGA	VLERDQK(1)LSELDDR	7	3	0.68667	3021100000	133060000	121990000	130780000	142700000	220600000	109470000
Q8CHR4;O35619;B0QZN5;P63024;P63044;A0A0N4SUV3;D3YTU0;Q9CXX2;Q62442	52	Q8CHR4	Q8CHR4	Vesicle-associated membrane protein 3;Vesicle-associated membrane protein 2;Vesicle-associated membrane protein 1	Vamp2;Vamp3;Vamp1	tr|Q8CHR4|Q8CHR4_MOUSE Vesicle-associated membrane protein 2 OS=Mus musculus OX=10090 GN=Vamp2 PE=1 SV=2;tr|O35619|O35619_MOUSE Vesicle associated membrane protein 2 OS=Mus musculus OX=10090 GN=Vamp2 PE=2 SV=1;tr|B0QZN5|B0QZN5_MOUSE Vesicle-associated memb	1	0.000296721	159.1	62.823	1	0.00369307	94.85	1	0.00456017	110.87	1	0.00339006	131.44	1	0.000728967	150.17	1	0.0005026	153.08	1	0.000296721	159.1	1	K	AQVDEVVDIMRVNVDKVLERDQKLSELDDRA	VNVDK(1)VLER	5	3	0.51516	1304600000	0	0	224280000	291730000	0	0
Q8CHA4;Q9EPR5	486	Q8CHA4	Q8CHA4	VPS10 domain-containing receptor SorCS2	Sorcs2	tr|Q8CHA4|Q8CHA4_MOUSE MKIAA1329 protein (Fragment) OS=Mus musculus OX=10090 GN=Sorcs2 PE=2 SV=1;sp|Q9EPR5|SORC2_MOUSE VPS10 domain-containing receptor SorCS2 OS=Mus musculus OX=10090 GN=Sorcs2 PE=1 SV=2	1	0.00233072	91.069	66.621	1	0.00320752	78.516	1	0.00644262	78.334	1	0.00251489	89.698	1	0.00233072	91.069	1	0.00251489	89.698	1	0.00238608	90.657	2	K	ILEVRGVKGVFLANQKVDGKVTTVITYNKGR	GVFLANQK(1)VDGK(1)	8	2	0.9635	30420000000	3745100000	2696300000	3740900000	6093500000	7431800000	5210700000
Q8CHA4;Q9EPR5	490	Q8CHA4	Q8CHA4	VPS10 domain-containing receptor SorCS2	Sorcs2	tr|Q8CHA4|Q8CHA4_MOUSE MKIAA1329 protein (Fragment) OS=Mus musculus OX=10090 GN=Sorcs2 PE=2 SV=1;sp|Q9EPR5|SORC2_MOUSE VPS10 domain-containing receptor SorCS2 OS=Mus musculus OX=10090 GN=Sorcs2 PE=1 SV=2	1	0.00233072	91.069	66.621	1	0.00320752	78.516	1	0.00644262	78.334	1	0.00251489	89.698	1	0.00233072	91.069	1	0.00251489	89.698	1	0.00238608	90.657	2	K	RGVKGVFLANQKVDGKVTTVITYNKGRDWDY	GVFLANQK(1)VDGK(1)	12	2	0.9635	30420000000	3745100000	2696300000	3740900000	6093500000	7431800000	5210700000
Q8CGY8;Q80XU6;Q8C676;Q3TQV0	168	Q8CGY8	Q8CGY8	UDP-N-acetylglucosamine--peptide N-acetylglucosaminyltransferase 110 kDa subunit	Ogt	sp|Q8CGY8|OGT1_MOUSE UDP-N-acetylglucosamine--peptide N-acetylglucosaminyltransferase 110 kDa subunit OS=Mus musculus OX=10090 GN=Ogt PE=1 SV=2;tr|Q80XU6|Q80XU6_MOUSE Ogt protein OS=Mus musculus OX=10090 GN=Ogt PE=2 SV=1;tr|Q8C676|Q8C676_MOUSE Ogt protein	1	1.09347e-11	177.91	125.75	1	1.09347e-11	177.91				1	0.000364294	98.898	0		NaN	1	0.00027924	125.75	0		NaN	1	K	NPDLYCVRSDLGNLLKALGRLEEAKACYLKA	SDLGNLLK(1)ALGR	8	2	-1.1715	416500000	90377000	0	87796000	0	0	102700000
Q8CGN4;A2AQH4	1464	Q8CGN4	Q8CGN4	BCL-6 corepressor;BCL-6 corepressor-like protein 1	Bcor;Bcorl1	sp|Q8CGN4|BCOR_MOUSE BCL-6 corepressor OS=Mus musculus OX=10090 GN=Bcor PE=1 SV=2;sp|A2AQH4|BCORL_MOUSE BCL-6 corepressor-like protein 1 OS=Mus musculus OX=10090 GN=Bcorl1 PE=2 SV=1	1	1.66789e-12	165.11	121.04	1	9.01408e-08	129.71	1	4.42011e-08	133.71	1	1.47129e-11	152.47	1	1.66789e-12	165.11	1	0.000602363	81.647	1	1.89545e-07	121.04	1	K	QSRPMPPEARRLIVNKNAGETLLQRAARLGY	LIVNK(1)NAGETLLQR	5	3	0.2526	346090000	37028000	35004000	41515000	76997000	83703000	62204000
Q8CGA3	283	Q8CGA3	Q8CGA3	Large neutral amino acids transporter small subunit 4	Slc43a2	sp|Q8CGA3|LAT4_MOUSE Large neutral amino acids transporter small subunit 4 OS=Mus musculus OX=10090 GN=Slc43a2 PE=1 SV=1	1	7.87891e-05	109.44	109.44	0.999998	0.00949979	58.508	1	7.87891e-05	109.44				0		NaN	0		NaN	1	0.000129552	103.11	1	K	TVGRRLSVGSSMRTAKEQAALQEGHKLCLST	TAK(1)EQAALQEGHK	3	3	-0.17858	97620000	13108000	15030000	0	22871000	26093000	20518000
Q8CF28	33	Q8CF28	Q8CF28		1700041G16Rik	tr|Q8CF28|Q8CF28_MOUSE Uncharacterized protein OS=Mus musculus OX=10090 GN=1700041G16Rik PE=2 SV=1	1	0.0130685	67.032	67.032	1	0.0570851	60.682				0		NaN	1	0.0130685	67.032	0		NaN				2	K	RAGSGKPNRISLPEEKQKGSSLQRLEVASAG	ISLPEEK(1)QK(1)	7	2	4.0426	69100000	12352000	0	18728000	17097000	20924000	0
Q8CF28	35	Q8CF28	Q8CF28		1700041G16Rik	tr|Q8CF28|Q8CF28_MOUSE Uncharacterized protein OS=Mus musculus OX=10090 GN=1700041G16Rik PE=2 SV=1	1	0.0130685	67.032	67.032	1	0.0570851	60.682				0		NaN	1	0.0130685	67.032	0		NaN				2	K	GSGKPNRISLPEEKQKGSSLQRLEVASAGLS	ISLPEEK(1)QK(1)	9	2	4.0426	69100000	12352000	0	18728000	17097000	20924000	0
Q8CE87;Q9D2N0;Q6ZPV2	88	Q8CE87	Q8CE87	DNA helicase INO80	Ino80	tr|Q8CE87|Q8CE87_MOUSE Uncharacterized protein (Fragment) OS=Mus musculus OX=10090 GN=Ino80 PE=2 SV=1;tr|Q9D2N0|Q9D2N0_MOUSE Uncharacterized protein OS=Mus musculus OX=10090 GN=Ino80 PE=2 SV=1;sp|Q6ZPV2|INO80_MOUSE Chromatin-remodeling ATPase INO80 OS=Mus	1	0.0222606	135.84	135.84	1	0.0222606	135.84	1	0.0610749	121.99							0		NaN	1	0.0606852	122.13	1	K	EKYAEKKKKEDELDGKRRKEGVNLVIPFVPS	KEDELDGK(1)R	8	2	-0.067944	60260000	13299000	15601000	0	0	15776000	15583000
Q8CAK1	145	Q8CAK1	Q8CAK1	Putative transferase CAF17 homolog, mitochondrial	Iba57	sp|Q8CAK1|CAF17_MOUSE Putative transferase CAF17 homolog, mitochondrial OS=Mus musculus OX=10090 GN=Iba57 PE=1 SV=1	1	0.0391289	86.344	86.344	1	0.047775	77.906	1	0.047775	77.906	1	0.047775	77.906	1	0.047775	77.906	1	0.0538669	71.995	1	0.0391289	86.344	1	K	DSSVLGALQKHLSMYKIRRKVTVEPSPELHV	HLSMYK(1)	6	2	-0.60259	822450000	92058000	99697000	106440000	130910000	210430000	182910000
Q8CAF8;Q9WV18	692	Q8CAF8	Q8CAF8	Gamma-aminobutyric acid type B receptor subunit 1	Gabbr1	tr|Q8CAF8|Q8CAF8_MOUSE G_PROTEIN_RECEP_F3_4 domain-containing protein (Fragment) OS=Mus musculus OX=10090 GN=Gabbr1 PE=2 SV=1;sp|Q9WV18|GABR1_MOUSE Gamma-aminobutyric acid type B receptor subunit 1 OS=Mus musculus OX=10090 GN=Gabbr1 PE=1 SV=1	1	0.0268552	58.981	58.981	0		NaN	0		NaN				0		NaN	1	0.0268552	58.981	0		NaN	1	K	LLEKENRELEKIIAEKEERVSELRHQLQSRQ	IIAEK(1)EER	5	3	0.13037	87723000	12083000	12292000	0	16178000	23632000	23538000
Q8C9Y1;O35188	369	Q8C9Y1	Q8C9Y1	Fractalkine;Processed fractalkine	Cx3cl1	tr|Q8C9Y1|Q8C9Y1_MOUSE SCY domain-containing protein OS=Mus musculus OX=10090 GN=Cx3cl1 PE=2 SV=1;sp|O35188|X3CL1_MOUSE Fractalkine OS=Mus musculus OX=10090 GN=Cx3cl1 PE=1 SV=3	1	0.00106253	88.681	88.681	1	0.00483836	76.228	1	0.0162951	57.348	1	0.00528063	74.841	1	0.0113644	88.681	1	0.00106253	73.951	1	0.00365415	68.893	1	K	GVAMFAYQSLQGCPRKMAGEMVEGLRYVPRS	K(1)MAGEMVEGLR	1	2	0.55529	492590000	18966000	11761000	19236000	0	7279000	13231000
Q8C996	76	Q8C996	Q8C996	Transmembrane protein 163	Tmem163	sp|Q8C996|TM163_MOUSE Transmembrane protein 163 OS=Mus musculus OX=10090 GN=Tmem163 PE=1 SV=1	1	0.0499481	50.108	50.108	0		NaN				1	0.0499481	50.108	0		NaN	0		NaN	0		NaN		K	DGLEDRGLLESSTRLKPHEAQNYRKKALWVS	LK(1)PHEAQNYR	2	3	-0.4902	77305000	11066000	0	11990000	18069000	24669000	11510000
Q8C943;B1AWV9;J7H264;R4H243;Q5DTL9;Q8JZR6	419	Q8C943	Q8C943	Anion exchange protein;Sodium-driven chloride bicarbonate exchanger;Electroneutral sodium bicarbonate exchanger 1	Slc4a10;Slc4a8	tr|Q8C943|Q8C943_MOUSE Anion exchange protein (Fragment) OS=Mus musculus OX=10090 GN=Slc4a10 PE=2 SV=2;tr|B1AWV9|B1AWV9_MOUSE Anion exchange protein OS=Mus musculus OX=10090 GN=Slc4a10 PE=1 SV=1;tr|J7H264|J7H264_MOUSE Anion exchange protein OS=Mus musculus	1	0.0295055	60.118	60.118				1	0.0295055	60.118													1	K	PSIRIEPPKNVPSQEKRKIPAVPNGTAAHGE	NVPSQEK(1)R	7	3	-0.30441	0	0	0	0	0	0	0
Q8C7Z5;Q56VN0;B9EIV1;Q499F6;Q9JM63	224	Q8C7Z5	Q8C7Z5	ATP-sensitive inward rectifier potassium channel 10	Kcnj10	tr|Q8C7Z5|Q8C7Z5_MOUSE Uncharacterized protein OS=Mus musculus OX=10090 GN=Kcnj10 PE=2 SV=1;tr|Q56VN0|Q56VN0_MOUSE Inward rectifying potassium channel Kir4.1 OS=Mus musculus OX=10090 GN=Kcnj10 PE=1 SV=1;tr|B9EIV1|B9EIV1_MOUSE Kcnj10 protein OS=Mus musculus	1	2.99048e-13	163.27	67.358	1	6.96384e-11	143.98	1	0.00390661	63.894	1	4.8913e-11	147.18	1	0.000273378	90.759	1	5.40008e-08	132.86	1	2.99048e-13	163.27	1	K	IGCQVTGKLLQTHQTKEGENIRLHQVNVTFQ	LLQTHQTK(1)EGENIR	8	4	0.32226	835550000	63689000	55150000	48316000	60196000	99826000	63228000
Q8C7Z5;Q56VN0;B9EIV1;Q499F6;Q9JM63	47	Q8C7Z5	Q8C7Z5	ATP-sensitive inward rectifier potassium channel 10	Kcnj10	tr|Q8C7Z5|Q8C7Z5_MOUSE Uncharacterized protein OS=Mus musculus OX=10090 GN=Kcnj10 PE=2 SV=1;tr|Q56VN0|Q56VN0_MOUSE Inward rectifying potassium channel Kir4.1 OS=Mus musculus OX=10090 GN=Kcnj10 PE=1 SV=1;tr|B9EIV1|B9EIV1_MOUSE Kcnj10 protein OS=Mus musculus	1	0.0517808	66.073	66.073				1	0.0517808	66.073													1	K	TKDGRSNVRMEHIADKRFLYLKDLWTTFIDM	MEHIADK(1)R	7	2	0.13021	1656000	0	1656000	0	0	0	0
Q8C7Z5;Q56VN0;B9EIV1;Q499F6;Q9JM63	354	Q8C7Z5	Q8C7Z5	ATP-sensitive inward rectifier potassium channel 10	Kcnj10	tr|Q8C7Z5|Q8C7Z5_MOUSE Uncharacterized protein OS=Mus musculus OX=10090 GN=Kcnj10 PE=2 SV=1;tr|Q56VN0|Q56VN0_MOUSE Inward rectifying potassium channel Kir4.1 OS=Mus musculus OX=10090 GN=Kcnj10 PE=1 SV=1;tr|B9EIV1|B9EIV1_MOUSE Kcnj10 protein OS=Mus musculus	0.993114	0.000896963	75.669	70.889	0		NaN	0.989773	0.0149616	58.885	0.933255	0.0119713	61.444	0.993114	0.00114202	70.889	0.95893	0.0256928	55.186	0.971129	0.000896963	75.669	1	K	PSGLRDSTVRYGDPEKLKLEESLREQAEKEG	YGDPEK(0.993)LK(0.007)LEESLR	6	4	-0.10596	382980000	39922000	45515000	52155000	41311000	0	39357000
Q8C7W8;Q8C3T7;Q543U3;P56564	521	Q8C7W8	Q8C7W8	Amino acid transporter;Excitatory amino acid transporter 1	Slc1a3	tr|Q8C7W8|Q8C7W8_MOUSE Amino acid transporter OS=Mus musculus OX=10090 GN=Slc1a3 PE=2 SV=1;tr|Q8C3T7|Q8C3T7_MOUSE Amino acid transporter OS=Mus musculus OX=10090 GN=Slc1a3 PE=2 SV=1;tr|Q543U3|Q543U3_MOUSE Amino acid transporter OS=Mus musculus OX=10090 GN=	0.999998	5.30358e-05	82.477	71.894	0.999957	0.00158095	58.457							0.999998	0.00061895	66.045	0.999997	5.30358e-05	82.477	0.999998	0.0001867	71.894	1	K	DVEMGNSVIEENEMKKPYQLIAQDNEPEKPV	K(1)PYQLIAQDNEPEKPVADSETK	1	4	0.30928	87541000	20591000	0	0	19356000	27162000	20432000
Q8C6Q7;S4R1M0;Q64730;P06800	637	Q8C6Q7	Q8C6Q7	Protein-tyrosine-phosphatase;Receptor-type tyrosine-protein phosphatase C	Ptprc	tr|Q8C6Q7|Q8C6Q7_MOUSE Uncharacterized protein (Fragment) OS=Mus musculus OX=10090 GN=Ptprc PE=2 SV=2;tr|S4R1M0|S4R1M0_MOUSE Receptor-type tyrosine-protein phosphatase C OS=Mus musculus OX=10090 GN=Ptprc PE=1 SV=1;tr|Q64730|Q64730_MOUSE Protein-tyrosine-ph	1	5.71995e-05	123.62	123.62				1	0.00265461	86.014	1	0.00174531	91.549	1	0.0038322	80.916	1	0.01217	61.213	1	5.71995e-05	123.62	1	K	GTRAFKDIVVTINDHKRCPDYIIQKLNVAHK	DIVVTINDHK(1)R	10	3	0.30555	152750000	0	27041000	40133000	31513000	30180000	23881000
Q8C649	140	Q8C649	Q8C649		Ppp3ca	tr|Q8C649|Q8C649_MOUSE Uncharacterized protein (Fragment) OS=Mus musculus OX=10090 GN=Ppp3ca PE=2 SV=1	0.999719	4.2687e-12	101.41	101.41							0.955921	0.0130477	37.821							0.999719	4.2687e-12	101.41	1	K	LTPTGMLPSGVLSGGKQTLQSAIKGFSPQHK	GLTPTGMLPSGVLSGGK(1)QTLQSAIK	17	3	0.88175	25471000	0	0	25471000	0	0	0
Q8C641	9	Q8C641	Q8C641		Tcp10c	tr|Q8C641|Q8C641_MOUSE ENSMUSG00000052469 protein OS=Mus musculus OX=10090 GN=Tcp10c PE=2 SV=1	1	0.0314944	42.395	28.956				0		NaN				0		NaN	1	0.0314944	42.395	1	0.0611636	28.956	3	K	_______MLEDLSQGKGSNHKKRKMESTAQI	LEDLSQGK(1)GSNHK(1)K(1)	8	2	-2.1861	106650000	0	18278000	0	14078000	32186000	42104000
Q8C641	14	Q8C641	Q8C641		Tcp10c	tr|Q8C641|Q8C641_MOUSE ENSMUSG00000052469 protein OS=Mus musculus OX=10090 GN=Tcp10c PE=2 SV=1	1	0.0314944	42.395	28.956				0		NaN				0		NaN	1	0.0314944	42.395	1	0.0611636	28.956	3	K	__MLEDLSQGKGSNHKKRKMESTAQITEEDS	LEDLSQGK(1)GSNHK(1)K(1)	13	2	-2.1861	106650000	0	18278000	0	14078000	32186000	42104000
Q8C641	15	Q8C641	Q8C641		Tcp10c	tr|Q8C641|Q8C641_MOUSE ENSMUSG00000052469 protein OS=Mus musculus OX=10090 GN=Tcp10c PE=2 SV=1	1	0.0314944	42.395	28.956				0		NaN				0		NaN	1	0.0314944	42.395	1	0.0611636	28.956	3	K	_MLEDLSQGKGSNHKKRKMESTAQITEEDSK	LEDLSQGK(1)GSNHK(1)K(1)	14	2	-2.1861	106650000	0	18278000	0	14078000	32186000	42104000
Q8C605;Q9WUA3;Q9D255	14	Q8C605	Q8C605	ATP-dependent 6-phosphofructokinase;ATP-dependent 6-phosphofructokinase, platelet type	Pfkp	tr|Q8C605|Q8C605_MOUSE ATP-dependent 6-phosphofructokinase OS=Mus musculus OX=10090 GN=Pfkp PE=1 SV=1;sp|Q9WUA3|PFKAP_MOUSE ATP-dependent 6-phosphofructokinase, platelet type OS=Mus musculus OX=10090 GN=Pfkp PE=1 SV=1;tr|Q9D255|Q9D255_MOUSE PFK domain-cont	1	3.20243e-28	154.84	154.84	1	8.71682e-21	138.66	0.999999	1.51371e-14	123.36	1	6.39439e-15	131.56	1	8.92644e-21	138.28	1	3.20243e-28	154.84	1	5.49224e-21	144.57	1	K	__MSDLDSSSSSAYPKYLEHLSGDGKAIGVL	SDLDSSSSSAYPK(1)YLEHLSGDGK	13	3	-0.35647	501820000	68533000	69319000	76781000	108190000	76409000	102590000
Q8C5G6;Q8BQL7;Q9QZ06;F7AT44;A9JEI5	143	Q8C5G6	Q8C5G6	Toll-interacting protein	Tollip	tr|Q8C5G6|Q8C5G6_MOUSE Toll-interacting protein OS=Mus musculus OX=10090 GN=Tollip PE=1 SV=1;tr|Q8BQL7|Q8BQL7_MOUSE CUE domain-containing protein OS=Mus musculus OX=10090 GN=Tollip PE=2 SV=1;sp|Q9QZ06|TOLIP_MOUSE Toll-interacting protein OS=Mus musculus OX	1	1.04367e-96	254.68	150.06	1	1.58654e-53	192.47	1	8.49944e-17	129.78	1	0.0516026	31.384				1	1.04367e-96	254.68	1	4.11764e-42	176.84	1	K	DDRIAWTHITIPESLKQGQVEDEWYSLSGRQ	IAWTHITIPESLK(1)QGQVEDEWYSLSGR	13	3	-1.7351	577730000	39338000	78548000	34786000	0	75357000	46174000
Q8C4N8;Q9D859;Q8BPG5;K7Q7T7;Q3TLP8;P63001;A0A2R8VHH0;Q05144	36	Q8C4N8	Q8C4N8	Ras-related C3 botulinum toxin substrate 1;Ras-related C3 botulinum toxin substrate 2	Rac1;Rac2	tr|Q8C4N8|Q8C4N8_MOUSE Uncharacterized protein (Fragment) OS=Mus musculus OX=10090 GN=Rac1 PE=2 SV=1;tr|Q9D859|Q9D859_MOUSE Uncharacterized protein OS=Mus musculus OX=10090 GN=Rac1 PE=2 SV=1;tr|Q8BPG5|Q8BPG5_MOUSE Uncharacterized protein OS=Mus musculus OX	0.988094	0.0417394	55.721	55.721													0.988094	0.0417394	55.721	0.975572	0.0651596	50.791	1	K	VGTKLDLRDDKDTIEKLKEKKLTPITYPQGL	DDKDTIEK(0.988)LK(0.012)	8	3	-0.74559	30116000	0	0	0	0	17677000	12439000
Q8C4N8;Q9D859;Q8BPG5;K7Q7T7;Q3TLP8;P63001	55	Q8C4N8	Q8C4N8	Ras-related C3 botulinum toxin substrate 1	Rac1	tr|Q8C4N8|Q8C4N8_MOUSE Uncharacterized protein (Fragment) OS=Mus musculus OX=10090 GN=Rac1 PE=2 SV=1;tr|Q9D859|Q9D859_MOUSE Uncharacterized protein OS=Mus musculus OX=10090 GN=Rac1 PE=2 SV=1;tr|Q8BPG5|Q8BPG5_MOUSE Uncharacterized protein OS=Mus musculus OX	0.999764	4.8581e-13	129.85	129.85	0.995935	8.88657e-06	91.725	0.99135	0.000951797	66.325	0.988497	0.00187806	55.588	0.993235	3.3111e-06	99.059	0.998932	5.26638e-06	96.487	0.999764	4.8581e-13	129.85	1	K	KKLTPITYPQGLAMAKEIGAVKYLECSALTQ	KLTPITYPQGLAMAK(1)EIGAVK	15	3	-0.35336	846270000	70074000	39319000	66987000	39945000	0	55217000
Q8C4G3;Q8C288;Q505G9;A2AQC3;Q6DI68;O70228	163	Q8C4G3	Q8C4G3	Phospholipid-transporting ATPase;Probable phospholipid-transporting ATPase IIA	Atp9a	tr|Q8C4G3|Q8C4G3_MOUSE Phospholipid-transporting ATPase OS=Mus musculus OX=10090 GN=Atp9a PE=1 SV=1;tr|Q8C288|Q8C288_MOUSE Phospholipid-transporting ATPase OS=Mus musculus OX=10090 GN=Atp9a PE=1 SV=1;tr|Q505G9|Q505G9_MOUSE Phospholipid-transporting ATPase	1	0.0145839	58.132	58.132													1	0.0145839	58.132				1	K	NQRVPADMIFLRTSEKNGSCFLRTDQLDGET	TSEK(1)NGSCFLR	4	3	-0.13647	12687000	0	0	0	0	12687000	0
Q8C4G3;Q8C288;Q505G9;A2AQC3;Q6DI68;O70228;A2AUZ1;A2AUZ0;A2AQC9	30	Q8C4G3	Q8C4G3	Phospholipid-transporting ATPase;Probable phospholipid-transporting ATPase IIA	Atp9a	tr|Q8C4G3|Q8C4G3_MOUSE Phospholipid-transporting ATPase OS=Mus musculus OX=10090 GN=Atp9a PE=1 SV=1;tr|Q8C288|Q8C288_MOUSE Phospholipid-transporting ATPase OS=Mus musculus OX=10090 GN=Atp9a PE=1 SV=1;tr|Q505G9|Q505G9_MOUSE Phospholipid-transporting ATPase	1	0.00360615	104.17	65.5	1	0.00360615	87.298	0		NaN				1	0.00985456	72.434	1	0.00565058	104.17	1	0.0221719	65.5	1	K	GGEPRPRTVWLGHPEKRDQRYPRNVINNQKY	TVWLGHPEK(1)R	9	3	0.25177	263910000	40622000	35021000	0	101450000	42763000	38406000
Q8C0E2	301	Q8C0E2	Q8C0E2	Vacuolar protein sorting-associated protein 26B	Vps26b	sp|Q8C0E2|VP26B_MOUSE Vacuolar protein sorting-associated protein 26B OS=Mus musculus OX=10090 GN=Vps26b PE=1 SV=1	1	0.0236123	48.112	48.112	1	0.0374426	41.644							1	0.0236123	48.112							1	K	KQQEVVLWRKGDIVRKSMSHQAAIASQRFEG	K(1)SMSHQAAIASQR	1	3	-0.12406	0	0	0	0	0	0	0
Q8C048;A2ALL9;Q0VF55;Q0VF54;Q3UHH0;Q3UHJ3;F8WHB1;Q9R0K7;S4R1C4;G5E829;Q8K314	744	Q8C048;Q3UHH0;G5E829	Q3UHH0	Calcium-transporting ATPase;Plasma membrane calcium-transporting ATPase 2;Plasma membrane calcium-transporting ATPase 1	Atp2b3;Atp2b2;Atp2b1	tr|Q8C048|Q8C048_MOUSE Calcium-transporting ATPase OS=Mus musculus OX=10090 GN=Atp2b3 PE=1 SV=1;tr|A2ALL9|A2ALL9_MOUSE Calcium-transporting ATPase OS=Mus musculus OX=10090 GN=Atp2b3 PE=1 SV=1;tr|Q0VF55|Q0VF55_MOUSE Calcium-transporting ATPase OS=Mus muscul	1	1.68607e-10	172.34	150.35	1	1.68607e-10	172.34	1	4.66674e-07	158.79	1	1.068e-05	157.66	1	2.92048e-06	167.93	1	5.96344e-08	170.04	1	0.000141591	150.35	1	K	LCLEGKDFNRRIRNEKGEIEQERIDKIWPKL;LCLEGKEFNRRIRNEKGEIEQERIDKIWPKL;LCLEGKEFNRRIRNEKGEIEQERLDKVWPKL	NEK(1)GEIEQER	3	2	0.27936	3448600000	178670000	267400000	196550000	250080000	334850000	238130000
Q8C048;A2ALL9;Q0VF55;Q0VF54;G5E829;A0A1W2P7C7;Q3TC38;Q3TDJ2;Q05CJ5;A0A1W2P7R3	194	Q8C048;G5E829	G5E829	Calcium-transporting ATPase;Plasma membrane calcium-transporting ATPase 1	Atp2b3;Atp2b1	tr|Q8C048|Q8C048_MOUSE Calcium-transporting ATPase OS=Mus musculus OX=10090 GN=Atp2b3 PE=1 SV=1;tr|A2ALL9|A2ALL9_MOUSE Calcium-transporting ATPase OS=Mus musculus OX=10090 GN=Atp2b3 PE=1 SV=1;tr|Q0VF55|Q0VF55_MOUSE Calcium-transporting ATPase OS=Mus muscul	1	0.00308041	74.611	74.611										1	0.00308041	74.611							1	K	EKQFRGLQSRIEQEQKFTVIRGGQVIQIPVA;EKQFRGLQSRIEQEQKFTVIRNGQLLQVPVA	IEQEQK(1)FTVIR	6	3	-1.5218	0	0	0	0	0	0	0
Q8C048;A2ALL9;Q0VF55;Q0VF54;F7AAP4;D1FNM8;H2BL43;E9Q828;Q6Q477;D1FNM9;Q3UHH0;Q3UHJ3;F8WHB1;Q9R0K7;S4R1C4;D5L240;G5E829;Q8K314	803	Q8C048;F7AAP4;Q3UHH0;G5E829	Q3UHH0	Calcium-transporting ATPase;Plasma membrane calcium-transporting ATPase 2;Plasma membrane calcium-transporting ATPase 1	Atp2b3;Atp2b4;Atp2b2;Atp2b1	tr|Q8C048|Q8C048_MOUSE Calcium-transporting ATPase OS=Mus musculus OX=10090 GN=Atp2b3 PE=1 SV=1;tr|A2ALL9|A2ALL9_MOUSE Calcium-transporting ATPase OS=Mus musculus OX=10090 GN=Atp2b3 PE=1 SV=1;tr|Q0VF55|Q0VF55_MOUSE Calcium-transporting ATPase OS=Mus muscul	0.771138	8.39108e-10	126.46	126.46	0		NaN	0		NaN	0		NaN	0		NaN	0		NaN	0.771138	8.39108e-10	126.46	1	K	VVAVTGDGTNDGPALKKADVGFAMGIAGTDV	QVVAVTGDGTNDGPALK(0.771)K(0.229)	17	3	0.044416	260670000	44291000	27492000	50276000	60325000	46491000	31795000
Q8C048;A2ALL9;Q0VF55;Q0VF54	80	Q8C048	Q8C048	Calcium-transporting ATPase	Atp2b3	tr|Q8C048|Q8C048_MOUSE Calcium-transporting ATPase OS=Mus musculus OX=10090 GN=Atp2b3 PE=1 SV=1;tr|A2ALL9|A2ALL9_MOUSE Calcium-transporting ATPase OS=Mus musculus OX=10090 GN=Atp2b3 PE=1 SV=1;tr|Q0VF55|Q0VF55_MOUSE Calcium-transporting ATPase OS=Mus muscul	1	0.00242043	66.826	57.52				1	0.00242043	66.826										1	0.0109573	57.52	1	K	TSPTEGLADNTNDLEKRRQIYGQNFIPPKQP	TSPTEGLADNTNDLEK(1)R	16	3	-0.4224	0	0	0	0	0	0	0
Q8BY69;A0A087WNX4	641	Q8BY69	Q8BY69		Slco5a1	tr|Q8BY69|Q8BY69_MOUSE Solute carrier organic anion transporter family member OS=Mus musculus OX=10090 GN=Slco5a1 PE=2 SV=1;tr|A0A087WNX4|A0A087WNX4_MOUSE Solute carrier organic anion transporter family member OS=Mus musculus OX=10090 GN=Slco5a1 PE=3 SV=1	1	0.0354482	23.394	23.394	0		NaN	0		NaN	0		NaN	1	0.0354482	23.394	0		NaN				1	K	SLVHEAPNSPPGTSEKPLPRQKIVQGYYFCQ	QVMGPQAPMMTSVSLVHEAPNSPPGTSEK(1)	29	3	0.034004	13758000000	1669500000	1828900000	2624100000	4038200000	3597500000	0
Q8BWX1;Q3TKP3;Q3TCF4;P28658	262	Q8BWX1	Q8BWX1	Ataxin-10	Atxn10	tr|Q8BWX1|Q8BWX1_MOUSE Atx10homo_assoc domain-containing protein OS=Mus musculus OX=10090 GN=Atxn10 PE=2 SV=1;tr|Q3TKP3|Q3TKP3_MOUSE Atx10homo_assoc domain-containing protein OS=Mus musculus OX=10090 GN=Atxn10 PE=2 SV=1;tr|Q3TCF4|Q3TCF4_MOUSE Atx10homo_ass	1	3.4548e-32	184.1	62.924				1	3.4548e-32	184.1	0		NaN	1	0.0192817	62.258	0		NaN	1	0.017797	62.924	1	K	LDIVIAKLVGEEQLTKDDISIFVRHAELIAN	LVGEEQLTK(1)DDISIFVR	9	2	-0.58541	246560000	0	21025000	54772000	0	47299000	43476000
Q8BTJ1;Q543K5;Q3ULZ3;Q99K85;Q3U6K9;E9Q6P1	51	Q8BTJ1	Q8BTJ1	Phosphoserine aminotransferase	Psat1	tr|Q8BTJ1|Q8BTJ1_MOUSE Phosphoserine aminotransferase OS=Mus musculus OX=10090 GN=Psat1 PE=2 SV=1;tr|Q543K5|Q543K5_MOUSE Phosphoserine aminotransferase OS=Mus musculus OX=10090 GN=Psat1 PE=1 SV=1;tr|Q3ULZ3|Q3ULZ3_MOUSE Phosphoserine aminotransferase OS=Mus	1	2.90467e-13	146.58	132.14	1	9.01801e-07	116.78	1	0.00546585	54.315	1	0.000111363	88.421	0		NaN	1	2.90467e-13	146.58	1	9.4993e-10	132.14	1	K	GISVLEMSHRSSDFAKIIGNTENLVRELLAV	SSDFAK(1)IIGNTENLVR	6	2	-0.62051	301570000	45766000	31430000	51899000	47206000	48524000	56780000
Q8BRA9;Q3TN85;Q8CAP3;P54726	53	Q8BRA9	Q8BRA9	UV excision repair protein RAD23 homolog A	Rad23a	tr|Q8BRA9|Q8BRA9_MOUSE Uncharacterized protein OS=Mus musculus OX=10090 PE=2 SV=1;tr|Q3TN85|Q3TN85_MOUSE UV excision repair protein RAD23 homolog A (Fragment) OS=Mus musculus OX=10090 GN=Rad23a PE=1 SV=1;tr|Q8CAP3|Q8CAP3_MOUSE Rad23a protein OS=Mus musculu	1	2.22107e-27	162.49	102.48	0.99806	0.0173454	36.096	0		NaN	0.999998	1.42801e-06	98.543	0.999988	0.00017562	72.771	1	2.22107e-27	162.49	0.999999	2.21237e-08	103.31	1	K	RDAFPVAGQKLIYAGKILSDDVPIKEYHIDE	LIYAGK(1)ILSDDVPIKEYHIDEK	6	4	-0.36952	839410000	70911000	56180000	0	70956000	64825000	50973000
Q8BR43;Q9ET77	347	Q8BR43	Q8BR43	Junctophilin-3	Jph3	tr|Q8BR43|Q8BR43_MOUSE Junctophilin OS=Mus musculus OX=10090 GN=Jph3 PE=2 SV=1;sp|Q9ET77|JPH3_MOUSE Junctophilin-3 OS=Mus musculus OX=10090 GN=Jph3 PE=1 SV=1	0.644663	0.0371889	34.808	34.808																0.644663	0.0371889	34.808		K	TKEEGKYKQNVLVSGKRKNLIPLRASKIREK	QNVLVSGK(0.645)RK(0.355)	8	1	-1.4829	6936300	0	0	0	0	0	6936300
Q8BR29;A0A0U1RPX8;Q3TU49;Q80Y46;Q05DK4;Q05BP7;Q8BNM6;Q3TUG2;Q3UHI3;O35134	27	Q8BR29	Q8BR29	DNA-directed RNA polymerase;DNA-directed RNA polymerase I subunit RPA1	Polr1a	tr|Q8BR29|Q8BR29_MOUSE RNA_pol_Rpb1_1 domain-containing protein OS=Mus musculus OX=10090 PE=2 SV=1;tr|A0A0U1RPX8|A0A0U1RPX8_MOUSE DNA-directed RNA polymerase I subunit RPA1 OS=Mus musculus OX=10090 GN=Polr1a PE=1 SV=1;tr|Q3TU49|Q3TU49_MOUSE DNA-directed RN	0.52695	0.0483198	27.208	26.292				0.52695	0.0514115	26.292							0.524512	0.0483198	27.208	0		NaN	1	K	LQGISFGMYSAEELKKLSVKSITNPRYVDYL	LQGISFGMYSAEELK(0.473)K(0.527)	16	3	-0.21259	269140000	0	155090000	0	0	97325000	6303500
Q8BNE1	651	Q8BNE1	Q8BNE1	TRPM8 channel-associated factor 1	Tcaf1	sp|Q8BNE1|TCAF1_MOUSE TRPM8 channel-associated factor 1 OS=Mus musculus OX=10090 GN=Tcaf1 PE=2 SV=1	0.998987	0.00560919	75.819	75.819							0		NaN							0.998987	0.00560919	75.819	1	K	RAPFYKLGETSKEEWKRRLLEYPGPWGELAT	LGETSK(0.001)EEWK(0.999)R	10	3	-2.822	21724000	0	0	7485100	0	0	14239000
Q8BN32;Q3U8U8;P29341;Q99KL3	284	Q8BN32	Q8BN32	Polyadenylate-binding protein;Polyadenylate-binding protein 1	Pabpc1	tr|Q8BN32|Q8BN32_MOUSE Polyadenylate-binding protein OS=Mus musculus OX=10090 GN=Pabpc1 PE=2 SV=1;tr|Q3U8U8|Q3U8U8_MOUSE Polyadenylate-binding protein OS=Mus musculus OX=10090 GN=Pabpc1 PE=2 SV=1;sp|P29341|PABP1_MOUSE Polyadenylate-binding protein 1 OS=Mus	0.696994	0.0150452	72.275	72.275				0		NaN				0		NaN	0.696994	0.0150452	72.275	0		NaN	1	K	KVERQTELKRKFEQMKQDRITRYQGVNLYVK	K(0.303)FEQMK(0.697)QDR	6	3	0.15391	115830000	0	9762500	0	22904000	49003000	34156000
Q8BLU8;Q8BH82	295	Q8BLU8	Q8BLU8	N-acyl-phosphatidylethanolamine-hydrolyzing phospholipase D	Napepld	tr|Q8BLU8|Q8BLU8_MOUSE Lactamase_B domain-containing protein OS=Mus musculus OX=10090 GN=Napepld PE=2 SV=1;sp|Q8BH82|NAPEP_MOUSE N-acyl-phosphatidylethanolamine-hydrolyzing phospholipase D OS=Mus musculus OX=10090 GN=Napepld PE=1 SV=1	1	1.90346e-11	131.45	62.765	1	5.68905e-08	114.96	1	4.55464e-08	116.06	1	1.18101e-07	109.04	1	1.90346e-11	131.45	1	3.40254e-08	117.18	1	0.00617932	62.765	1	K	FAGDTGYCPAFEEIGKRFGPFDLAAIPIGAY	FFFAGDTGYCPAFEEIGK(1)R	18	3	0.17743	390270000	61758000	68869000	56649000	60774000	66969000	75251000
Q8BLR0;E9QP87;Q80U92;Q8VHK5	365	Q8BLR0	Q8BLR0	Membrane protein MLC1	Mlc1	tr|Q8BLR0|Q8BLR0_MOUSE Uncharacterized protein OS=Mus musculus OX=10090 GN=Mlc1 PE=2 SV=1;tr|E9QP87|E9QP87_MOUSE Membrane protein MLC1 OS=Mus musculus OX=10090 GN=Mlc1 PE=1 SV=1;tr|Q80U92|Q80U92_MOUSE MKIAA0027 protein (Fragment) OS=Mus musculus OX=10090 G	0.999969	0.0462703	87.258	87.258																0.999969	0.0462703	87.258	1	K	CPQERPAGEEVRGPLKEFDKEKAWRAVVVQM	GPLK(1)EFDKEK	4	2	0.0027956	0	0	0	0	0	0	0
Q8BLR0;E9QP87;Q80U92;Q8VHK5	39	Q8BLR0	Q8BLR0	Membrane protein MLC1	Mlc1	tr|Q8BLR0|Q8BLR0_MOUSE Uncharacterized protein OS=Mus musculus OX=10090 GN=Mlc1 PE=2 SV=1;tr|E9QP87|E9QP87_MOUSE Membrane protein MLC1 OS=Mus musculus OX=10090 GN=Mlc1 PE=1 SV=1;tr|Q80U92|Q80U92_MOUSE MKIAA0027 protein (Fragment) OS=Mus musculus OX=10090 G	0.990251	0.00596378	63.662	63.662	0.990251	0.00596378	63.662							0		NaN	0.97348	0.0150632	51.829	0.984156	0.00900797	59.225	1	K	QDAGRQDPGSYTPDSKPKDLQLSKRLPPCFS	QDPGSYTPDSK(0.99)PK(0.01)	11	3	-0.050889	87605000	21663000	0	0	24955000	25083000	15903000
Q8BKS6;Q8C167;A1L337;A0A3Q4EGY4;A0A3Q4L354	108	Q8BKS6	Q8BKS6	Prolyl endopeptidase-like	Prepl	tr|Q8BKS6|Q8BKS6_MOUSE Uncharacterized protein (Fragment) OS=Mus musculus OX=10090 GN=Prepl PE=2 SV=1;sp|Q8C167|PPCEL_MOUSE Prolyl endopeptidase-like OS=Mus musculus OX=10090 GN=Prepl PE=1 SV=1;tr|A1L337|A1L337_MOUSE Prepl protein OS=Mus musculus OX=10090	1	0.0357022	64.547	58.246	1	0.0446598	57.463	1	0.0357022	64.547	0		NaN	1	0.0436704	58.246	1	0.0436704	58.246	1	0.0436704	58.246	1	K	IDCIRVAPDEKYVAAKIRTEDSETSTLVVVK	YVAAK(1)IR	5	3	-0.025521	337730000	49300000	59184000	46414000	69798000	52576000	60456000
Q8BKE5	4	Q8BKE5	Q8BKE5	Fibrinogen silencer-binding protein	Fsbp	sp|Q8BKE5|FSBP_MOUSE Fibrinogen silencer-binding protein OS=Mus musculus OX=10090 GN=Fsbp PE=2 SV=1	1	0.0415929	39.975	39.975													1	0.0415929	39.975	0		NaN		K	____________MVGKARSSNFTLSEKLDLL	MVGK(1)AR	4	2	-2.4612	40453000	0	0	0	0	24017000	16436000
Q8BKC5;Q3TT04;Q7TN23	556	Q8BKC5	Q8BKC5	Importin-5	Ipo5	sp|Q8BKC5|IPO5_MOUSE Importin-5 OS=Mus musculus OX=10090 GN=Ipo5 PE=1 SV=3;tr|Q3TT04|Q3TT04_MOUSE Importin N-terminal domain-containing protein OS=Mus musculus OX=10090 GN=Ipo5 PE=2 SV=1;tr|Q7TN23|Q7TN23_MOUSE Ipo5 protein (Fragment) OS=Mus musculus OX=100	1	0.000172325	84.874	84.874										1	0.000172325	84.874	1	0.00193894	65.107				1	K	IVENAVQKELRLLRGKTIECISLIGLAVGKE	GK(1)TIECISLIGLAVGK	2	3	-0.41477	23819000	0	0	0	0	23819000	0
Q8BJY1	147	Q8BJY1	Q8BJY1	26S proteasome non-ATPase regulatory subunit 5	Psmd5	sp|Q8BJY1|PSMD5_MOUSE 26S proteasome non-ATPase regulatory subunit 5 OS=Mus musculus OX=10090 GN=Psmd5 PE=1 SV=4	1	0.0140085	126.28	126.28	1	0.0571487	89.046	1	0.032715	53.968	1	0.0567403	89.296	1	0.0146925	69.825	0		NaN	1	0.0140085	126.28	1	K	YCIGGENLSVAKAAIKSLSRISLTQAGLEAL	AAIK(1)SLSR	4	2	-0.057504	442190000	20619000	23398000	21829000	34636000	35122000	35023000
Q8BIA4	144	Q8BIA4	Q8BIA4	F-box/WD repeat-containing protein 8	Fbxw8	sp|Q8BIA4|FBXW8_MOUSE F-box/WD repeat-containing protein 8 OS=Mus musculus OX=10090 GN=Fbxw8 PE=1 SV=2	1	0.0415885	69.598	59.35	1	0.0539254	69.598	0		NaN	0		NaN	1	0.0415885	59.35							1	K	QYLNRRELGLCAQVSKTWKVIAEDEVLWYRL	RELGLCAQVSK(1)	11	2	-0.062766	1482000000	314810000	420030000	270100000	477060000	0	0
Q8BHC4;B0QZX9	93	Q8BHC4	Q8BHC4	Dephospho-CoA kinase domain-containing protein	Dcakd	sp|Q8BHC4|DCAKD_MOUSE Dephospho-CoA kinase domain-containing protein OS=Mus musculus OX=10090 GN=Dcakd PE=1 SV=1;tr|B0QZX9|B0QZX9_MOUSE Dephospho-CoA kinase domain-containing protein (Fragment) OS=Mus musculus OX=10090 GN=Dcakd PE=1 SV=1	0.610654	0.0263577	46.158	46.158	0.610654	0.0263577	46.158										0.595088	0.0505271	31.422				1	K	DRRQLLNSITHPEIRKEMMKETFKYFLRGYR	K(0.611)EMMK(0.389)ETFK	1	3	-0.027229	15341000	0	0	0	0	15341000	0
Q8BHC4;B0QZX9	97	Q8BHC4	Q8BHC4	Dephospho-CoA kinase domain-containing protein	Dcakd	sp|Q8BHC4|DCAKD_MOUSE Dephospho-CoA kinase domain-containing protein OS=Mus musculus OX=10090 GN=Dcakd PE=1 SV=1;tr|B0QZX9|B0QZX9_MOUSE Dephospho-CoA kinase domain-containing protein (Fragment) OS=Mus musculus OX=10090 GN=Dcakd PE=1 SV=1	0.820878	0.0262674	43.308	43.308				0.537984	0.0346285	38.75	0.575219	0.0580656	27.772	0.820878	0.0262674	43.308							1	K	LLNSITHPEIRKEMMKETFKYFLRGYRYVIL	K(0.179)EMMK(0.821)ETFK	5	3	2.2354	53412000	0	20201000	19864000	13347000	0	0
Q8BG39	333	Q8BG39	Q8BG39	Synaptic vesicle glycoprotein 2B	Sv2b	sp|Q8BG39|SV2B_MOUSE Synaptic vesicle glycoprotein 2B OS=Mus musculus OX=10090 GN=Sv2b PE=1 SV=1	0.999888	0.0257774	51.643	49.298	0		NaN				0		NaN	0		NaN	0.999888	0.0365211	49.298	0.999794	0.0257774	51.643		K	KQVHDTNMRAKGTPEKVFTVSHIKTPKQMDE	GTPEK(1)VFTVSHIK	5	3	-0.59649	100860000	18452000	0	24131000	16079000	25335000	16865000
Q8BG39	341	Q8BG39	Q8BG39	Synaptic vesicle glycoprotein 2B	Sv2b	sp|Q8BG39|SV2B_MOUSE Synaptic vesicle glycoprotein 2B OS=Mus musculus OX=10090 GN=Sv2b PE=1 SV=1	0.988728	0.000717656	88.441	88.441	0.986181	0.00256968	74.76	0.987045	0.00227699	76.655	0		NaN	0.986181	0.00256968	74.76	0.853683	0.000789725	86.313	0.988728	0.000717656	88.441	1	K	RAKGTPEKVFTVSHIKTPKQMDEFIEIQSST	VFTVSHIK(0.989)TPK(0.011)	8	3	0.73467	126300000	24585000	20311000	0	32639000	25662000	23106000
Q8BFR5	418	Q8BFR5	Q8BFR5	Elongation factor Tu, mitochondrial	Tufm	sp|Q8BFR5|EFTU_MOUSE Elongation factor Tu, mitochondrial OS=Mus musculus OX=10090 GN=Tufm PE=1 SV=1	1	0.0464689	40.589	40.589	1	0.0464689	40.589				0		NaN											K	DLKLSLILRQPMILEKGQRFTLRDGNKTIGT	LSLILRQPMILEK(1)	13	2	1.8485	47875000	16424000	0	31451000	0	0	0
Q811K9;F6VAN0	298	Q811K9	Q811K9	Cyclic AMP-dependent transcription factor ATF-6 alpha;Processed cyclic AMP-dependent transcription factor ATF-6 alpha	Atf6	tr|Q811K9|Q811K9_MOUSE Atf6 protein (Fragment) OS=Mus musculus OX=10090 GN=Atf6 PE=2 SV=1;sp|F6VAN0|ATF6A_MOUSE Cyclic AMP-dependent transcription factor ATF-6 alpha OS=Mus musculus OX=10090 GN=Atf6 PE=1 SV=2	0.999978	0.0156755	54.471	54.471										0.999978	0.0156755	54.471							1	K	RKKKKEYMLGLEARLKAALSENEQLKKENGS	LK(1)AALSENEQLK	2	3	-0.19877	189280000	0	0	0	189280000	0	0
Q810K3	329	Q810K3	Q810K3	Sphingosine-1-phosphate phosphatase 2	Sgpp2	sp|Q810K3|SGPP2_MOUSE Sphingosine-1-phosphate phosphatase 2 OS=Mus musculus OX=10090 GN=Sgpp2 PE=1 SV=1	1	0.0368535	23.917	23.917				0		NaN	0		NaN	1	0.0368535	23.917				0		NaN	1	K	RNKEARRRLEIEVPYKFVTYTSVGICATTFV	LEIEVPYK(1)FVTYTSVGICATTFVPMLHR	8	5	2.2908	94333000	0	31649000	17414000	23512000	0	21759000
Q80Y52;Q3UIF3;P07901;Q3TKA2;Q3TKB9;Q3TKG0;A0PJ91;Q8C5U3;Q8C2A9;B7ZC50;Q71LX8;P11499	112	Q80Y52;Q71LX8	Q80Y52	Heat shock protein HSP 90-alpha;Heat shock protein HSP 90-beta	Hsp90aa1;Hsp90ab1	tr|Q80Y52|Q80Y52_MOUSE Heat shock protein 90, alpha (Cytosolic), class A member 1 OS=Mus musculus OX=10090 GN=Hsp90aa1 PE=1 SV=2;tr|Q3UIF3|Q3UIF3_MOUSE HATPase_c domain-containing protein OS=Mus musculus OX=10090 GN=Hsp90aa1 PE=2 SV=1;sp|P07901|HS90A_MOUSE	0.931606	0.0110598	50.416	50.416	0		NaN							0.931606	0.0110598	50.416	0.89965	0.0435984	44.998	0		NaN	1	K	GMTKADLINNLGTIAKSGTKAFMEALQAGAD	ADLINNLGTIAK(0.932)SGTK(0.068)	12	3	1.0297	103240000	35173000	0	0	25057000	14657000	28349000
Q80Y09;Q9WU78;Q6ZPS9	501	Q80Y09	Q80Y09	Programmed cell death 6-interacting protein	Pdcd6ip	tr|Q80Y09|Q80Y09_MOUSE Pdcd6ip protein OS=Mus musculus OX=10090 GN=Pdcd6ip PE=2 SV=1;sp|Q9WU78|PDC6I_MOUSE Programmed cell death 6-interacting protein OS=Mus musculus OX=10090 GN=Pdcd6ip PE=1 SV=3;tr|Q6ZPS9|Q6ZPS9_MOUSE MKIAA1375 protein (Fragment) OS=Mus	1	8.92231e-19	178.67	178.67	1	8.92231e-19	178.67	0		NaN	0		NaN	0		NaN	0		NaN	0.999998	0.00306888	65.565	1	K	KPLRAEGAKFRAVLDKAVQADGQVKERYQSH	AVLDK(1)AVQADGQVK	5	2	0.5604	225210000	41634000	30562000	21372000	41976000	52054000	37615000
Q80XD3;A0A0A6YW36;O54829;Q45FE4;Q45FE2;Q45FE5;Q45FE1	349	Q80XD3	Q80XD3	Regulator of G-protein signaling 7	Rgs7	tr|Q80XD3|Q80XD3_MOUSE Regulator of G-protein-signaling 7 OS=Mus musculus OX=10090 GN=Rgs7 PE=1 SV=1;tr|A0A0A6YW36|A0A0A6YW36_MOUSE Regulator of G-protein-signaling 7 OS=Mus musculus OX=10090 GN=Rgs7 PE=1 SV=1;sp|O54829|RGS7_MOUSE Regulator of G-protein si	1	3.39742e-05	102.66	102.66	1	0.00453753	56.407				1	0.0118572	49.993	0		NaN	1	5.18202e-05	92.211	1	3.39742e-05	102.66	1	K	MDEALKDPVGREQFLKFLESEFSSENLRFWL	EQFLK(1)FLESEFSSENLR	5	2	0.25835	280430000	56534000	0	55880000	62547000	67158000	38314000
Q80VP1	107	Q80VP1	Q80VP1	Epsin-1	Epn1	sp|Q80VP1|EPN1_MOUSE Epsin-1 OS=Mus musculus OX=10090 GN=Epn1 PE=1 SV=3	1	0.000192975	82.007	72.184							1	0.0129245	46.159	1	0.00137852	63.145	1	0.000192975	82.007	1	0.000456716	72.184	1	K	VSQQCKENMYAVQTLKDFQYVDRDGKDQGVN	ENMYAVQTLK(1)DFQYVDR	10	3	-0.41578	163190000	0	0	41090000	26003000	30215000	0
Q80UN0;E9PYI8;Q9JMA1	179	Q80UN0	Q80UN0	Ubiquitin carboxyl-terminal hydrolase;Ubiquitin carboxyl-terminal hydrolase 14	Usp14	tr|Q80UN0|Q80UN0_MOUSE Ubiquitin carboxyl-terminal hydrolase OS=Mus musculus OX=10090 GN=Usp14 PE=2 SV=1;tr|E9PYI8|E9PYI8_MOUSE Ubiquitin carboxyl-terminal hydrolase OS=Mus musculus OX=10090 GN=Usp14 PE=1 SV=1;sp|Q9JMA1|UBP14_MOUSE Ubiquitin carboxyl-termi	1	0.00536816	62.357	62.357							1	0.00536816	62.357										1	K	DASECWIQMMRVLQQKLEAIEDDSGRETDSS	VLQQK(1)LEAIEDDSGR	5	3	2.1976	0	0	0	0	0	0	0
Q80TQ9;F8WI65;F8WGT1;Q68FL4;D3YX97;H3BL31;D3YYM7;A0PJF2;Q80SW1;F7ATQ6;D3Z2Q0	59	Q80TQ9;Q80SW1	Q80SW1	Adenosylhomocysteinase;Putative adenosylhomocysteinase 3;Putative adenosylhomocysteinase 2	Ahcyl2;Ahcyl1	tr|Q80TQ9|Q80TQ9_MOUSE Adenosylhomocysteinase (Fragment) OS=Mus musculus OX=10090 GN=Ahcyl2 PE=2 SV=1;tr|F8WI65|F8WI65_MOUSE Adenosylhomocysteinase 3 isoform 4 OS=Mus musculus OX=10090 GN=Ahcyl2 PE=1 SV=1;tr|F8WGT1|F8WGT1_MOUSE Putative adenosylhomocystein	1	0.019943	94.302	94.302	0		NaN				1	0.0395612	76.478				1	0.019943	94.302	0		NaN	1	K	QKNSKGSSDFCVKNIKQAEFGRREIEIAEQE;QTNSKGSSNFCVKNIKQAEFGRREIEIAEQD	NIK(1)QAEFGR	3	2	-0.79726	31289000	7172400	0	5766300	0	9191000	9159300
Q80TK2;A0A0H2UKB8;Q8R5K2	240	Q80TK2	Q80TK2	Ubiquitin carboxyl-terminal hydrolase;Ubiquitin carboxyl-terminal hydrolase 33	mKIAA1097;Usp33	tr|Q80TK2|Q80TK2_MOUSE Ubiquitin carboxyl-terminal hydrolase (Fragment) OS=Mus musculus OX=10090 GN=mKIAA1097 PE=3 SV=2;tr|A0A0H2UKB8|A0A0H2UKB8_MOUSE Ubiquitin carboxyl-terminal hydrolase OS=Mus musculus OX=10090 GN=Usp33 PE=1 SV=1;sp|Q8R5K2|UBP33_MOUSE U	1	0.000150515	74.456	63.122	1	0.0118533	47.018	1	0.000709167	63.697	1	0.0183868	42.03	1	0.00152111	54.658	1	0.000150515	74.456	1	0.0011434	63.122	1	K	SRPGSVVPANLFQGIKTVNPTFRGYSQQDAQ	SRPGSVVPANLFQGIK(1)TVNPTFR	16	3	-0.38542	305550000	39976000	21417000	33611000	42850000	87231000	26625000
Q80TH1;Q52KF7;A2BEE9;P70175	401	Q80TH1	Q80TH1	Disks large homolog 3	Dlg3	tr|Q80TH1|Q80TH1_MOUSE MKIAA1232 protein (Fragment) OS=Mus musculus OX=10090 GN=Dlg3 PE=2 SV=1;tr|Q52KF7|Q52KF7_MOUSE Disks large homolog 3 OS=Mus musculus OX=10090 GN=Dlg3 PE=1 SV=1;tr|A2BEE9|A2BEE9_MOUSE Disks large homolog 3 OS=Mus musculus OX=10090 GN=	1	4.22852e-08	159.4	117.67	1	0.000269642	117.67	1	1.78233e-05	132.78	1	3.83803e-05	125.75	1	4.22852e-08	159.4	1	9.57419e-07	150.61	1	0.00393888	117.67	1	K	NSIYITKIIEGGAAQKDGRLQIGDRLLAVNN	IIEGGAAQK(1)DGR	9	2	-0.83113	458910000	7270000	9229200	9736600	10445000	29425000	14325000
Q80TB8;Q8BL94	116	Q80TB8	Q80TB8	Synaptic vesicle membrane protein VAT-1 homolog-like	Vat1l	sp|Q80TB8|VAT1L_MOUSE Synaptic vesicle membrane protein VAT-1 homolog-like OS=Mus musculus OX=10090 GN=Vat1l PE=1 SV=2;tr|Q8BL94|Q8BL94_MOUSE PKS_ER domain-containing protein OS=Mus musculus OX=10090 PE=2 SV=1	1	7.05773e-18	135.75	92.819				1	7.56715e-08	99.954	1	7.05773e-18	135.75				0		NaN	1	2.3365e-07	92.819	1	K	GFECSGIVEALGDSVKGYEIGDRVMAFVNYN	TPLVPGFECSGIVEALGDSVK(1)GYEIGDR	21	3	-0.20735	185320000	0	12221000	59152000	0	35993000	77955000
Q7TT34;Q64348;Q60709;Q3UDL6;Q61482;Q06335;Q3U9N6;Q8R0R7	676	Q7TT34	Q7TT34	Amyloid-like protein 2	Aplp2	tr|Q7TT34|Q7TT34_MOUSE Amyloid beta (A4)-like protein 2 OS=Mus musculus OX=10090 GN=Aplp2 PE=2 SV=2;tr|Q64348|Q64348_MOUSE CDE1-binding protein CDEBP OS=Mus musculus OX=10090 GN=Aplp2 PE=2 SV=1;tr|Q60709|Q60709_MOUSE Amyloid-like protein 2 OS=Mus musculus	0.999803	0.0100362	47.639	47.639	0.991113	0.0588365	24.954	0.998479	0.0119458	44.312				0.995238	0.042574	29.618	0.997933	0.0352553	31.596	0.999803	0.0100362	47.639	1	K	VEVDPMLTPEERHLNKMQNHGYENPTYKYLE	HLNK(1)MQNHGYENPTYK	4	4	0.28289	115780000	14423000	24034000	0	10736000	9587600	11344000
Q7TSZ3;Q6ZPT2;Q8BMJ2;A0A494BA30;Q9CQM4	9	Q7TSZ3	Q7TSZ3	Leucine--tRNA ligase, cytoplasmic	Lars	tr|Q7TSZ3|Q7TSZ3_MOUSE Leucyl-tRNA synthetase OS=Mus musculus OX=10090 GN=Lars PE=2 SV=1;tr|Q6ZPT2|Q6ZPT2_MOUSE MKIAA1352 protein (Fragment) OS=Mus musculus OX=10090 GN=Lars PE=2 SV=1;sp|Q8BMJ2|SYLC_MOUSE Leucine--tRNA ligase, cytoplasmic OS=Mus musculus O	1	0.0363725	42.599	42.599													1	0.0363725	42.599					K	_______MAGRKGTAKVDFLKEIEKEAQQKW	GTAK(1)VDFLK(1)	4	3	-1.1211	92608000	0	0	0	0	92608000	0
Q7TSZ3;Q6ZPT2;Q8BMJ2;A0A494BA30;Q9CQM4	14	Q7TSZ3	Q7TSZ3	Leucine--tRNA ligase, cytoplasmic	Lars	tr|Q7TSZ3|Q7TSZ3_MOUSE Leucyl-tRNA synthetase OS=Mus musculus OX=10090 GN=Lars PE=2 SV=1;tr|Q6ZPT2|Q6ZPT2_MOUSE MKIAA1352 protein (Fragment) OS=Mus musculus OX=10090 GN=Lars PE=2 SV=1;sp|Q8BMJ2|SYLC_MOUSE Leucine--tRNA ligase, cytoplasmic OS=Mus musculus O	1	0.0363725	42.599	42.599													1	0.0363725	42.599					K	__MAGRKGTAKVDFLKEIEKEAQQKWEAEKV	GTAK(1)VDFLK(1)	9	3	-1.1211	92608000	0	0	0	0	92608000	0
Q7TPM6	214	Q7TPM6	Q7TPM6	Fibronectin type III and SPRY domain-containing protein 1	Fsd1	sp|Q7TPM6|FSD1_MOUSE Fibronectin type III and SPRY domain-containing protein 1 OS=Mus musculus OX=10090 GN=Fsd1 PE=1 SV=1	1	0.000152566	96.993	52.522	1	0.000959555	74.816	1	0.000152566	96.993	1	0.0317138	40.187	1	0.000210238	94.017	1	0.00173438	65.092	1	0.000152566	96.993	1	K	VLEYRKTNFEGPPRLKEDHPWMVVEGIRQTE	LK(1)EDHPWMVVEGIR	2	3	0.62842	330930000	24469000	20990000	16370000	49707000	37693000	46169000
Q7TMQ1;P23242	108	Q7TMQ1	Q7TMQ1	Gap junction protein;Gap junction alpha-1 protein	Gja1	tr|Q7TMQ1|Q7TMQ1_MOUSE Gap junction protein OS=Mus musculus OX=10090 GN=Gja1 PE=2 SV=1;sp|P23242|CXA1_MOUSE Gap junction alpha-1 protein OS=Mus musculus OX=10090 GN=Gja1 PE=1 SV=2	0.909668	0.00544486	76.465	76.465	0.875999	0.0124027	64.04	0.909668	0.00544486	76.465	0.80083	0.0214506	55.461	0.857591	0.00646602	71.614	0.830515	0.00646602	71.614	0.857161	0.0124027	64.04	1	K	LAHVFYVMRKEEKLNKKEEELKVAQTDGVNV	LNK(0.91)K(0.09)EEELK	3	4	-0.26811	810240000	111360000	92474000	109540000	171580000	158610000	166670000
Q7TMQ1;P23242	109	Q7TMQ1	Q7TMQ1	Gap junction protein;Gap junction alpha-1 protein	Gja1	tr|Q7TMQ1|Q7TMQ1_MOUSE Gap junction protein OS=Mus musculus OX=10090 GN=Gja1 PE=2 SV=1;sp|P23242|CXA1_MOUSE Gap junction alpha-1 protein OS=Mus musculus OX=10090 GN=Gja1 PE=1 SV=2	0.999993	3.33923e-32	258.47	237.92	0.999993	1.44393e-16	237.92	0.999992	2.00091e-16	237.08	0.999864	7.96393e-16	228.05	0.999894	2.68967e-23	243.03	0.993984	1.95941e-06	195.57	0.999917	3.33923e-32	258.47	1	K	AHVFYVMRKEEKLNKKEEELKVAQTDGVNVE	LNKK(1)EEELK	4	2	-0.062869	3317900000	389590000	390430000	394900000	599800000	547590000	582090000
Q7TMQ1;P23242;Q8C4N2	303	Q7TMQ1	Q7TMQ1	Gap junction protein;Gap junction alpha-1 protein	Gja1	tr|Q7TMQ1|Q7TMQ1_MOUSE Gap junction protein OS=Mus musculus OX=10090 GN=Gja1 PE=2 SV=1;sp|P23242|CXA1_MOUSE Gap junction alpha-1 protein OS=Mus musculus OX=10090 GN=Gja1 PE=1 SV=2;tr|Q8C4N2|Q8C4N2_MOUSE Connexin43 domain-containing protein (Fragment) OS=Mu	1	1.12885e-05	88.565	78.674				1	1.12885e-05	88.565	1	3.36276e-05	85.146	1	0.000109609	80.975	1	4.55226e-05	84.493	1	0.000151526	78.674	1	K	LVTGDRNNSSCRNYNKQASEQNWANYSAEQN	NYNK(1)QASEQNWANYSAEQNR	4	3	0.054833	64794000	0	10048000	13510000	13237000	15467000	12533000
Q7TMQ1;P23242	258	Q7TMQ1	Q7TMQ1	Gap junction protein;Gap junction alpha-1 protein	Gja1	tr|Q7TMQ1|Q7TMQ1_MOUSE Gap junction protein OS=Mus musculus OX=10090 GN=Gja1 PE=2 SV=1;sp|P23242|CXA1_MOUSE Gap junction alpha-1 protein OS=Mus musculus OX=10090 GN=Gja1 PE=1 SV=2	0.999832	2.27247e-09	115.63	115.63	0.99967	3.16577e-09	113.73	0.996115	9.33187e-07	101.17	0.999832	2.27247e-09	115.63	0.999414	5.68189e-09	108.39	0.99838	6.14185e-09	107.41	0.994814	0.000215295	70.555	1	K	RSDPYHATTGPLSPSKDCGSPKYAYFNGCSS	SDPYHATTGPLSPSK(1)DCGSPK	15	3	-0.10228	417000000	29330000	32892000	33646000	39307000	62671000	44597000
Q7TMQ1;P23242	144	Q7TMQ1	Q7TMQ1	Gap junction protein;Gap junction alpha-1 protein	Gja1	tr|Q7TMQ1|Q7TMQ1_MOUSE Gap junction protein OS=Mus musculus OX=10090 GN=Gja1 PE=2 SV=1;sp|P23242|CXA1_MOUSE Gap junction alpha-1 protein OS=Mus musculus OX=10090 GN=Gja1 PE=1 SV=2	0.973932	0.0118085	83.948	83.948				0		NaN	0.778378	0.0170482	56.548	0		NaN	0.973932	0.0118085	83.948				1	K	QIEIKKFKYGIEEHGKVKMRGGLLRTYIISI	YGIEEHGK(0.974)VK(0.026)	8	2	-0.67129	56860000	0	20870000	12839000	16478000	0	0
Q7TMQ1;P23242	146	Q7TMQ1	Q7TMQ1	Gap junction protein;Gap junction alpha-1 protein	Gja1	tr|Q7TMQ1|Q7TMQ1_MOUSE Gap junction protein OS=Mus musculus OX=10090 GN=Gja1 PE=2 SV=1;sp|P23242|CXA1_MOUSE Gap junction alpha-1 protein OS=Mus musculus OX=10090 GN=Gja1 PE=1 SV=2	0.805431	0.0377074	81.548	81.548				0		NaN				0.590598	0.0498113	51.092				0.805431	0.0377074	81.548	1	K	EIKKFKYGIEEHGKVKMRGGLLRTYIISILF	YGIEEHGK(0.195)VK(0.805)	10	2	0.5487	3016400	0	0	0	0	0	0
Q7TMM9	58	Q7TMM9	Q7TMM9	Tubulin beta-2A chain	Tubb2a	sp|Q7TMM9|TBB2A_MOUSE Tubulin beta-2A chain OS=Mus musculus OX=10090 GN=Tubb2a PE=1 SV=1	1	1.56118e-06	91.207	75.961				1	0.0234374	46.156	1	6.36528e-05	91.207	1	1.56118e-06	91.207	1	0.000192606	83.692	1	0.000416223	75.961	1	K	QLERINVYYNEAAGNKYVPRAILVDLEPGTM	INVYYNEAAGNK(1)YVPR	12	3	-1.2152	60578000	0	16724000	0	12390000	0	22131000
Q76MZ3;Q8C2E1;Q7TMX2;H3BLQ0;Q3TTF6;H3BKU1;Q8BIX1;G3UWS4;Q7TNP2;H3BLE7	188	Q76MZ3	Q76MZ3	Serine/threonine-protein phosphatase 2A 65 kDa regulatory subunit A alpha isoform;Serine/threonine-protein phosphatase 2A 65 kDa regulatory subunit A beta isoform	Ppp2r1a;Ppp2r1b	sp|Q76MZ3|2AAA_MOUSE Serine/threonine-protein phosphatase 2A 65 kDa regulatory subunit A alpha isoform OS=Mus musculus OX=10090 GN=Ppp2r1a PE=1 SV=3;tr|Q8C2E1|Q8C2E1_MOUSE Uncharacterized protein OS=Mus musculus OX=10090 GN=Ppp2r1a PE=2 SV=1;tr|Q7TMX2|Q7TM	1	9.09375e-11	179.94	179.94	1	2.04293e-05	145.91	1	1.7281e-10	171.92	1	0.00154801	103.22	1	8.66266e-06	151.1	1	4.12899e-07	159.94	1	9.09375e-11	179.94	1	K	LCSDDTPMVRRAAASKLGEFAKVLELDNVKS	RAAASK(1)LGEFAK	6	2	-0.13737	4432400000	155770000	174210000	160530000	212160000	203860000	99615000
Q76MZ3;Q8C2E1;Q7TMX2	546	Q76MZ3	Q76MZ3	Serine/threonine-protein phosphatase 2A 65 kDa regulatory subunit A alpha isoform	Ppp2r1a	sp|Q76MZ3|2AAA_MOUSE Serine/threonine-protein phosphatase 2A 65 kDa regulatory subunit A alpha isoform OS=Mus musculus OX=10090 GN=Ppp2r1a PE=1 SV=3;tr|Q8C2E1|Q8C2E1_MOUSE Uncharacterized protein OS=Mus musculus OX=10090 GN=Ppp2r1a PE=2 SV=1;tr|Q7TMX2|Q7TM	1	1.7127e-07	101.47	101.47										1	1.7127e-07	101.47				0		NaN	1	K	DPVANVRFNVAKSLQKIGPILDNSTLQSEVK	SLQK(1)IGPILDNSTLQSEVKPILEK	4	4	0.35525	57526000	0	0	0	29972000	0	27554000
Q76MZ3;Q8C2E1;Q7TMX2	163	Q76MZ3	Q76MZ3	Serine/threonine-protein phosphatase 2A 65 kDa regulatory subunit A alpha isoform	Ppp2r1a	sp|Q76MZ3|2AAA_MOUSE Serine/threonine-protein phosphatase 2A 65 kDa regulatory subunit A alpha isoform OS=Mus musculus OX=10090 GN=Ppp2r1a PE=1 SV=3;tr|Q8C2E1|Q8C2E1_MOUSE Uncharacterized protein OS=Mus musculus OX=10090 GN=Ppp2r1a PE=2 SV=1;tr|Q7TMX2|Q7TM	1	0.00623869	101.9	88.181				1	0.0172434	56.359	0		NaN	1	0.00623869	101.9	0		NaN	1	0.00884961	88.181	1	K	CGLFSVCYPRVSSAVKAELRQYFRNLCSDDT	VSSAVK(1)AELR	6	2	0.013337	175250000	0	22473000	26438000	27729000	22869000	35102000
Q76MZ3;Q8C2E1;Q7TMX2	266	Q76MZ3	Q76MZ3	Serine/threonine-protein phosphatase 2A 65 kDa regulatory subunit A alpha isoform	Ppp2r1a	sp|Q76MZ3|2AAA_MOUSE Serine/threonine-protein phosphatase 2A 65 kDa regulatory subunit A alpha isoform OS=Mus musculus OX=10090 GN=Ppp2r1a PE=1 SV=3;tr|Q8C2E1|Q8C2E1_MOUSE Uncharacterized protein OS=Mus musculus OX=10090 GN=Ppp2r1a PE=2 SV=1;tr|Q7TMX2|Q7TM	1	1.07678e-08	165.15	149.27	1	1.07678e-08	160.36	0.999999	3.47876e-06	134.57	1	1.03337e-06	150.27	1	4.0953e-08	159.79	1	2.6853e-06	135.55	1	2.25908e-08	165.15	1	K	AAEDKSWRVRYMVADKFTELQKAVGPEITKT	YMVADK(1)FTELQK	6	2	0.51925	1231600000	104510000	101500000	121890000	91172000	94038000	104090000
Q76JQ0;Q80WT0	254	Q76JQ0	Q76JQ0	Junctophilin-4	Jph4	tr|Q76JQ0|Q76JQ0_MOUSE MKIAA1831 protein (Fragment) OS=Mus musculus OX=10090 GN=Jph4 PE=2 SV=1;sp|Q80WT0|JPH4_MOUSE Junctophilin-4 OS=Mus musculus OX=10090 GN=Jph4 PE=2 SV=1	1	6.98337e-15	155.02	114.64	1	0.000191582	83.966	1	6.98337e-15	155.02	1	1.18512e-06	124.86	1	2.20083e-12	146.07	1	5.23805e-07	118.33	1	1.42178e-06	114.64	1	K	ADALLKAVAASSVAEKAVEAARMAKLIAQDL	AVAASSVAEK(1)AVEAAR	10	3	-0.14648	349790000	50648000	38464000	81478000	63343000	51927000	52140000
Q71M36	531	Q71M36	Q71M36	Chondroitin sulfate proteoglycan 5	Cspg5	sp|Q71M36|CSPG5_MOUSE Chondroitin sulfate proteoglycan 5 OS=Mus musculus OX=10090 GN=Cspg5 PE=1 SV=2	1	7.1894e-05	85.563	85.563				0		NaN	0		NaN	1	7.1894e-05	83.252	1	8.33316e-05	85.563				1	K	PSAPHKIQDPLKSRLKEEESFNIQNSMSPKL	LK(1)EEESFNIQNSMSPK	2	3	-0.94207	47219000	0	10510000	11512000	12145000	13052000	0
Q6ZWY9;Q64478;P10853;A0JLV3;B2RTK3;Q8CGP2;Q64525;Q64475;P10854;A0JNS9;P70696;Q9D2U9;Q8CGP0	121	Q6ZWY9;Q9D2U9	Q6ZWY9	Histone H2B type 1-C/E/G;Histone H2B type 1-H;Histone H2B type 1-F/J/L;Histone H2B;Histone H2B type 1-P;Histone H2B type 2-B;Histone H2B type 1-B;Histone H2B type 1-M;Histone H2B type 1-A;Histone H2B type 3-A;Histone H2B type 3-B	Hist1h2bc;Hist1h2bh;Hist1h2bf;Hist1h2bj;Hist1h2bm;Hist1h2bp;Hist2h2bb;Hist1h2bb;Hist1h2ba;Hist3h2ba;Hist3h2bb	sp|Q6ZWY9|H2B1C_MOUSE Histone H2B type 1-C/E/G OS=Mus musculus OX=10090 GN=H2bc4 PE=1 SV=3;sp|Q64478|H2B1H_MOUSE Histone H2B type 1-H OS=Mus musculus OX=10090 GN=Hist1h2bh PE=1 SV=3;sp|P10853|H2B1F_MOUSE Histone H2B type 1-F/J/L OS=Mus musculus OX=10090 GN	1	1.31291e-14	145.46	139.88	1	0.00930312	100.25	1	0.00288929	133.12	0.999995	9.3093e-07	112.34	1	0.00153032	139.88	1	1.31291e-14	145.46	1	0.00288929	117.4	1	K	ELAKHAVSEGTKAVTKYTSSK__________	AVTK(1)YTSSK	4	2	0.36764	142230000000	7751500000	7722300000	10526000000	8288000000	11542000000	14053000000
Q6ZWY9;Q64478;P10853;A0JLV3;B2RTK3;Q8CGP2;Q64525;Q64475;P10854;A0JNS9;P70696;Q9D2U9;Q8CGP0	117	Q6ZWY9;Q9D2U9	Q6ZWY9	Histone H2B type 1-C/E/G;Histone H2B type 1-H;Histone H2B type 1-F/J/L;Histone H2B;Histone H2B type 1-P;Histone H2B type 2-B;Histone H2B type 1-B;Histone H2B type 1-M;Histone H2B type 1-A;Histone H2B type 3-A;Histone H2B type 3-B	Hist1h2bc;Hist1h2bh;Hist1h2bf;Hist1h2bj;Hist1h2bm;Hist1h2bp;Hist2h2bb;Hist1h2bb;Hist1h2ba;Hist3h2ba;Hist3h2bb	sp|Q6ZWY9|H2B1C_MOUSE Histone H2B type 1-C/E/G OS=Mus musculus OX=10090 GN=H2bc4 PE=1 SV=3;sp|Q64478|H2B1H_MOUSE Histone H2B type 1-H OS=Mus musculus OX=10090 GN=Hist1h2bh PE=1 SV=3;sp|P10853|H2B1F_MOUSE Histone H2B type 1-F/J/L OS=Mus musculus OX=10090 GN	1	1.84578e-69	300.35	300.35	1	7.4463e-45	263.3	1	1.84578e-69	300.35	1	3.80143e-37	257.09	1	8.88762e-36	254.53	1	4.34668e-56	277.1	1	4.09735e-21	211.64	1	K	LLPGELAKHAVSEGTKAVTKYTSSK______	HAVSEGTK(1)AVTK	8	2	0.096519	4752800000	569320000	391290000	599430000	894210000	954390000	1093500000
Q6ZQ38	957	Q6ZQ38	Q6ZQ38	Cullin-associated NEDD8-dissociated protein 1	Cand1	sp|Q6ZQ38|CAND1_MOUSE Cullin-associated NEDD8-dissociated protein 1 OS=Mus musculus OX=10090 GN=Cand1 PE=1 SV=2	1	0.000355891	71.592	42.325										1	0.000355891	71.592	1	0.0396471	42.325				1	K	CAEEGTRNVVAECLGKLTLIDPETLLPRLKG	NVVAECLGK(1)LTLIDPETLLPR	9	3	0.50093	0	0	0	0	0	0	0
Q6ZPY3;Q8K596	436	Q6ZPY3	Q6ZPY3		mKIAA1087;Slc8a2	tr|Q6ZPY3|Q6ZPY3_MOUSE MKIAA1087 protein (Fragment) OS=Mus musculus OX=10090 GN=mKIAA1087 PE=2 SV=1;sp|Q8K596|NAC2_MOUSE Sodium/calcium exchanger 2 OS=Mus musculus OX=10090 GN=Slc8a2 PE=1 SV=1	1	0.00670513	76.165	76.165																1	0.00670513	76.165	1	K	RGISALLLNQGNGDKKITAEQEEAQRIAEMG	K(1)ITAEQEEAQR	1	3	0.21599	25016000	0	0	0	0	0	25016000
Q6ZPU9	559	Q6ZPU9	Q6ZPU9	KIF1-binding protein	Kbp	sp|Q6ZPU9|KBP_MOUSE KIF-binding protein OS=Mus musculus OX=10090 GN=Kifbp PE=1 SV=2	0.498129	0.0260669	42.639	42.639							0.498129	0.0260669	42.639											K	FRVARLYGKIITADPKKELENLATSLEHYKF	IITADPK(0.498)K(0.498)ELENLATSLEHYK(0.004)	7	4	1.1087	0	0	0	0	0	0	0
Q6ZPU9	560	Q6ZPU9	Q6ZPU9	KIF1-binding protein	Kbp	sp|Q6ZPU9|KBP_MOUSE KIF-binding protein OS=Mus musculus OX=10090 GN=Kifbp PE=1 SV=2	0.498129	0.0260669	42.639	42.639							0.498129	0.0260669	42.639											K	RVARLYGKIITADPKKELENLATSLEHYKFI	IITADPK(0.498)K(0.498)ELENLATSLEHYK(0.004)	8	4	1.1087	0	0	0	0	0	0	0
Q6ZPJ3	127	Q6ZPJ3	Q6ZPJ3	E2/E3 hybrid ubiquitin-protein ligase UBE2O	Ube2o	sp|Q6ZPJ3|UBE2O_MOUSE (E3-independent) E2 ubiquitin-conjugating enzyme UBE2O OS=Mus musculus OX=10090 GN=Ube2o PE=1 SV=3	0.987632	0.00999147	57.792	57.792	0		NaN				0		NaN	0		NaN	0		NaN	0.987632	0.00999147	57.792	1	K	LRRGYVRVQWYPEGVKQHVKETKLKLEDRSV	VQWYPEGVK(0.988)QHVK(0.012)	9	3	0.51726	128770000	30443000	0	25523000	20736000	28006000	24060000
Q6PG12;Q6PGC0;B8JK56;Q80TY9;Q8VHH7	879	Q6PG12	Q6PG12	Adenylate cyclase type 3	Adcy3	tr|Q6PG12|Q6PG12_MOUSE Adenylate cyclase OS=Mus musculus OX=10090 GN=Adcy3 PE=2 SV=1;tr|Q6PGC0|Q6PGC0_MOUSE Adenylate cyclase OS=Mus musculus OX=10090 GN=Adcy3 PE=2 SV=1;tr|B8JK56|B8JK56_MOUSE Adenylate cyclase type 3 OS=Mus musculus OX=10090 GN=Adcy3 PE=1	1	0.00235273	99.815	99.815				1	0.0128546	67.334							0		NaN	1	0.00235273	99.815	1	K	LARTLFLWKIEVHDQKERVYEMRRWNEALVT	IEVHDQK(1)ER	7	3	0.64021	81006000	0	0	0	0	42934000	38071000
Q6PG01;A0A1Y7VLV8;A0A1Y7VKR5;Q9QYC1;Q3UNP0;Q5DTP9;Q3TD89;Q8VI59	1338	Q6PG01;Q8VI59	Q8VI59	Pecanex-like protein 1;Pecanex-like protein 3	Pcnx;Pcnxl3	tr|Q6PG01|Q6PG01_MOUSE Pcnx protein (Fragment) OS=Mus musculus OX=10090 GN=Pcnx PE=2 SV=1;tr|A0A1Y7VLV8|A0A1Y7VLV8_MOUSE Pecanex homolog (Fragment) OS=Mus musculus OX=10090 GN=Pcnx PE=4 SV=1;tr|A0A1Y7VKR5|A0A1Y7VKR5_MOUSE Pecanex homolog OS=Mus musculus OX	1	0.000153071	122.52	122.52	1	0.00216518	77.379	1	0.000910767	111.04	1	0.000929885	85.377	1	0.0161832	56.548	1	0.0012522	106.68	1	0.000153071	122.52	1	K	FLRNRNPERGSIQNAKQALRNMINSSCDQPI;FLRNRNPERGSIQNAKQALRNMINSSCDQPL	GSIQNAK(1)QALR	7	2	0.22194	226600000	26610000	26896000	33041000	33613000	41743000	40990000
Q6PCX2;P31648;Q8BPL9	7	Q6PCX2	Q6PCX2	Transporter;Sodium- and chloride-dependent GABA transporter 1	Slc6a1	tr|Q6PCX2|Q6PCX2_MOUSE Transporter OS=Mus musculus OX=10090 GN=Slc6a1 PE=2 SV=1;sp|P31648|SC6A1_MOUSE Sodium- and chloride-dependent GABA transporter 1 OS=Mus musculus OX=10090 GN=Slc6a1 PE=1 SV=2;tr|Q8BPL9|Q8BPL9_MOUSE Transporter OS=Mus musculus OX=10090	1	2.74902e-32	151.05	151.05	1	2.74902e-32	146.34	1	3.69248e-11	118.43	1	1.73967e-10	110.89	1	1.63284e-23	151.05	1	9.22822e-13	108.49	1	6.23306e-16	124.73	1;2	K	_________MATDNSKVADGQISTEVSEAPV	ATDNSK(1)VADGQISTEVSEAPVASDKPK	6	3	0.2364	181430000	10365000	30606000	20564000	23186000	20386000	44284000
Q6PCX2;P31648;Q8BPL9	26	Q6PCX2	Q6PCX2	Transporter;Sodium- and chloride-dependent GABA transporter 1	Slc6a1	tr|Q6PCX2|Q6PCX2_MOUSE Transporter OS=Mus musculus OX=10090 GN=Slc6a1 PE=2 SV=1;sp|P31648|SC6A1_MOUSE Sodium- and chloride-dependent GABA transporter 1 OS=Mus musculus OX=10090 GN=Slc6a1 PE=1 SV=2;tr|Q8BPL9|Q8BPL9_MOUSE Transporter OS=Mus musculus OX=10090	0.90868	2.57946e-11	108.49	43.216				0.787153	2.46429e-05	78.752				0.90868	0.0337798	43.216	0.800398	2.57946e-11	108.49	0.804963	1.68148e-07	93.949	1;2	K	GQISTEVSEAPVASDKPKTLVVKVQKKAGDL	VADGQISTEVSEAPVASDK(0.909)PK(0.091)	19	3	0.69818	53715000	0	13074000	0	0	20386000	20256000
Q6PCX2;P31648;Q8BPL9	28	Q6PCX2	Q6PCX2	Transporter;Sodium- and chloride-dependent GABA transporter 1	Slc6a1	tr|Q6PCX2|Q6PCX2_MOUSE Transporter OS=Mus musculus OX=10090 GN=Slc6a1 PE=2 SV=1;sp|P31648|SC6A1_MOUSE Sodium- and chloride-dependent GABA transporter 1 OS=Mus musculus OX=10090 GN=Slc6a1 PE=1 SV=2;tr|Q8BPL9|Q8BPL9_MOUSE Transporter OS=Mus musculus OX=10090	0.741925	4.94377e-05	78.991	78.128	0.716889	4.94377e-05	71.085	0.701831	0.000239733	66.282	0.741925	6.65029e-05	78.128	0.640928	5.95508e-05	78.991	0.723807	0.000322989	63.893	0.723847	0.000218657	66.886	1;2	K	ISTEVSEAPVASDKPKTLVVKVQKKAGDLPD	VADGQISTEVSEAPVASDK(0.202)PK(0.742)TLVVK(0.056)	21	4	1.289	213590000	43460000	23177000	30516000	32201000	40849000	43388000
Q6PCX2;P31648;Q8BPL9	33	Q6PCX2	Q6PCX2	Transporter;Sodium- and chloride-dependent GABA transporter 1	Slc6a1	tr|Q6PCX2|Q6PCX2_MOUSE Transporter OS=Mus musculus OX=10090 GN=Slc6a1 PE=2 SV=1;sp|P31648|SC6A1_MOUSE Sodium- and chloride-dependent GABA transporter 1 OS=Mus musculus OX=10090 GN=Slc6a1 PE=1 SV=2;tr|Q8BPL9|Q8BPL9_MOUSE Transporter OS=Mus musculus OX=10090	0.999978	0.015025	121.52	119.57	0.999945	0.0284468	108.24	0.999698	0.0329647	94.407	0.999607	0.0502473	93.262	0.999978	0.016218	119.57	0.999906	0.0214483	114.72	0.999903	0.015025	121.52	1	K	SEAPVASDKPKTLVVKVQKKAGDLPDRDTWK	TLVVK(1)VQK	5	2	-0.33914	297650000	32822000	26075000	25760000	29769000	42508000	33313000
Q6PB44	279	Q6PB44	Q6PB44	Tyrosine-protein phosphatase non-receptor type 23	Ptpn23	sp|Q6PB44|PTN23_MOUSE Tyrosine-protein phosphatase non-receptor type 23 OS=Mus musculus OX=10090 GN=Ptpn23 PE=1 SV=2	0.998697	0.000471721	73.983	73.983				0.998697	0.000471721	73.983	0.997637	0.00322702	61.165				0		NaN				1	K	QKFGERVAYFQSALDKLNEAIKLAKGQPDTV	VAYFQSALDK(0.999)LNEAIK(0.001)	10	3	0.12628	52483000	0	11932000	20947000	0	19604000	0
Q6PAC1;Q3UCW8;Q3U9Q8;Q3TGJ9;P13020;A0A0J9YUQ8;A0A0J9YUJ8;A6PWS5	142	Q6PAC1	Q6PAC1	Gelsolin	Gsn	tr|Q6PAC1|Q6PAC1_MOUSE Gsn protein OS=Mus musculus OX=10090 GN=Gsn PE=2 SV=1;tr|Q3UCW8|Q3UCW8_MOUSE Uncharacterized protein OS=Mus musculus OX=10090 GN=Gsn PE=2 SV=1;tr|Q3U9Q8|Q3U9Q8_MOUSE Uncharacterized protein OS=Mus musculus OX=10090 GN=Gsn PE=2 SV=1;t	1	0.0470116	55.604	55.604							0		NaN				1	0.0470116	55.604				1	K	HVVPNEVVVQRLFQVKGRRVVRATEVPVSWD	LFQVK(1)GR	5	3	0.41028	12050000	0	0	4362400	0	7688000	0
Q6PAC1;Q3UCW8;Q3U9Q8;Q3TGJ9;P13020;A0A0J9YUQ8	317	Q6PAC1	Q6PAC1	Gelsolin	Gsn	tr|Q6PAC1|Q6PAC1_MOUSE Gsn protein OS=Mus musculus OX=10090 GN=Gsn PE=2 SV=1;tr|Q3UCW8|Q3UCW8_MOUSE Uncharacterized protein OS=Mus musculus OX=10090 GN=Gsn PE=2 SV=1;tr|Q3U9Q8|Q3U9Q8_MOUSE Uncharacterized protein OS=Mus musculus OX=10090 GN=Gsn PE=2 SV=1;t	1	1.63992e-06	128.27	39.581	1	0.0101044	51.211	1	1.63992e-06	128.27	1	0.0393042	39.581				0		NaN	0		NaN	1	K	EERKAALKTASDFISKMQYPRQTQVSVLPEG	TASDFISK(1)MQYPR	8	3	-0.12573	166160000	37223000	36132000	32460000	0	19587000	40757000
Q6P9L9;Q8C153;Q3UZ14;Q3UMI7;Q3UDC8;Q3UBL9;Q3TX47;Q3TLB1;Q3TJZ1;P58252;Q8BMA8;Q3TW58;Q3TK17;Q3TWX1	257	Q6P9L9	Q6P9L9	Elongation factor 2	Eef2	tr|Q6P9L9|Q6P9L9_MOUSE Eef2 protein (Fragment) OS=Mus musculus OX=10090 GN=Eef2 PE=2 SV=1;tr|Q8C153|Q8C153_MOUSE Tr-type G domain-containing protein OS=Mus musculus OX=10090 GN=Eef2 PE=2 SV=1;tr|Q3UZ14|Q3UZ14_MOUSE Tr-type G domain-containing protein OS=Mu	0.986495	4.48737e-06	150.08	150.08	0.962931	0.000140834	123.86	0.627628	0.00116558	107.79	0.978115	0.000893837	125.48	0.986495	4.48737e-06	150.08	0.953673	0.0151183	77.662	0.978115	0.000497796	116.3	1	K	MKKLWGDRYFDPANGKFSKSANSPDGKKLPR	YFDPANGK(0.986)FSK(0.014)	8	2	-0.81819	259350000	11143000	23202000	12145000	11280000	10095000	13861000
Q6P6I8;P97797;Q2M4I8;E0CX65	417	Q6P6I8	Q6P6I8	Tyrosine-protein phosphatase non-receptor type substrate 1	Sirpa;Ptpns1	tr|Q6P6I8|Q6P6I8_MOUSE Signal-regulatory protein alpha OS=Mus musculus OX=10090 GN=Sirpa PE=1 SV=1;sp|P97797|SHPS1_MOUSE Tyrosine-protein phosphatase non-receptor type substrate 1 OS=Mus musculus OX=10090 GN=Sirpa PE=1 SV=2;tr|Q2M4I8|Q2M4I8_MOUSE Ptpns1 OS	1	0.00329689	88.136	88.136	0		NaN	1	0.00341539	86.67	0		NaN	1	0.0193014	57.859	0		NaN	1	0.00329689	88.136	1	K	KAKGSTSSTRLHEPEKNAREITQIQDTNDIN	LHEPEK(1)NAR	6	3	0.33994	595050000	83431000	88401000	79495000	112290000	100580000	130840000
Q6P5H4;E9QAN4;G3UW47;Q6TA13;Q3UH16;E9Q9G6;A0A087WQE8;P33173;Q5DTN3	1038	Q6P5H4	Q6P5H4	Kinesin-like protein;Kinesin-like protein KIF1A	Kif1a	tr|Q6P5H4|Q6P5H4_MOUSE Kif1a protein OS=Mus musculus OX=10090 GN=Kif1a PE=2 SV=1;tr|E9QAN4|E9QAN4_MOUSE Kinesin-like protein KIF1A OS=Mus musculus OX=10090 GN=Kif1a PE=1 SV=1;tr|G3UW47|G3UW47_MOUSE Kinesin-like protein KIF1A OS=Mus musculus OX=10090 GN=Kif	1	4.25432e-08	121.45	107.35				0		NaN	0		NaN	1	4.25432e-08	121.45	1	0.000117486	95.195	1	9.63342e-06	107.35	1	K	NFIHRHDEAFSTEPLKNTGRGPPLGFYHVQN	HDEAFSTEPLK(1)NTGR	11	3	-0.03984	95266000	0	14881000	28804000	18512000	19305000	13764000
Q6P5H4;E9QAN4;G3UW47;Q6TA13;Q3UH16;E9Q9G6;A0A087WQE8;P33173;Q3UUN4;Q05BI6;Q05BP4;Q3V3Y9;Q3UY61;Q8VI89;E9Q9B0;Q6A011;A2AH75;A0A5F8MPF0;O35071;Q60575	266	Q6P5H4	Q6P5H4	Kinesin-like protein;Kinesin-like protein KIF1A;Kinesin-like protein KIF1C;Kinesin-like protein KIF1B	Kif1a;Kif1c;Kif1b	tr|Q6P5H4|Q6P5H4_MOUSE Kif1a protein OS=Mus musculus OX=10090 GN=Kif1a PE=2 SV=1;tr|E9QAN4|E9QAN4_MOUSE Kinesin-like protein KIF1A OS=Mus musculus OX=10090 GN=Kif1a PE=1 SV=1;tr|G3UW47|G3UW47_MOUSE Kinesin-like protein KIF1A OS=Mus musculus OX=10090 GN=Kif	1	0.0171566	99.139	99.139										1	0.0171566	99.139							1	K	GSERADSTGAKGTRLKEGANINKSLTTLGKV	LK(1)EGANINK	2	2	-0.24508	8579200	0	0	0	8579200	0	0
Q6P5F7	508	Q6P5F7	Q6P5F7	Protein tweety homolog 3	Ttyh3	sp|Q6P5F7|TTYH3_MOUSE Protein tweety homolog 3 OS=Mus musculus OX=10090 GN=Ttyh3 PE=1 SV=1	1	2.80949e-11	136.48	102.58	1	0.000441201	80.638				1	1.37227e-06	104.2	1	2.80949e-11	136.48	1	8.75065e-06	101.96	1	5.5384e-06	102.58	1	K	GRESPPPSYTSSMRAKYLATSQPRPDSSGSG	AK(1)YLATSQPRPDSSGSGH	2	3	-0.50447	211920000	19514000	0	13439000	29533000	30944000	28361000
Q6P5D3	396	Q6P5D3	Q6P5D3	Putative ATP-dependent RNA helicase DHX57	Dhx57	sp|Q6P5D3|DHX57_MOUSE Putative ATP-dependent RNA helicase DHX57 OS=Mus musculus OX=10090 GN=Dhx57 PE=1 SV=2	0.9999	0.000157428	85.742	85.742							0.9999	0.000157428	85.742										1	K	LPLACRLHISEFLYGKALEFAKTSEPVVYSL	LHISEFLYGK(1)ALEFAK	10	3	3.5202	0	0	0	0	0	0	0
Q6P289;Q571M5;Q8C863	407	Q6P289	Q6P289	E3 ubiquitin-protein ligase Itchy	Itch	tr|Q6P289|Q6P289_MOUSE E3 ubiquitin-protein ligase OS=Mus musculus OX=10090 GN=Itch PE=2 SV=1;tr|Q571M5|Q571M5_MOUSE MKIAA4011 protein (Fragment) OS=Mus musculus OX=10090 GN=Itch PE=2 SV=1;sp|Q8C863|ITCH_MOUSE E3 ubiquitin-protein ligase Itchy OS=Mus muscu	1	0.00790639	64.565	64.565	1	0.00790639	64.565	0		NaN	0		NaN	0		NaN							1	K	NKEFDPLGPLPPGWEKRTDSNGRVYFVNHNT	EFDPLGPLPPGWEK(1)R	14	3	-1.2673	117340000	34207000	45303000	0	37830000	0	0
Q6P289;Q571M5;Q8C863	393	Q6P289	Q6P289	E3 ubiquitin-protein ligase Itchy	Itch	tr|Q6P289|Q6P289_MOUSE E3 ubiquitin-protein ligase OS=Mus musculus OX=10090 GN=Itch PE=2 SV=1;tr|Q571M5|Q571M5_MOUSE MKIAA4011 protein (Fragment) OS=Mus musculus OX=10090 GN=Itch PE=2 SV=1;sp|Q8C863|ITCH_MOUSE E3 ubiquitin-protein ligase Itchy OS=Mus muscu	1	8.70573e-06	83.559	79.358	0.999999	5.28258e-05	69.356	0		NaN	0		NaN	0		NaN	0.999998	8.70573e-06	83.559	1	2.17557e-05	79.358	1	K	RFIYGNQDLFATSQNKEFDPLGPLPPGWEKR	FIYGNQDLFATSQNK(1)EFDPLGPLPPGWEK	15	3	-0.84016	434660000	49152000	48133000	14755000	123450000	95491000	103680000
Q6P289;Q571M5;Q8C863	192	Q6P289	Q6P289	E3 ubiquitin-protein ligase Itchy	Itch	tr|Q6P289|Q6P289_MOUSE E3 ubiquitin-protein ligase OS=Mus musculus OX=10090 GN=Itch PE=2 SV=1;tr|Q571M5|Q571M5_MOUSE MKIAA4011 protein (Fragment) OS=Mus musculus OX=10090 GN=Itch PE=2 SV=1;sp|Q8C863|ITCH_MOUSE E3 ubiquitin-protein ligase Itchy OS=Mus muscu	1	0.000219918	75.91	75.91																1	0.000219918	75.91	1	K	TNGSEDPEVAASGENKRANGNNSPSLSNGGF	VSTNGSEDPEVAASGENK(1)R	18	3	-0.15762	0	0	0	0	0	0	0
Q6P289;Q571M5;Q8C863	311	Q6P289	Q6P289	E3 ubiquitin-protein ligase Itchy	Itch	tr|Q6P289|Q6P289_MOUSE E3 ubiquitin-protein ligase OS=Mus musculus OX=10090 GN=Itch PE=2 SV=1;tr|Q571M5|Q571M5_MOUSE MKIAA4011 protein (Fragment) OS=Mus musculus OX=10090 GN=Itch PE=2 SV=1;sp|Q8C863|ITCH_MOUSE E3 ubiquitin-protein ligase Itchy OS=Mus muscu	1	0.000182607	140.16	93.096	1	0.0033375	90.827	1	0.0241795	64.82	1	0.00643664	80.102	1	0.000974407	121.83	1	0.000182607	140.16	1	0.0031648	93.096	1	K	RVDQHGRVYYVDHVEKRTTWDRPEPLPPGWE	VYYVDHVEK(1)R	9	3	0.98351	86497000	12851000	12890000	10091000	19114000	15143000	16407000
Q6P1A9;Q5EBG5;Q58ET1;Q80UT7;P12970	75	Q6P1A9	Q6P1A9	60S ribosomal protein L7a	Rpl7a	tr|Q6P1A9|Q6P1A9_MOUSE Ribosomal protein L7A OS=Mus musculus OX=10090 GN=Rpl7a PE=2 SV=1;tr|Q5EBG5|Q5EBG5_MOUSE Ribosomal protein L7A OS=Mus musculus OX=10090 GN=Rpl7a PE=2 SV=1;tr|Q58ET1|Q58ET1_MOUSE Ribosomal protein L7A OS=Mus musculus OX=10090 GN=Rpl7a	1	0.0323471	48.216	41.871	1	0.0345989	42.314	1	0.0381619	41.088				0		NaN	1	0.0323471	48.216	1	0.0545336	41.871	1	K	YIRLQRQRAILYKRLKVPPAINQFTQALDRQ	LK(1)VPPAINQFTQALDR	2	3	0.72287	157780000	31865000	30892000	0	32355000	55661000	7003300
Q6P1A9;Q5EBG5;Q58ET1;Q80UT7;P12970;V9GX35	48	Q6P1A9	Q6P1A9	60S ribosomal protein L7a	Rpl7a;Gm14214	tr|Q6P1A9|Q6P1A9_MOUSE Ribosomal protein L7A OS=Mus musculus OX=10090 GN=Rpl7a PE=2 SV=1;tr|Q5EBG5|Q5EBG5_MOUSE Ribosomal protein L7A OS=Mus musculus OX=10090 GN=Rpl7a PE=2 SV=1;tr|Q58ET1|Q58ET1_MOUSE Ribosomal protein L7A OS=Mus musculus OX=10090 GN=Rpl7a	1	0.00220693	88.187	81.625	0		NaN	1	0.0209319	64.121	0		NaN	0		NaN	1	0.00220693	88.187	1	0.00406465	81.625	1	K	EKRPKNFGIGQDIQPKRDLTRFFKWPRYIRL	NFGIGQDIQPK(1)R	11	3	0.78959	97500000	13032000	18019000	23394000	20718000	9626700	12710000
Q6NZM3;E9Q3M3;O08788;Q3TB96;Q3T9V8;E9Q586;D3YX34	943	Q6NZM3	Q6NZM3	Dynactin subunit 1	Dctn1	tr|Q6NZM3|Q6NZM3_MOUSE Dctn1 protein OS=Mus musculus OX=10090 GN=Dctn1 PE=2 SV=1;tr|E9Q3M3|E9Q3M3_MOUSE Dynactin subunit 1 OS=Mus musculus OX=10090 GN=Dctn1 PE=1 SV=1;sp|O08788|DCTN1_MOUSE Dynactin subunit 1 OS=Mus musculus OX=10090 GN=Dctn1 PE=1 SV=3;tr|Q	1	0.0275724	62.303	62.303	1	0.0275724	62.303																2	K	LEDRETVIKELKKSLKIKGEELSEANVRLSL	SLK(1)IK(1)GEELSEANVR	3	2	2.6612	0	0	0	0	0	0	0
Q6NZM3;E9Q3M3;O08788;Q3TB96;Q3T9V8;E9Q586;D3YX34	945	Q6NZM3	Q6NZM3	Dynactin subunit 1	Dctn1	tr|Q6NZM3|Q6NZM3_MOUSE Dctn1 protein OS=Mus musculus OX=10090 GN=Dctn1 PE=2 SV=1;tr|E9Q3M3|E9Q3M3_MOUSE Dynactin subunit 1 OS=Mus musculus OX=10090 GN=Dctn1 PE=1 SV=1;sp|O08788|DCTN1_MOUSE Dynactin subunit 1 OS=Mus musculus OX=10090 GN=Dctn1 PE=1 SV=3;tr|Q	1	0.0275724	62.303	62.303	1	0.0275724	62.303																2	K	DRETVIKELKKSLKIKGEELSEANVRLSLLE	SLK(1)IK(1)GEELSEANVR	5	2	2.6612	0	0	0	0	0	0	0
Q6IE30	64	Q6IE30	Q6IE30		Serpinb3d	tr|Q6IE30|Q6IE30_MOUSE Serine proteinase inhibitor B3-like 1 OS=Mus musculus OX=10090 GN=Serpinb3d PE=2 SV=1	0.982234	0.0467033	21.467	21.467				0.982234	0.0467033	21.467	0.954825	0.0512602	20.043							0.980817	0.0476558	21.169	1	K	EQQIKKVLHFNETTKKTTEKSAESHVSTGSN	K(0.982)TTEK(0.007)SAESHVSTGSNVHQQFQMLMTQLNK(0.01)	1	4	0.78335	255930000	0	71438000	106870000	0	0	77618000
Q6GTX3;Q4FK40;Q3UBS0;Q3TXU4;P08226;Q3UEE7;A0A1B0GX15;G3UWN5;G3UZM8;Q3UF21	105	Q6GTX3	Q6GTX3	Apolipoprotein E	Apoe	tr|Q6GTX3|Q6GTX3_MOUSE Apoe protein OS=Mus musculus OX=10090 GN=Apoe PE=2 SV=1;tr|Q4FK40|Q4FK40_MOUSE Apoe protein OS=Mus musculus OX=10090 GN=Apoe PE=2 SV=1;tr|Q3UBS0|Q3UBS0_MOUSE Uncharacterized protein OS=Mus musculus OX=10090 GN=Apoe PE=2 SV=1;tr|Q3TXU	1	1.73189e-06	153.05	79.659	1	0.000747219	87.568	1	0.0184077	54.343	1	0.000497796	116.3	1	1.73189e-06	153.05	1	0.00051367	94.465	1	1.04001e-05	143.7	1	K	EQLGPVAEETRARLGKEVQAAQARLGADMED	LGK(1)EVQAAQAR	3	3	-0.46527	175640000	29041000	29620000	0	33412000	36165000	26807000
Q6GTX3;Q4FK40;Q3UBS0;Q3TXU4;P08226;Q3TX45;Q3UEE7	252	Q6GTX3	Q6GTX3	Apolipoprotein E	Apoe	tr|Q6GTX3|Q6GTX3_MOUSE Apoe protein OS=Mus musculus OX=10090 GN=Apoe PE=2 SV=1;tr|Q4FK40|Q4FK40_MOUSE Apoe protein OS=Mus musculus OX=10090 GN=Apoe PE=2 SV=1;tr|Q3UBS0|Q3UBS0_MOUSE Uncharacterized protein OS=Mus musculus OX=10090 GN=Apoe PE=2 SV=1;tr|Q3TXU	1	0.000998228	80.014	80.014	1	0.0246961	47.556	0		NaN	0		NaN	1	0.0120647	51.979	0		NaN	1	0.000998228	80.014	1	K	DRLEEVREHMEEVRSKMEEQTQQIRLQAEIF	SK(1)MEEQTQQIR	2	3	0.36397	67302000	13854000	6906100	18600000	7425100	11682000	8834300
Q6GR78;A0A2I3BPT1;A0A2I3BQZ9;Q3TXI9;Q3TWF3;Q53ZT3;P12023;Q8BPC7;Q8BPV5	676	Q6GR78	Q6GR78	Amyloid beta A4 protein;N-APP;Soluble APP-alpha;Soluble APP-beta;C99;Beta-amyloid protein 42;Beta-amyloid protein 40;C83;P3(42);P3(40);C80;Gamma-secretase C-terminal fragment 59;Gamma-secretase C-terminal fragment 57;Gamma-secretase C-terminal fragment 50;C31	App	tr|Q6GR78|Q6GR78_MOUSE Amyloid beta (A4) protein OS=Mus musculus OX=10090 GN=App PE=2 SV=1;tr|A0A2I3BPT1|A0A2I3BPT1_MOUSE Amyloid-beta A4 protein OS=Mus musculus OX=10090 GN=App PE=1 SV=1;tr|A0A2I3BQZ9|A0A2I3BQZ9_MOUSE Amyloid-beta A4 protein OS=Mus muscul	1	8.49457e-07	117	117	0.999995	0.000233298	76.151	0.999997	0.000100151	84.508	0.999979	0.00038891	68.944	0.999973	0.00152647	62.813	0.999995	0.000233298	76.151	1	8.49457e-07	117	1	K	VEVDAAVTPEERHLSKMQQNGYENPTYKFFE	HLSK(1)MQQNGYENPTYK	4	3	-0.42267	126670000	19365000	11492000	18621000	18937000	20659000	11162000
Q6DFY1;Q71RH6;Q71RH5;Q548F2;Q3U0C4;Q69ZN0;Q9R111;A0A494B982;D3YU09;Q8BRJ7	133	Q6DFY1	Q6DFY1	Guanine deaminase	Gda	tr|Q6DFY1|Q6DFY1_MOUSE Guanine deaminase OS=Mus musculus OX=10090 GN=Gda PE=2 SV=1;tr|Q71RH6|Q71RH6_MUSMM Guanine deaminase OS=Mus musculus molossinus OX=57486 GN=Gda PE=2 SV=1;tr|Q71RH5|Q71RH5_MUSMC Guanine deaminase OS=Mus musculus castaneus OX=10091 GN=	1	4.20887e-17	122.04	122.04	1	2.48982e-05	71.085	0		NaN	0		NaN				1	4.20887e-17	122.04	0.997882	0.0345392	28.59	1	K	DVAEEVYTRVVRRTLKNGTTTACYFGTIHTD	TLK(1)NGTTTACYFGTIHTDSSLILAEITDK	3	3	-0.32967	228330000	22687000	33723000	0	0	76800000	46198000
Q6A028	374	Q6A028	Q6A028	Switch-associated protein 70	Swap70	sp|Q6A028|SWP70_MOUSE Switch-associated protein 70 OS=Mus musculus OX=10090 GN=Swap70 PE=1 SV=2	1	0.0518423	84.244	84.244				1	0.0518423	84.244													2	K	RKKLEEAASRAADEEKKRLQTQVELQTRFST	AADEEK(1)K(1)R	6	2	-0.56211	0	0	0	0	0	0	0
Q6A028	375	Q6A028	Q6A028	Switch-associated protein 70	Swap70	sp|Q6A028|SWP70_MOUSE Switch-associated protein 70 OS=Mus musculus OX=10090 GN=Swap70 PE=1 SV=2	1	0.0518423	84.244	84.244				1	0.0518423	84.244													2	K	KKLEEAASRAADEEKKRLQTQVELQTRFSTE	AADEEK(1)K(1)R	7	2	-0.56211	0	0	0	0	0	0	0
Q69ZP3	106	Q69ZP3	Q69ZP3	Probable hydrolase PNKD	Pnkd	sp|Q69ZP3|PNKD_MOUSE Probable hydrolase PNKD OS=Mus musculus OX=10090 GN=Pnkd PE=1 SV=2	0.952193	0.0436898	54.419	54.419																0.952193	0.0436898	54.419	1	K	LFYRQQLRRARNRYPKGHSKTQPRLFNGVKV	NRYPK(0.952)GHSK(0.048)	5	3	0.79064	0	0	0	0	0	0	0
Q69ZF8	406	Q69ZF8	Q69ZF8	E3 ubiquitin-protein ligase MSL2	Msl2	sp|Q69ZF8|MSL2_MOUSE E3 ubiquitin-protein ligase MSL2 OS=Mus musculus OX=10090 GN=Msl2 PE=2 SV=2	0.652665	0.0436524	44.188	44.188				0		NaN				0		NaN	0.652665	0.0436524	44.188	0.652665	0.0436524	44.188	2	K	GGTTPKISKTVLLSTKSMKKSHEHGSKKSHS	TVLLSTK(0.653)SMK(0.653)K(0.695)	7	3	0.48	76170000	0	14292000	0	19226000	30229000	12422000
Q69ZF8	409	Q69ZF8	Q69ZF8	E3 ubiquitin-protein ligase MSL2	Msl2	sp|Q69ZF8|MSL2_MOUSE E3 ubiquitin-protein ligase MSL2 OS=Mus musculus OX=10090 GN=Msl2 PE=2 SV=2	0.652665	0.0436524	44.188	44.188				0		NaN				0		NaN	0.652665	0.0436524	44.188	0.652665	0.0436524	44.188	2	K	TPKISKTVLLSTKSMKKSHEHGSKKSHSKSK	TVLLSTK(0.653)SMK(0.653)K(0.695)	10	3	0.48	76170000	0	14292000	0	19226000	30229000	12422000
Q69ZF8	410	Q69ZF8	Q69ZF8	E3 ubiquitin-protein ligase MSL2	Msl2	sp|Q69ZF8|MSL2_MOUSE E3 ubiquitin-protein ligase MSL2 OS=Mus musculus OX=10090 GN=Msl2 PE=2 SV=2	0.694671	0.0436524	44.188	44.188				0		NaN				0		NaN	0.694671	0.0436524	44.188	0.694671	0.0436524	44.188	2	K	PKISKTVLLSTKSMKKSHEHGSKKSHSKSKP	TVLLSTK(0.653)SMK(0.653)K(0.695)	11	3	0.48	76170000	0	14292000	0	19226000	30229000	12422000
Q68FL0;G5E8Y0;G3X9J1;P70414;Q8BXB3;A0A3Q4EBU5;O35157;Q27PY9;A0A3Q4L326;Q9ET74;Q91ZJ7	121	Q68FL0	Q68FL0	Sodium/calcium exchanger 1	Slc8a1	tr|Q68FL0|Q68FL0_MOUSE Slc8a1 protein OS=Mus musculus OX=10090 GN=Slc8a1 PE=1 SV=1;tr|G5E8Y0|G5E8Y0_MOUSE Sodium/calcium exchanger 1 OS=Mus musculus OX=10090 GN=Slc8a1 PE=1 SV=2;tr|G3X9J1|G3X9J1_MOUSE Sodium/calcium exchanger 1 OS=Mus musculus OX=10090 GN=	0.999999	0.000304026	109.15	109.15										0.999999	0.000304026	109.15							1	K	QEKEITIKKPNGETTKTTVRIWNETVSNLTL	KPNGETTK(1)TTVR	8	3	0.1441	12736000	0	0	0	12736000	0	0
Q68FL0;G5E8Y0;G3X9J1;P70414;Q8BXB3;A0A3Q4EBU5;O35157;Q27PY9;Q9ET73	634	Q68FL0	Q68FL0	Sodium/calcium exchanger 1	Slc8a1	tr|Q68FL0|Q68FL0_MOUSE Slc8a1 protein OS=Mus musculus OX=10090 GN=Slc8a1 PE=1 SV=1;tr|G5E8Y0|G5E8Y0_MOUSE Sodium/calcium exchanger 1 OS=Mus musculus OX=10090 GN=Slc8a1 PE=1 SV=2;tr|G3X9J1|G3X9J1_MOUSE Sodium/calcium exchanger 1 OS=Mus musculus OX=10090 GN=	0.994626	0.00962199	111.82	111.82	0.97668	0.0107669	101.28	0.972218	0.0339755	74.255	0.963264	0.0222073	89.296	0.994626	0.00962199	111.82	0.961706	0.0252317	85.212	0.917744	0.0167601	97.798	1	K	FFIEIGEPRLVEMSEKKGGFTLTGQPIFRKV	LVEMSEK(0.995)K(0.005)	7	2	0.07623	468010000	22739000	8760100	22549000	11692000	15724000	17028000
Q68FL0;G5E8Y0;G3X9J1;P70414;Q8BXB3;A0A3Q4EBU5;O35157;Q27PY9;Q9ET73	635	Q68FL0	Q68FL0	Sodium/calcium exchanger 1	Slc8a1	tr|Q68FL0|Q68FL0_MOUSE Slc8a1 protein OS=Mus musculus OX=10090 GN=Slc8a1 PE=1 SV=1;tr|G5E8Y0|G5E8Y0_MOUSE Sodium/calcium exchanger 1 OS=Mus musculus OX=10090 GN=Slc8a1 PE=1 SV=2;tr|G3X9J1|G3X9J1_MOUSE Sodium/calcium exchanger 1 OS=Mus musculus OX=10090 GN=	0.5	0.0422919	69.423	69.423	0		NaN	0		NaN	0		NaN	0		NaN	0.5	0.0422919	69.423	0		NaN	1	K	FIEIGEPRLVEMSEKKGGFTLTGQPIFRKVH	LVEMSEK(0.5)K(0.5)	8	3	-0.17623	127630000	13617000	9088600	12822000	35648000	25869000	30591000
Q66JT6;Q3TL72;Q8C878	283	Q66JT6	Q66JT6	NEDD8-activating enzyme E1 catalytic subunit	Uba3	tr|Q66JT6|Q66JT6_MOUSE Uba3 protein (Fragment) OS=Mus musculus OX=10090 GN=Uba3 PE=2 SV=1;tr|Q3TL72|Q3TL72_MOUSE NEDD8-activating enzyme E1 catalytic subunit OS=Mus musculus OX=10090 GN=Uba3 PE=1 SV=1;sp|Q8C878|UBA3_MOUSE NEDD8-activating enzyme E1 catalyt	1	0.0274596	134.66	120.65	1	0.0274596	134.66	1	0.0642969	108.09	0		NaN	1	0.0385822	118.69	1	0.0286925	132.09	1	0.0341858	120.65	1	K	YNIRGVTYRLTQGVVKRIIPAVASTNAVIAA	LTQGVVK(1)R	7	2	-0.12648	926380000	40551000	37976000	43589000	40624000	58554000	52421000
Q66JT6;Q3TL72;Q8C878	123	Q66JT6	Q66JT6	NEDD8-activating enzyme E1 catalytic subunit	Uba3	tr|Q66JT6|Q66JT6_MOUSE Uba3 protein (Fragment) OS=Mus musculus OX=10090 GN=Uba3 PE=2 SV=1;tr|Q3TL72|Q3TL72_MOUSE NEDD8-activating enzyme E1 catalytic subunit OS=Mus musculus OX=10090 GN=Uba3 PE=1 SV=1;sp|Q8C878|UBA3_MOUSE NEDD8-activating enzyme E1 catalyt	1	8.53605e-05	74.047	71.535										1	8.53605e-05	74.047				1	0.000102345	71.535	1	K	LNDRVPNCNVVPHFNKIQDFNDTFYRQFHII	VPNCNVVPHFNK(1)IQDFNDTFYR	12	4	-3.2476	141490000	0	0	0	44588000	0	96900000
Q64727	476	Q64727	Q64727	Vinculin	Vcl	sp|Q64727|VINC_MOUSE Vinculin OS=Mus musculus OX=10090 GN=Vcl PE=1 SV=4	1	0.0496523	39.685	39.685										0		NaN	1	0.0496523	39.685	0		NaN	1	K	ALAKQVATALQNLQTKTNRAVANSRPAKAAV	QVATALQNLQTK(1)TNR	12	3	0.18021	14563000	0	0	0	4570400	5376300	4616200
Q642L7;P62983;A5JUZ1;A0A0A6YW67;E9Q9J0;Q8C2K3;E9Q5F6;Q922B0;Q5SX22;Q3TH47;Q78XY9;Q8R0Z9;Q922Z8;Q8VC46;P0CG49;P0CG50;E9Q4P0;B0LAC2;Q5M9K3;P62984;E9QNP0	29	Q642L7;Q5M9K3	Q642L7	Ubiquitin-40S ribosomal protein S27a;Ubiquitin;40S ribosomal protein S27a;Polyubiquitin-B;Ubiquitin;Polyubiquitin-C;Ubiquitin;Ubiquitin-related 1;Ubiquitin-related 2;Ubiquitin-60S ribosomal protein L40;Ubiquitin;60S ribosomal protein L40	Rps27a;Ubc;Gm8797;Uba52;Gm1821;Ubb;Kxd1	tr|Q642L7|Q642L7_MOUSE Ribosomal protein S27A OS=Mus musculus OX=10090 GN=Rps27a PE=2 SV=1;sp|P62983|RS27A_MOUSE Ubiquitin-40S ribosomal protein S27a OS=Mus musculus OX=10090 GN=Rps27a PE=1 SV=2;tr|A5JUZ1|A5JUZ1_MOUSE Ubiqutin subunit 1 (Fragment) OS=Mus m	1	4.94771e-33	189.33	97.836	1	1.764e-06	113.63	1	4.94771e-33	189.33	1	4.07932e-17	151.1	1	1.93489e-06	108.89	1	3.29905e-07	122.63	1	0.000699429	97.836	1;2	K	TLEVEPSDTIENVKAKIQDKEGIPPDQQRLI	AK(1)IQDK(1)EGIPPDQQR	2	3	-0.037483	3272300000	55129000	41670000	64354000	76110000	31898000	31671000
Q642L7;P62983;A5JUZ1;A0A0A6YW67;E9Q9J0;Q8C2K3;E9Q5F6;Q922B0;Q5SX22;Q3TH47;Q78XY9;Q8R0Z9;Q922Z8;Q8VC46;P0CG49;P0CG50;E9Q4P0;B0LAC2;Q5M9K3;P62984;E9QNP0	33	Q642L7;Q5M9K3	Q642L7	Ubiquitin-40S ribosomal protein S27a;Ubiquitin;40S ribosomal protein S27a;Polyubiquitin-B;Ubiquitin;Polyubiquitin-C;Ubiquitin;Ubiquitin-related 1;Ubiquitin-related 2;Ubiquitin-60S ribosomal protein L40;Ubiquitin;60S ribosomal protein L40	Rps27a;Ubc;Gm8797;Uba52;Gm1821;Ubb;Kxd1	tr|Q642L7|Q642L7_MOUSE Ribosomal protein S27A OS=Mus musculus OX=10090 GN=Rps27a PE=2 SV=1;sp|P62983|RS27A_MOUSE Ubiquitin-40S ribosomal protein S27a OS=Mus musculus OX=10090 GN=Rps27a PE=1 SV=2;tr|A5JUZ1|A5JUZ1_MOUSE Ubiqutin subunit 1 (Fragment) OS=Mus m	1	8.94716e-15	172.17	121.68	1	8.94716e-15	172.17	1	2.33867e-11	164.04	1	1.38548e-11	167.18	1	1.40503e-11	167.11	1	1.40503e-11	167.11	1	2.33867e-11	164.04	1;2	K	EPSDTIENVKAKIQDKEGIPPDQQRLIFAGK	IQDK(1)EGIPPDQQR	4	2	0.34657	2042700000	175150000	132620000	159800000	228670000	227050000	166400000
Q642L7;P62983;A5JUZ1;A0A0A6YW67;E9Q9J0;Q8C2K3;E9Q5F6;Q922B0;Q5SX22;Q3TH47;Q78XY9;Q8R0Z9;Q922Z8;Q8VC46;P0CG49;P0CG50;E9Q4P0;B0LAC2;Q5M9K3;P62984;E9QNP0	48	Q642L7;Q5M9K3	Q642L7	Ubiquitin-40S ribosomal protein S27a;Ubiquitin;40S ribosomal protein S27a;Polyubiquitin-B;Ubiquitin;Polyubiquitin-C;Ubiquitin;Ubiquitin-related 1;Ubiquitin-related 2;Ubiquitin-60S ribosomal protein L40;Ubiquitin;60S ribosomal protein L40	Rps27a;Ubc;Gm8797;Uba52;Gm1821;Ubb;Kxd1	tr|Q642L7|Q642L7_MOUSE Ribosomal protein S27A OS=Mus musculus OX=10090 GN=Rps27a PE=2 SV=1;sp|P62983|RS27A_MOUSE Ubiquitin-40S ribosomal protein S27a OS=Mus musculus OX=10090 GN=Rps27a PE=1 SV=2;tr|A5JUZ1|A5JUZ1_MOUSE Ubiqutin subunit 1 (Fragment) OS=Mus m	1	1.65453e-33	202.2	95.573	1	6.27166e-18	179.1	1	2.02785e-18	170.5	1	2.49832e-16	190.02	1	5.65489e-25	190.02	1	6.42887e-18	202.2	1	1.65453e-33	183.43	1	K	KEGIPPDQQRLIFAGKQLEDGRTLSDYNIQK	LIFAGK(1)QLEDGR	6	2	-0.59354	193290000000	21891000000	20125000000	23562000000	24357000000	24856000000	22928000000
Q642L7;P62983;A5JUZ1;A0A0A6YW67;E9Q9J0;Q8C2K3;E9Q5F6;Q922B0;Q5SX22;Q3TH47;Q78XY9;Q8R0Z9;Q922Z8;Q8VC46;P0CG49;P0CG50;E9Q4P0;B0LAC2;Q5M9K3;P62984;E9QNP0	63	Q642L7;Q5M9K3	Q642L7	Ubiquitin-40S ribosomal protein S27a;Ubiquitin;40S ribosomal protein S27a;Polyubiquitin-B;Ubiquitin;Polyubiquitin-C;Ubiquitin;Ubiquitin-related 1;Ubiquitin-related 2;Ubiquitin-60S ribosomal protein L40;Ubiquitin;60S ribosomal protein L40	Rps27a;Ubc;Gm8797;Uba52;Gm1821;Ubb;Kxd1	tr|Q642L7|Q642L7_MOUSE Ribosomal protein S27A OS=Mus musculus OX=10090 GN=Rps27a PE=2 SV=1;sp|P62983|RS27A_MOUSE Ubiquitin-40S ribosomal protein S27a OS=Mus musculus OX=10090 GN=Rps27a PE=1 SV=2;tr|A5JUZ1|A5JUZ1_MOUSE Ubiqutin subunit 1 (Fragment) OS=Mus m	1	6.21118e-273	438.97	130.56	1	2.02332e-172	372.86	1	1.57384e-272	429.37	1	3.69018e-151	350.97	1	2.12564e-172	372.66	1	2.32471e-254	426	1	6.21118e-273	438.97	1	K	KQLEDGRTLSDYNIQKESTLHLVLRLRGGAK;KQLEDGRTLSDYNIQKESTLHLVLRLRGGII	TLSDYNIQK(1)ESTLHLVLR	9	3	-0.21848	210420000000	12780000000	9102900000	11855000000	12212000000	14553000000	14667000000
Q642L7;P62983;A5JUZ1;A0A0A6YW67;E9Q9J0;Q8C2K3;E9Q5F6;Q922B0;Q5SX22;Q3TH47;Q78XY9;Q8R0Z9;Q922Z8;Q8VC46;P0CG49;P0CG50;E9Q4P0;Q5M9K3;P62984;E9QNP0	6	Q642L7;Q5M9K3	Q642L7	Ubiquitin-40S ribosomal protein S27a;Ubiquitin;40S ribosomal protein S27a;Polyubiquitin-B;Ubiquitin;Polyubiquitin-C;Ubiquitin;Ubiquitin-related 1;Ubiquitin-related 2;Ubiquitin-60S ribosomal protein L40;Ubiquitin;60S ribosomal protein L40	Rps27a;Ubc;Gm8797;Uba52;Gm1821;Ubb;Kxd1	tr|Q642L7|Q642L7_MOUSE Ribosomal protein S27A OS=Mus musculus OX=10090 GN=Rps27a PE=2 SV=1;sp|P62983|RS27A_MOUSE Ubiquitin-40S ribosomal protein S27a OS=Mus musculus OX=10090 GN=Rps27a PE=1 SV=2;tr|A5JUZ1|A5JUZ1_MOUSE Ubiqutin subunit 1 (Fragment) OS=Mus m	0.999985	5.4073e-11	175.91	68.132	0.999985	5.4073e-11	175.91	0.999946	3.77774e-06	140.16	0.999978	1.71072e-07	159.79	0.999985	2.41821e-07	154.85	0.999938	7.90426e-07	151.83	0.999956	2.9062e-05	127.76	1	K	__________MQIFVKTLTGKTITLEVEPSD	MQIFVK(1)TLTGK	6	3	0.065712	15860000000	213650000	190200000	267360000	106980000	170910000	219040000
Q642L7;P62983;A5JUZ1;A0A0A6YW67;E9Q9J0;Q8C2K3;E9Q5F6;Q922B0;Q5SX22;Q3TH47;Q78XY9;Q8R0Z9;Q922Z8;Q8VC46;P0CG49;P0CG50;E9Q4P0;Q5M9K3;P62984;E9QNP0	11	Q642L7;Q5M9K3	Q642L7	Ubiquitin-40S ribosomal protein S27a;Ubiquitin;40S ribosomal protein S27a;Polyubiquitin-B;Ubiquitin;Polyubiquitin-C;Ubiquitin;Ubiquitin-related 1;Ubiquitin-related 2;Ubiquitin-60S ribosomal protein L40;Ubiquitin;60S ribosomal protein L40	Rps27a;Ubc;Gm8797;Uba52;Gm1821;Ubb;Kxd1	tr|Q642L7|Q642L7_MOUSE Ribosomal protein S27A OS=Mus musculus OX=10090 GN=Rps27a PE=2 SV=1;sp|P62983|RS27A_MOUSE Ubiquitin-40S ribosomal protein S27a OS=Mus musculus OX=10090 GN=Rps27a PE=1 SV=2;tr|A5JUZ1|A5JUZ1_MOUSE Ubiqutin subunit 1 (Fragment) OS=Mus m	1	7.44328e-262	426.26	226.93	1	7.44328e-262	426.26	1	2.82973e-130	292.82	1	2.51087e-25	162.44	1	4.75636e-114	305.23	1	7.66709e-69	230.16	1	1.03985e-166	356.82	1	K	_____MQIFVKTLTGKTITLEVEPSDTIENV	TLTGK(1)TITLEVEPSDTIENVK	5	2	-0.67651	44243000000	2845100000	2485400000	3336100000	2748700000	5536800000	4542200000
Q642L7;P62983;A5JUZ1;A0A0A6YW67;E9Q9J0;Q8C2K3;E9Q5F6;Q922B0;Q5SX22;Q3TH47;Q78XY9;Q8R0Z9;Q922Z8;Q8VC46;P0CG49;P0CG50;E9Q4P0;Q5M9K3;P62984;E9QNP0	27	Q642L7;Q5M9K3	Q642L7	Ubiquitin-40S ribosomal protein S27a;Ubiquitin;40S ribosomal protein S27a;Polyubiquitin-B;Ubiquitin;Polyubiquitin-C;Ubiquitin;Ubiquitin-related 1;Ubiquitin-related 2;Ubiquitin-60S ribosomal protein L40;Ubiquitin;60S ribosomal protein L40	Rps27a;Ubc;Gm8797;Uba52;Gm1821;Ubb;Kxd1	tr|Q642L7|Q642L7_MOUSE Ribosomal protein S27A OS=Mus musculus OX=10090 GN=Rps27a PE=2 SV=1;sp|P62983|RS27A_MOUSE Ubiquitin-40S ribosomal protein S27a OS=Mus musculus OX=10090 GN=Rps27a PE=1 SV=2;tr|A5JUZ1|A5JUZ1_MOUSE Ubiqutin subunit 1 (Fragment) OS=Mus m	0.989535	4.5133e-51	232.78	127.94	0.989535	2.55231e-10	127.94	0.972066	9.53692e-11	133.96	0		NaN	0		NaN	0.713507	3.76771e-10	123.36	0.96908	4.5133e-51	232.78	1	K	TITLEVEPSDTIENVKAKIQDKEGIPPDQQR	TITLEVEPSDTIENVK(0.99)AK(0.01)	16	3	0.088568	2750400000	911510000	200680000	0	0	769550000	472320000
Q642L7;P62983	113	Q642L7	Q642L7	Ubiquitin-40S ribosomal protein S27a;Ubiquitin;40S ribosomal protein S27a	Rps27a	tr|Q642L7|Q642L7_MOUSE Ribosomal protein S27A OS=Mus musculus OX=10090 GN=Rps27a PE=2 SV=1;sp|P62983|RS27A_MOUSE Ubiquitin-40S ribosomal protein S27a OS=Mus musculus OX=10090 GN=Rps27a PE=1 SV=2	1	4.49757e-26	223.78	140.5	1	1.01014e-05	145.89	1	1.98783e-15	193.52	1	6.07889e-20	206.48	1	4.49757e-26	223.78	1	2.5597e-07	164.43	1	3.49984e-12	187.42	1	K	VKLAVLKYYKVDENGKISRLRRECPSDECGA	VDENGK(1)ISR	6	2	-0.57869	9219900000	700210000	664950000	700610000	1045500000	1475700000	884940000
Q642L7;P62983	107	Q642L7	Q642L7	Ubiquitin-40S ribosomal protein S27a;Ubiquitin;40S ribosomal protein S27a	Rps27a	tr|Q642L7|Q642L7_MOUSE Ribosomal protein S27A OS=Mus musculus OX=10090 GN=Rps27a PE=2 SV=1;sp|P62983|RS27A_MOUSE Ubiquitin-40S ribosomal protein S27a OS=Mus musculus OX=10090 GN=Rps27a PE=1 SV=2	0.992632	0.0422547	46.88	41.401	0		NaN	0		NaN	0.992632	0.0684005	41.401	0.979631	0.0422547	46.88	0		NaN	0.970049	0.049889	45.28	1	K	KHKRKKVKLAVLKYYKVDENGKISRLRRECP	YYK(0.993)VDENGK(0.007)ISR	3	4	0.20987	1713900000	235140000	261580000	227080000	385410000	290290000	314360000
Q63810	125	Q63810	Q63810	Calcineurin subunit B type 1	Ppp3r1	sp|Q63810|CANB1_MOUSE Calcineurin subunit B type 1 OS=Mus musculus OX=10090 GN=Ppp3r1 PE=1 SV=3	0.999967	0.0024155	51.798	51.798							0.999967	0.0024155	51.798										1	K	GELFQVLKMMVGNNLKDTQLQQIVDKTIINA	MMVGNNLK(1)DTQLQQIVDK	8	3	-0.71595	13506000	0	0	13506000	0	0	0
Q62261;A0A0A0MQG2;Q5DTR4;Q3TZN6	593	Q62261	Q62261	Spectrin beta chain, non-erythrocytic 1	Sptbn1	sp|Q62261|SPTB2_MOUSE Spectrin beta chain, non-erythrocytic 1 OS=Mus musculus OX=10090 GN=Sptbn1 PE=1 SV=2;tr|A0A0A0MQG2|A0A0A0MQG2_MOUSE Spectrin beta chain, non-erythrocytic 1 (Fragment) OS=Mus musculus OX=10090 GN=Sptbn1 PE=1 SV=1;tr|Q5DTR4|Q5DTR4_MOUSE	0.999976	0.000124134	64.954	64.954										0.995037	0.000795988	55.061				0.999976	0.000124134	64.954	1	K	AIQAERVRGVNASAQKFATDGEGYKPCDPQV	GVNASAQK(1)FATDGEGYKPCDPQVIR	8	4	-0.30469	32868000	0	0	0	17676000	0	15193000
Q61753;F6ZSB7	58	Q61753	Q61753	D-3-phosphoglycerate dehydrogenase	Phgdh	sp|Q61753|SERA_MOUSE D-3-phosphoglycerate dehydrogenase OS=Mus musculus OX=10090 GN=Phgdh PE=1 SV=3;tr|F6ZSB7|F6ZSB7_MOUSE D-3-phosphoglycerate dehydrogenase (Fragment) OS=Mus musculus OX=10090 GN=Phgdh PE=1 SV=1	0.999999	0.0304795	65.295	65.295													0.999999	0.0304795	65.295					K	AELQDCEGLIVRSATKVTADVINAAEKLQVV	SATK(1)VTADVINAAEK	4	2	0.29432	4320000	0	0	0	0	4320000	0
Q61553;A0A0G2JDU7;F7BDR1	399	Q61553	Q61553	Fascin	Fscn1	sp|Q61553|FSCN1_MOUSE Fascin OS=Mus musculus OX=10090 GN=Fscn1 PE=1 SV=4;tr|A0A0G2JDU7|A0A0G2JDU7_MOUSE Fascin OS=Mus musculus OX=10090 GN=Fscn1 PE=1 SV=1;tr|F7BDR1|F7BDR1_MOUSE Fascin (Fragment) OS=Mus musculus OX=10090 GN=Fscn1 PE=1 SV=1	1	0.0385621	79.148	79.148										1	0.0385621	79.148							1	K	PIIVFRGEHGFIGCRKVTGTLDANRSSYDVF	K(1)VTGTLDANR	1	2	1.5178	3863300	0	0	0	3863300	0	0
Q61548;Q3TWS4;Q3UI39;E9Q9A3;E9QQ05;A0A5F8MPL3;E9QLK9;A0A087WSI9;Q8BQA2	28	Q61548	Q61548	Clathrin coat assembly protein AP180	Snap91	sp|Q61548|AP180_MOUSE Clathrin coat assembly protein AP180 OS=Mus musculus OX=10090 GN=Snap91 PE=1 SV=1;tr|Q3TWS4|Q3TWS4_MOUSE Clathrin coat assembly protein AP180 OS=Mus musculus OX=10090 GN=Snap91 PE=1 SV=1;tr|Q3UI39|Q3UI39_MOUSE ENTH domain-containing p	1	1.0613e-07	128.31	128.31										1	0.000178577	95.651	1	0.000325388	88.075	1	1.0613e-07	128.31	1	K	AQYSVTGSAVARAVCKATTHEVMGPKKKHLD	AVCK(1)ATTHEVMGPK	4	3	-0.45957	40619000	0	0	0	14074000	10819000	15725000
Q61500	37	Q61500	Q61500	Integral membrane protein 2A	Itm2a	sp|Q61500|ITM2A_MOUSE Integral membrane protein 2A OS=Mus musculus OX=10090 GN=Itm2a PE=2 SV=2	1	0.00670593	99.442	99.442	0		NaN													1	0.00670593	99.442	1	K	EALVSRTVRAQILTGKELRVVPQEKDGSSGR	AQILTGK(1)ELR	7	2	-0.35904	9432400	6248900	0	0	0	0	3183500
Q61500	14	Q61500	Q61500	Integral membrane protein 2A	Itm2a	sp|Q61500|ITM2A_MOUSE Integral membrane protein 2A OS=Mus musculus OX=10090 GN=Itm2a PE=2 SV=2	1	7.58412e-05	98.439	97.417	1	7.58412e-05	98.439	1	0.044404	48.405				1	0.000588418	77.068	1	0.00180367	73.722	1	8.89625e-05	97.417	1	K	__MVKIAFNTPTAVQKEEARQDVEALVSRTV	IAFNTPTAVQK(1)EEAR	11	3	-0.084071	79330000	33662000	0	0	30531000	0	15137000
Q60932;Q3U6K8;Q3TIG8;Q3THL7	287	Q60932	Q60932	Voltage-dependent anion-selective channel protein 1	Vdac1	sp|Q60932|VDAC1_MOUSE Voltage-dependent anion-selective channel protein 1 OS=Mus musculus OX=10090 GN=Vdac1 PE=1 SV=3;tr|Q3U6K8|Q3U6K8_MOUSE Uncharacterized protein OS=Mus musculus OX=10090 GN=Vdac1 PE=2 SV=1;tr|Q3TIG8|Q3TIG8_MOUSE Uncharacterized protein	1	7.01526e-20	157.03	153.11	1	7.01526e-20	157.03	1	1.03331e-13	144.7	1	0.00182446	79.659	1	5.35483e-14	149.49				1	1.60129e-14	153.11	1	K	LSALLDGKNVNAGGHKLGLGLEFQA______	NVNAGGHK(1)LGLGLEFQA	8	2	0.011049	715000000	30985000	163500000	173820000	233760000	0	112930000
Q60771	203	Q60771	Q60771	Claudin-11	Cldn11	sp|Q60771|CLD11_MOUSE Claudin-11 OS=Mus musculus OX=10090 GN=Cldn11 PE=1 SV=1	1	3.00148e-21	155.92	74.786	1	1.3498e-10	132.47	1	4.34475e-10	121.19	1	0.000214371	103.22	1	3.00148e-21	155.92	1	3.55609e-15	146.16	1	3.55609e-15	146.16	1	K	NRFYYSSGSSSPTHAKSAHV___________	FYYSSGSSSPTHAK(1)SAHV	14	4	0.14271	574610000	37475000	43135000	41060000	44995000	33619000	30889000
Q60771	116	Q60771	Q60771	Claudin-11	Cldn11	sp|Q60771|CLD11_MOUSE Claudin-11 OS=Mus musculus OX=10090 GN=Cldn11 PE=1 SV=1	1	0.0100563	57.348	57.348							0		NaN	1	0.0100563	57.348				0		NaN		K	TVLPCIRMGHEPGVAKYRRAQLAGVLLILLA	MGHEPGVAK(1)YR	9	3	-0.34811	37121000	0	0	10413000	8917200	0	17791000
Q60668;F6ZV59;G5E8G0;G3X9W0;F6SHF3;E9Q5B6	197	Q60668	Q60668	Heterogeneous nuclear ribonucleoprotein D0	Hnrnpd	sp|Q60668|HNRPD_MOUSE Heterogeneous nuclear ribonucleoprotein D0 OS=Mus musculus OX=10090 GN=Hnrnpd PE=1 SV=2;tr|F6ZV59|F6ZV59_MOUSE Heterogeneous nuclear ribonucleoprotein D0 (Fragment) OS=Mus musculus OX=10090 GN=Hnrnpd PE=1 SV=1;tr|G5E8G0|G5E8G0_MOUSE H	1	0.0490003	45.723	45.723										1	0.0490003	45.723							1	K	KKIFVGGLSPDTPEEKIREYFGGFGEVESIE	IFVGGLSPDTPEEK(1)IR	14	3	0.14428	0	0	0	0	0	0	0
Q5SZA3;P15864;Q3U292;Q149Z9;P43277	46	Q5SZA3;Q3U292	Q5SZA3	Histone H1.2;Histone H1.3	Hist1h1c;Hist1h1d	tr|Q5SZA3|Q5SZA3_MOUSE Histone cluster 1, H1c OS=Mus musculus OX=10090 GN=H1f2 PE=1 SV=1;sp|P15864|H12_MOUSE Histone H1.2 OS=Mus musculus OX=10090 GN=H1-2 PE=1 SV=2;tr|Q3U292|Q3U292_MOUSE H15 domain-containing protein OS=Mus musculus OX=10090 GN=H1f3 PE=2	0.999837	0.000136601	77.39	77.39													0.999837	0.000136601	77.39				1	K	GKRKASGPPVSELITKAVAASKERSGVSLAA;VRRKASGPPVSELITKAVAASKERSGVSLAA	ASGPPVSELITK(1)AVAASK	12	3	-0.029659	0	0	0	0	0	0	0
Q5SZA3;P15864;Q3U292;Q149Z9;P43277	52	Q5SZA3;Q3U292	Q5SZA3	Histone H1.2;Histone H1.3	Hist1h1c;Hist1h1d	tr|Q5SZA3|Q5SZA3_MOUSE Histone cluster 1, H1c OS=Mus musculus OX=10090 GN=H1f2 PE=1 SV=1;sp|P15864|H12_MOUSE Histone H1.2 OS=Mus musculus OX=10090 GN=H1-2 PE=1 SV=2;tr|Q3U292|Q3U292_MOUSE H15 domain-containing protein OS=Mus musculus OX=10090 GN=H1f3 PE=2	1	0.0138292	127.12	117.93										1	0.0254267	111.04	1	0.0138292	127.12	1	0.0179798	117.93	1	K	GPPVSELITKAVAASKERSGVSLAALKKALA	AVAASK(1)ER	6	2	0.19183	26617000	0	0	0	8318800	9841700	8456100
Q5SZA3;P15864;P43274;I7HFT9;Q07133;Q3U292;Q149Z9;P43277	75	Q5SZA3;P43274;Q3U292	Q5SZA3	Histone H1.2;Histone H1.4;Histone H1t;Histone H1.3	Hist1h1c;Hist1h1e;Hist1h1t;Hist1h1d	tr|Q5SZA3|Q5SZA3_MOUSE Histone cluster 1, H1c OS=Mus musculus OX=10090 GN=H1f2 PE=1 SV=1;sp|P15864|H12_MOUSE Histone H1.2 OS=Mus musculus OX=10090 GN=H1-2 PE=1 SV=2;sp|P43274|H14_MOUSE Histone H1.4 OS=Mus musculus OX=10090 GN=H1-4 PE=1 SV=2;tr|I7HFT9|I7HFT	1	5.66504e-26	191.53	143.17	1	1.59082e-08	131.53	1	1.8856e-16	163.78	1	5.66504e-26	191.53	1	4.22149e-21	172.57	1	3.10531e-21	176.87	1	3.86718e-12	143.94	1	K	AALKKALAAAGYDVEKNNSRIKLGLKSLVSK	ALAAAGYDVEK(1)NNSR	11	2	-0.58062	380670000	36748000	34298000	44388000	48782000	64285000	49148000
Q5SZA3;P15864;P43274;I7HFT9;Q07133;Q3U292;Q149Z9;P43277	64	Q5SZA3;P43274;Q3U292	Q5SZA3	Histone H1.2;Histone H1.4;Histone H1t;Histone H1.3	Hist1h1c;Hist1h1e;Hist1h1t;Hist1h1d	tr|Q5SZA3|Q5SZA3_MOUSE Histone cluster 1, H1c OS=Mus musculus OX=10090 GN=H1f2 PE=1 SV=1;sp|P15864|H12_MOUSE Histone H1.2 OS=Mus musculus OX=10090 GN=H1-2 PE=1 SV=2;sp|P43274|H14_MOUSE Histone H1.4 OS=Mus musculus OX=10090 GN=H1-4 PE=1 SV=2;tr|I7HFT9|I7HFT	1	2.16925e-11	179.19	179.19	1	3.11808e-05	134.13	1	5.95865e-06	143	1	3.1444e-06	143.79	1	5.56207e-06	143.79	1	2.16925e-11	179.19	1	7.52769e-06	139.86	1	K	AASKERSGVSLAALKKALAAAGYDVEKNNSR	K(1)ALAAAGYDVEK	1	2	-0.28981	201100000	18360000	24214000	19536000	30166000	34560000	21489000
Q5SZA3;P15864;Q3UXH2	168	Q5SZA3	Q5SZA3	Histone H1.2	Hist1h1c	tr|Q5SZA3|Q5SZA3_MOUSE Histone cluster 1, H1c OS=Mus musculus OX=10090 GN=H1f2 PE=1 SV=1;sp|P15864|H12_MOUSE Histone H1.2 OS=Mus musculus OX=10090 GN=H1-2 PE=1 SV=2;tr|Q3UXH2|Q3UXH2_MOUSE H15 domain-containing protein (Fragment) OS=Mus musculus OX=10090 GN	0.959104	0.0143345	60.342	60.342										0.959104	0.0143345	60.342							1	K	KTPKKAKKPAAAAVTKKVAKSPKKAKVTKPK	KPAAAAVTK(0.959)K(0.041)	9	3	-0.028314	0	0	0	0	0	0	0
Q5SZA3;P15864	17	Q5SZA3	Q5SZA3	Histone H1.2	Hist1h1c	tr|Q5SZA3|Q5SZA3_MOUSE Histone cluster 1, H1c OS=Mus musculus OX=10090 GN=H1f2 PE=1 SV=1;sp|P15864|H12_MOUSE Histone H1.2 OS=Mus musculus OX=10090 GN=H1-2 PE=1 SV=2	0.8704	1.16565e-07	101.3	89.231				0.837858	1.84103e-05	88.092				0		NaN	0.800689	1.16565e-07	101.3	0.8704	8.55035e-06	89.231	1	K	SEAAPAAPAAAPPAEKAPAKKKAAKKPAGVR	SEAAPAAPAAAPPAEK(0.87)APAK(0.13)	16	2	0.72597	43629000	0	0	0	0	0	5408800
Q5SZA3;P15864	21	Q5SZA3	Q5SZA3	Histone H1.2	Hist1h1c	tr|Q5SZA3|Q5SZA3_MOUSE Histone cluster 1, H1c OS=Mus musculus OX=10090 GN=H1f2 PE=1 SV=1;sp|P15864|H12_MOUSE Histone H1.2 OS=Mus musculus OX=10090 GN=H1-2 PE=1 SV=2	0.56156	0.0331472	36.111	36.111	0.552199	0.040613	33.707	0.56156	0.0331472	36.111				0		NaN	0		NaN				1	K	PAAPAAAPPAEKAPAKKKAAKKPAGVRRKAS	SEAAPAAPAAAPPAEK(0.438)APAK(0.562)	20	3	-0.43821	0	0	0	0	0	0	0
Q5SYD0;B2RWZ2;Q3UG58;Q8K063	811	Q5SYD0	Q5SYD0	Unconventional myosin-Id	Myo1d	sp|Q5SYD0|MYO1D_MOUSE Unconventional myosin-Id OS=Mus musculus OX=10090 GN=Myo1d PE=1 SV=1;tr|B2RWZ2|B2RWZ2_MOUSE Myo1d protein OS=Mus musculus OX=10090 GN=Myo1d PE=2 SV=1;tr|Q3UG58|Q3UG58_MOUSE Uncharacterized protein (Fragment) OS=Mus musculus OX=10090 G	1	0.00737335	65.278	65.278													1	0.0143442	58.37	1	0.00737335	65.278	1	K	DLPQVRAKVAAMEMLKGQRADLGLQRAWEGN	VAAMEMLK(1)GQR	8	3	0.87301	23078000	0	0	0	0	10480000	12598000
Q5SXR6;Q68FD5;Q80U89	623	Q5SXR6	Q5SXR6	Clathrin heavy chain;Clathrin heavy chain 1	Cltc;mKIAA0034	tr|Q5SXR6|Q5SXR6_MOUSE Clathrin heavy chain OS=Mus musculus OX=10090 GN=Cltc PE=1 SV=1;sp|Q68FD5|CLH1_MOUSE Clathrin heavy chain 1 OS=Mus musculus OX=10090 GN=Cltc PE=1 SV=3;tr|Q80U89|Q80U89_MOUSE MKIAA0034 protein (Fragment) OS=Mus musculus OX=10090 GN=mK	1	3.50177e-17	161.21	46.797	1	3.17016e-06	116.19	1	1.1248e-05	105.14	1	0.000298199	84.566	1	4.22712e-06	114.74	1	3.5627e-08	124.07	1	3.50177e-17	161.21	1	K	MFTHYDRAHIAQLCEKAGLLQRALEHFTDLY	AHIAQLCEK(1)AGLLQR	9	4	0.58445	709050000	64303000	56948000	67146000	90186000	113660000	92659000
Q5SXR6;Q68FD5;Q80U89;Q3UPJ3	1122	Q5SXR6	Q5SXR6	Clathrin heavy chain;Clathrin heavy chain 1	Cltc;mKIAA0034	tr|Q5SXR6|Q5SXR6_MOUSE Clathrin heavy chain OS=Mus musculus OX=10090 GN=Cltc PE=1 SV=1;sp|Q68FD5|CLH1_MOUSE Clathrin heavy chain 1 OS=Mus musculus OX=10090 GN=Cltc PE=1 SV=3;tr|Q80U89|Q80U89_MOUSE MKIAA0034 protein (Fragment) OS=Mus musculus OX=10090 GN=mK	0.993599	0.0349846	79.469	79.469										0.993599	0.0349846	79.469							1	K	NEPAVWSQLAKAQLQKGMVKEAIDSYIKADD	AQLQK(0.994)GMVK(0.006)	5	2	-0.33107	5054000	0	0	0	5054000	0	0
Q5SXR6;Q68FD5;Q80U89;Q3UPJ3;Q8K2I5;Q3TJ98	1445	Q5SXR6	Q5SXR6	Clathrin heavy chain;Clathrin heavy chain 1	Cltc;mKIAA0034	tr|Q5SXR6|Q5SXR6_MOUSE Clathrin heavy chain OS=Mus musculus OX=10090 GN=Cltc PE=1 SV=1;sp|Q68FD5|CLH1_MOUSE Clathrin heavy chain 1 OS=Mus musculus OX=10090 GN=Cltc PE=1 SV=3;tr|Q80U89|Q80U89_MOUSE MKIAA0034 protein (Fragment) OS=Mus musculus OX=10090 GN=mK	0.93017	0.0329663	73.208	73.208	0		NaN	0.923606	0.0520358	46.335	0.886874	0.0445648	73.208	0.798356	0.0378275	73.208	0.93017	0.0445648	73.208	0.924035	0.0329663	50.473	1	K	LSPRLDHTRAVNYFSKVKQLPLVKPYLRSVQ	AVNYFSK(0.93)VK(0.07)	7	2	2.9535	500210000	15857000	23246000	21159000	28388000	28677000	18918000
Q5SXR6;Q68FD5;Q80U89;Q3UPJ3	945	Q5SXR6	Q5SXR6	Clathrin heavy chain;Clathrin heavy chain 1	Cltc;mKIAA0034	tr|Q5SXR6|Q5SXR6_MOUSE Clathrin heavy chain OS=Mus musculus OX=10090 GN=Cltc PE=1 SV=1;sp|Q68FD5|CLH1_MOUSE Clathrin heavy chain 1 OS=Mus musculus OX=10090 GN=Cltc PE=1 SV=3;tr|Q80U89|Q80U89_MOUSE MKIAA0034 protein (Fragment) OS=Mus musculus OX=10090 GN=mK	1	0.0145973	51.834	51.834										1	0.0145973	51.834							1	K	CDLELINVCNENSLFKSLSRYLVRRKDPELW	GQCDLELINVCNENSLFK(1)SLSR	18	3	0.59567	0	0	0	0	0	0	0
Q5SXR6;Q68FD5;Q80U89;Q3UPJ3	885	Q5SXR6	Q5SXR6	Clathrin heavy chain;Clathrin heavy chain 1	Cltc;mKIAA0034	tr|Q5SXR6|Q5SXR6_MOUSE Clathrin heavy chain OS=Mus musculus OX=10090 GN=Cltc PE=1 SV=1;sp|Q68FD5|CLH1_MOUSE Clathrin heavy chain 1 OS=Mus musculus OX=10090 GN=Cltc PE=1 SV=3;tr|Q80U89|Q80U89_MOUSE MKIAA0034 protein (Fragment) OS=Mus musculus OX=10090 GN=mK	1	2.23917e-11	110.03	110.03	0		NaN							1	0.0050622	43.206	0		NaN	1	2.23917e-11	110.03	1	K	IHEGCEEPATHNALAKIYIDSNNNPERFLRE	IHEGCEEPATHNALAK(1)IYIDSNNNPER	16	4	-0.23353	73303000	17884000	0	0	18589000	18600000	18230000
Q5SXR6;Q68FD5;Q80U89;Q3U0H2	511	Q5SXR6	Q5SXR6	Clathrin heavy chain;Clathrin heavy chain 1	Cltc;mKIAA0034	tr|Q5SXR6|Q5SXR6_MOUSE Clathrin heavy chain OS=Mus musculus OX=10090 GN=Cltc PE=1 SV=1;sp|Q68FD5|CLH1_MOUSE Clathrin heavy chain 1 OS=Mus musculus OX=10090 GN=Cltc PE=1 SV=3;tr|Q80U89|Q80U89_MOUSE MKIAA0034 protein (Fragment) OS=Mus musculus OX=10090 GN=mK	1	0.00120105	93.766	41.092	1	0.00120105	93.766	1	0.0124169	66.004										1	0.0531139	41.092	1	K	FAETGQVQKIVLYAKKVGYTPDWIFLLRNVM	K(1)VGYTPDWIFLLR	1	3	-0.56013	29860000	13054000	9863900	0	0	0	6942100
Q5SXR6;Q68FD5;Q80U89;Q3UPJ3	768	Q5SXR6	Q5SXR6	Clathrin heavy chain;Clathrin heavy chain 1	Cltc;mKIAA0034	tr|Q5SXR6|Q5SXR6_MOUSE Clathrin heavy chain OS=Mus musculus OX=10090 GN=Cltc PE=1 SV=1;sp|Q68FD5|CLH1_MOUSE Clathrin heavy chain 1 OS=Mus musculus OX=10090 GN=Cltc PE=1 SV=3;tr|Q80U89|Q80U89_MOUSE MKIAA0034 protein (Fragment) OS=Mus musculus OX=10090 GN=mK	0.999776	0.0299048	57.047	57.047	0.999776	0.0299048	57.047	0		NaN	0		NaN											K	RESNCYDPERVKNFLKEAKLTDQLPLIIVCD	VKNFLK(1)EAK(1)	6	2	3.8456	84572000	27486000	15947000	41139000	0	0	0
Q5SXR6;Q68FD5;Q80U89;Q3UPJ3	771	Q5SXR6	Q5SXR6	Clathrin heavy chain;Clathrin heavy chain 1	Cltc;mKIAA0034	tr|Q5SXR6|Q5SXR6_MOUSE Clathrin heavy chain OS=Mus musculus OX=10090 GN=Cltc PE=1 SV=1;sp|Q68FD5|CLH1_MOUSE Clathrin heavy chain 1 OS=Mus musculus OX=10090 GN=Cltc PE=1 SV=3;tr|Q80U89|Q80U89_MOUSE MKIAA0034 protein (Fragment) OS=Mus musculus OX=10090 GN=mK	0.999973	0.0299048	57.047	57.047	0.999973	0.0299048	57.047	0		NaN	0		NaN											K	NCYDPERVKNFLKEAKLTDQLPLIIVCDRFD	VKNFLK(1)EAK(1)	9	2	3.8456	84572000	27486000	15947000	41139000	0	0	0
Q5SX50;P62962;Q8CEH8;Q3U7V7	126	Q5SX50	Q5SX50	Profilin;Profilin-1	Pfn1	tr|Q5SX50|Q5SX50_MOUSE Profilin OS=Mus musculus OX=10090 GN=Pfn1 PE=1 SV=1;sp|P62962|PROF1_MOUSE Profilin-1 OS=Mus musculus OX=10090 GN=Pfn1 PE=1 SV=2;tr|Q8CEH8|Q8CEH8_MOUSE Profilin OS=Mus musculus OX=10090 GN=Pfn1 PE=2 SV=1;tr|Q3U7V7|Q3U7V7_MOUSE Profili	0.860114	0.0107117	63.694	63.694																0.860114	0.0107117	63.694		K	VLLMGKEGVHGGLINKKCYEMASHLRRSQY_	EGVHGGLINK(0.86)K(0.14)	10	3	0.16333	21249000	0	0	0	0	0	21249000
Q5SX50;P62962;Q8CEH8;Q3U7V7	127	Q5SX50	Q5SX50	Profilin;Profilin-1	Pfn1	tr|Q5SX50|Q5SX50_MOUSE Profilin OS=Mus musculus OX=10090 GN=Pfn1 PE=1 SV=1;sp|P62962|PROF1_MOUSE Profilin-1 OS=Mus musculus OX=10090 GN=Pfn1 PE=1 SV=2;tr|Q8CEH8|Q8CEH8_MOUSE Profilin OS=Mus musculus OX=10090 GN=Pfn1 PE=2 SV=1;tr|Q3U7V7|Q3U7V7_MOUSE Profili	0.922941	0.00617059	77.379	77.379													0.922941	0.00617059	77.379				1	K	LLMGKEGVHGGLINKKCYEMASHLRRSQY__	EGVHGGLINK(0.077)K(0.923)	11	3	-0.10214	26345000	0	0	0	0	26345000	0
Q5SWR1;Q9DBG3;H3BIY9;H3BKM0;H3BJ06;Q5SWR0	26	Q5SWR1	Q5SWR1	AP complex subunit beta;AP-2 complex subunit beta	Ap2b1	tr|Q5SWR1|Q5SWR1_MOUSE AP complex subunit beta OS=Mus musculus OX=10090 GN=Ap2b1 PE=2 SV=1;sp|Q9DBG3|AP2B1_MOUSE AP-2 complex subunit beta OS=Mus musculus OX=10090 GN=Ap2b1 PE=1 SV=1;tr|H3BIY9|H3BIY9_MOUSE AP complex subunit beta OS=Mus musculus OX=10090 G	0.891338	0.0342609	120.49	75.213										0.891338	0.0342609	120.49							1	K	KKGEIFELKAELNNEKKEKRKEAVKKVIAAM	AELNNEK(0.891)K(0.109)	7	3	-0.12411	49551000	0	0	0	11961000	0	0
Q5SWR1;Q9DBG3;H3BIY9;H3BKM0;H3BJ06;Q5SWR0	5	Q5SWR1	Q5SWR1	AP complex subunit beta;AP-2 complex subunit beta	Ap2b1	tr|Q5SWR1|Q5SWR1_MOUSE AP complex subunit beta OS=Mus musculus OX=10090 GN=Ap2b1 PE=2 SV=1;sp|Q9DBG3|AP2B1_MOUSE AP-2 complex subunit beta OS=Mus musculus OX=10090 GN=Ap2b1 PE=1 SV=1;tr|H3BIY9|H3BIY9_MOUSE AP complex subunit beta OS=Mus musculus OX=10090 G	1	0.000829636	99.802	95.502	1	0.00173263	99.802				0.999994	0.0104262	67.563	1	0.000829636	95.502				0.999992	0.011419	66.27	1	K	___________MTDSKYFTTNKKGEIFELKA	TDSK(1)YFTTNK	4	2	0.91762	12751000	0	0	0	12751000	0	0
Q5SW83;P61161;Q8BMA4	219	Q5SW83	Q5SW83	Actin-related protein 2	Actr2	tr|Q5SW83|Q5SW83_MOUSE Actin-related protein 2 OS=Mus musculus OX=10090 GN=Actr2 PE=1 SV=1;sp|P61161|ARP2_MOUSE Actin-related protein 2 OS=Mus musculus OX=10090 GN=Actr2 PE=1 SV=1;tr|Q8BMA4|Q8BMA4_MOUSE Actin-related protein 2 OS=Mus musculus OX=10090 PE=2	1	7.18284e-05	98.676	98.676										1	7.18284e-05	98.676	0.999996	0.0102061	58.723				1	K	FNHSADFETVRMIKEKLCYVGYNIEQEQKLA	EK(1)LCYVGYNIEQEQK	2	3	2.6497	0	0	0	0	0	0	0
Q5SW18;Q3TJG1;Q3TIK0;P63005;Q3UGR6;Q3UH92;Q3UHM0;Q5SW16	88	Q5SW18	Q5SW18	Platelet-activating factor acetylhydrolase IB subunit alpha	Pafah1b1	tr|Q5SW18|Q5SW18_MOUSE Platelet-activating factor acetylhydrolase IB subunit alpha OS=Mus musculus OX=10090 GN=Pafah1b1 PE=2 SV=1;tr|Q3TJG1|Q3TJG1_MOUSE Platelet-activating factor acetylhydrolase IB subunit alpha OS=Mus musculus OX=10090 GN=Pafah1b1 PE=2 S	1	1.16311e-14	142.74	114.4	1	0.000998386	71.697	1	2.20081e-05	99.392	1	8.89017e-05	86.455	1	1.16311e-14	142.74	1	4.32873e-07	115.34	1	5.72767e-11	136.63	1	K	NEAKEEFTSGGPLGQKRDPKEWIPRPPEKYA	EEFTSGGPLGQK(1)R	12	2	2.8801	249010000	14469000	12725000	15078000	12840000	22790000	11053000
Q5SW18;Q3TJG1;Q3TIK0;P63005;Q3UGR6;Q3UH92;Q3UHM0;Q5SW16;Q3TUH5	33	Q5SW18	Q5SW18	Platelet-activating factor acetylhydrolase IB subunit alpha	Pafah1b1	tr|Q5SW18|Q5SW18_MOUSE Platelet-activating factor acetylhydrolase IB subunit alpha OS=Mus musculus OX=10090 GN=Pafah1b1 PE=2 SV=1;tr|Q3TJG1|Q3TJG1_MOUSE Platelet-activating factor acetylhydrolase IB subunit alpha OS=Mus musculus OX=10090 GN=Pafah1b1 PE=2 S	0.999986	0.0101784	56.793	56.793	0		NaN	0.999986	0.0101784	56.793													1	K	YLRSNGYEEAYSVFKKEAELDMNEELDKKYA	K(1)EAELDMNEELDKK	1	3	0.43746	19946000	11755000	8191100	0	0	0	0
Q5SW18;Q3TJG1;Q3TIK0;P63005;Q3UGR6;Q3UH92;Q3UHM0;Q5SW16	76	Q5SW18	Q5SW18	Platelet-activating factor acetylhydrolase IB subunit alpha	Pafah1b1	tr|Q5SW18|Q5SW18_MOUSE Platelet-activating factor acetylhydrolase IB subunit alpha OS=Mus musculus OX=10090 GN=Pafah1b1 PE=2 SV=1;tr|Q3TJG1|Q3TJG1_MOUSE Platelet-activating factor acetylhydrolase IB subunit alpha OS=Mus musculus OX=10090 GN=Pafah1b1 PE=2 S	0.999992	0.00114249	67.251	67.251										0.999992	0.00114249	67.251							1	K	LQKKVMELESKLNEAKEEFTSGGPLGQKRDP	LNEAK(1)EEFTSGGPLGQK	5	3	-1.8392	22703000	0	0	0	22703000	0	0
Q5SVY2;Q3UAJ1;Q3TE63;P17742;Q9CZK9;A0A1L1SST0	131	Q5SVY2	Q5SVY2	Peptidyl-prolyl cis-trans isomerase;Peptidyl-prolyl cis-trans isomerase A;Peptidyl-prolyl cis-trans isomerase A, N-terminally processed	Ppia	tr|Q5SVY2|Q5SVY2_MOUSE Peptidyl-prolyl cis-trans isomerase OS=Mus musculus OX=10090 GN=Ppia PE=1 SV=1;tr|Q3UAJ1|Q3UAJ1_MOUSE Peptidyl-prolyl cis-trans isomerase OS=Mus musculus OX=10090 GN=Ppia PE=2 SV=1;tr|Q3TE63|Q3TE63_MOUSE Peptidyl-prolyl cis-trans iso	0.981784	0.019025	69.176	56.122	0.973488	0.0403665	50.898	0.919393	0.019025	69.176	0.946742	0.0415833	50.632	0		NaN	0.981784	0.0301971	56.122	0.756108	0.0415833	50.632	1	K	TAKTEWLDGKHVVFGKVKEGMNIVEAMERFG	HVVFGK(0.982)VK(0.018)	6	3	-0.59139	47461000	6312800	0	7892800	13621000	10005000	9628700
Q5SVI0;Q5SVI2;P28652;Q5SVI9;Q5SVI3;Q5SVJ0;Q5SVJ1;Q68EG2;Q5SVI1;Q8BL41;Q3TY93;Q6ZWS7;Q923T9;A0A2I3BQP6;A0A286YCB8;A0A286YDL6	246	Q5SVI0;Q6ZWS7	Q5SVI0	Calcium/calmodulin-dependent protein kinase type II subunit beta;Calcium/calmodulin-dependent protein kinase type II subunit gamma	Camk2b;Camk2g	tr|Q5SVI0|Q5SVI0_MOUSE Calcium/calmodulin-dependent protein kinase type II subunit beta OS=Mus musculus OX=10090 GN=Camk2b PE=1 SV=1;tr|Q5SVI2|Q5SVI2_MOUSE Calcium/calmodulin-dependent protein kinase type II subunit beta OS=Mus musculus OX=10090 GN=Camk2b	1	7.57529e-20	130.25	94.549	0.996777	0.0010892	45.325	0		NaN				0		NaN	0.999997	7.57529e-20	130.25	1	1.11385e-09	94.549	1	K	YDFPSPEWDTVTPEAKNLINQMLTINPAKRI	AGAYDFPSPEWDTVTPEAK(1)NLINQMLTINPAKR	19	4	-0.75369	350580000	11670000	26445000	0	89917000	129600000	12917000
Q5SVI0;Q5SVI2;P28652;Q5SVI9;Q5SVI3;Q5SVJ0;Q5SVJ1;Q68EG2;Q5SVI1;Q8BL41;Q3TY93;Q6ZWS7;Q923T9;A0A2I3BQP6;A0A286YCB8;A0A286YDL6;A0A286YCW8;A0A286YDK9	259	Q5SVI0;Q6ZWS7	Q5SVI0	Calcium/calmodulin-dependent protein kinase type II subunit beta;Calcium/calmodulin-dependent protein kinase type II subunit gamma	Camk2b;Camk2g	tr|Q5SVI0|Q5SVI0_MOUSE Calcium/calmodulin-dependent protein kinase type II subunit beta OS=Mus musculus OX=10090 GN=Camk2b PE=1 SV=1;tr|Q5SVI2|Q5SVI2_MOUSE Calcium/calmodulin-dependent protein kinase type II subunit beta OS=Mus musculus OX=10090 GN=Camk2b	1	2.74081e-05	114.87	114.87	1	0.00161337	82.34	1	0.000491174	79.466	1	0.000973654	82.069	1	3.90727e-05	112.44	1	2.74081e-05	114.87	1	0.013667	50.222	1	K	EAKNLINQMLTINPAKRITADQALKHPWVCQ;EAKNLINQMLTINPAKRITAHEALKHPWVCQ	NLINQMLTINPAK(1)R	13	3	-0.71764	142420000	20128000	15942000	16632000	0	9019300	13781000
Q5SVI0;Q5SVI2;P28652;Q5SVI9;Q5SVI3;Q5SVJ1;Q8BL41;Q3TY93	384	Q5SVI0	Q5SVI0	Calcium/calmodulin-dependent protein kinase type II subunit beta	Camk2b	tr|Q5SVI0|Q5SVI0_MOUSE Calcium/calmodulin-dependent protein kinase type II subunit beta OS=Mus musculus OX=10090 GN=Camk2b PE=1 SV=1;tr|Q5SVI2|Q5SVI2_MOUSE Calcium/calmodulin-dependent protein kinase type II subunit beta OS=Mus musculus OX=10090 GN=Camk2b	1	0.0433028	38.824	38.824	1	0.0433028	38.824													0		NaN	1	K	ESSDSTNTTIEDEDAKARKQEIIKTTEQLIE	ESSDSTNTTIEDEDAK(1)AR	16	3	0.79343	10315000	5668700	0	0	0	0	4646100
Q5SVI0;Q5SVI2;P28652;Q5SVI9;Q5SVI3;Q5SVJ0;Q5SVJ1;Q68EG2;Q5SVI1	22	Q5SVI0	Q5SVI0	Calcium/calmodulin-dependent protein kinase type II subunit beta	Camk2b	tr|Q5SVI0|Q5SVI0_MOUSE Calcium/calmodulin-dependent protein kinase type II subunit beta OS=Mus musculus OX=10090 GN=Camk2b PE=1 SV=1;tr|Q5SVI2|Q5SVI2_MOUSE Calcium/calmodulin-dependent protein kinase type II subunit beta OS=Mus musculus OX=10090 GN=Camk2b	1	7.98384e-05	82.609	82.609													1	0.0108621	55.453	1	7.98384e-05	82.609	1	K	CTRFTDEYQLYEDIGKGAFSVVRRCVKLCTG	FTDEYQLYEDIGK(1)GAFSVVR	13	3	-0.13385	13836000	0	0	0	0	0	13836000
Q5SVI0;Q5SVI2;P28652;Q5SVI9;Q5SVI3;Q5SVJ0;Q5SVJ1;Q68EG2;Q5SVI1;Q8BL41	69	Q5SVI0	Q5SVI0	Calcium/calmodulin-dependent protein kinase type II subunit beta	Camk2b	tr|Q5SVI0|Q5SVI0_MOUSE Calcium/calmodulin-dependent protein kinase type II subunit beta OS=Mus musculus OX=10090 GN=Camk2b PE=1 SV=1;tr|Q5SVI2|Q5SVI2_MOUSE Calcium/calmodulin-dependent protein kinase type II subunit beta OS=Mus musculus OX=10090 GN=Camk2b	1	0.00394731	83.948	83.948	1	0.00608641	73.985	0		NaN	1	0.00394731	83.948	1	0.00624782	73.233	1	0.00631332	72.928	1	0.00394731	83.948	1	K	DHQKLEREARICRLLKHSNIVRLHDSISEEG	LLK(1)HSNIVR	3	3	-0.1547	168800000	25172000	36590000	27967000	27004000	24050000	28016000
Q5SVG5;Q5SVG4;Q3TVN4;Q8CC13;O35643;Q3U1K9	26	Q5SVG5	Q5SVG5	AP complex subunit beta;AP-1 complex subunit beta-1	Ap1b1	tr|Q5SVG5|Q5SVG5_MOUSE AP complex subunit beta OS=Mus musculus OX=10090 GN=Ap1b1 PE=1 SV=1;tr|Q5SVG4|Q5SVG4_MOUSE AP complex subunit beta OS=Mus musculus OX=10090 GN=Ap1b1 PE=1 SV=1;tr|Q3TVN4|Q3TVN4_MOUSE AP complex subunit beta OS=Mus musculus OX=10090 GN	0.592578	0.00861753	70.908	70.908										0.592578	0.00861753	70.908							1	K	KKGEIFELKAELNSDKKEKKKEAVKKVIASM	AELNSDK(0.593)K(0.369)EK(0.039)	7	3	-0.52938	6718400	0	0	0	6718400	0	0
Q5SS40;P62259;Q8BPH1;Q3V453	196	Q5SS40	Q5SS40	14-3-3 protein epsilon	Ywhae	tr|Q5SS40|Q5SS40_MOUSE 14_3_3 domain-containing protein OS=Mus musculus OX=10090 GN=Ywhae PE=1 SV=1;sp|P62259|1433E_MOUSE 14-3-3 protein epsilon OS=Mus musculus OX=10090 GN=Ywhae PE=1 SV=1;tr|Q8BPH1|Q8BPH1_MOUSE 14_3_3 domain-containing protein OS=Mus musc	1	8.93733e-68	217.88	166.9				1	8.93733e-68	217.88	1	1.92082e-58	216.29	1	2.23432e-06	95.957				1	9.8321e-34	166.9	1	K	YYEILNSPDRACRLAKAAFDDAIAELDTLSE	LAK(1)AAFDDAIAELDTLSEESYK	3	2	0.89477	793530000	0	160160000	239090000	165090000	0	201570000
Q5SS40;P62259;F6WA09	106	Q5SS40	Q5SS40	14-3-3 protein epsilon	Ywhae	tr|Q5SS40|Q5SS40_MOUSE 14_3_3 domain-containing protein OS=Mus musculus OX=10090 GN=Ywhae PE=1 SV=1;sp|P62259|1433E_MOUSE 14-3-3 protein epsilon OS=Mus musculus OX=10090 GN=Ywhae PE=1 SV=1;tr|F6WA09|F6WA09_MOUSE 14-3-3 protein epsilon (Fragment) OS=Mus mus	0.999794	4.36822e-05	79.762	79.762	0.999794	4.36822e-05	79.762	0.999161	0.000604786	52.321													1	K	TELKLICCDILDVLDKHLIPAANTGESKVFY	LICCDILDVLDK(1)HLIPAANTGESK	12	4	-0.333	29546000	17902000	11644000	0	0	0	0
Q5SS40;P62259;Q8BPH1;F6WA09	125	Q5SS40	Q5SS40	14-3-3 protein epsilon	Ywhae	tr|Q5SS40|Q5SS40_MOUSE 14_3_3 domain-containing protein OS=Mus musculus OX=10090 GN=Ywhae PE=1 SV=1;sp|P62259|1433E_MOUSE 14-3-3 protein epsilon OS=Mus musculus OX=10090 GN=Ywhae PE=1 SV=1;tr|Q8BPH1|Q8BPH1_MOUSE 14_3_3 domain-containing protein OS=Mus musc	1	0.0165746	115.69	49.058	1	0.0217667	115.69	1	0.0245374	85.813	1	0.0465279	76.774	1	0.0165746	70.268	1	0.0242669	75.243	1	0.0284415	71.296	1	K	PAANTGESKVFYYKMKGDYHRYLAEFATGND	MK(1)GDYHR	2	3	0.064259	8261200000	864890000	1062700000	768610000	874620000	769520000	869170000
Q5SS40;P62259;Q8BPH1;F6WA09;D6REF3	50	Q5SS40	Q5SS40	14-3-3 protein epsilon	Ywhae	tr|Q5SS40|Q5SS40_MOUSE 14_3_3 domain-containing protein OS=Mus musculus OX=10090 GN=Ywhae PE=1 SV=1;sp|P62259|1433E_MOUSE 14-3-3 protein epsilon OS=Mus musculus OX=10090 GN=Ywhae PE=1 SV=1;tr|Q8BPH1|Q8BPH1_MOUSE 14_3_3 domain-containing protein OS=Mus musc	1	1.0081e-21	199.08	182.28	1	7.47595e-11	153.12	1	4.84422e-14	157.78	1	2.95966e-10	148.32	1	1.0081e-21	199.08	1	2.36049e-12	162.36	1	2.91416e-16	182.28	1	K	VELTVEERNLLSVAYKNVIGARRASWRIISS	NLLSVAYK(1)NVIGAR	8	2	0.12091	1239600000	98456000	127640000	130350000	125220000	211520000	158270000
Q5SS02;P47759;Q5SS04;Q5SS03	14	Q5SS02	Q5SS02	Neuron-specific protein family member 2	Nsg2	tr|Q5SS02|Q5SS02_MOUSE Uncharacterized protein OS=Mus musculus OX=10090 GN=Nsg2 PE=1 SV=1;sp|P47759|NSG2_MOUSE Neuronal vesicle trafficking-associated protein 2 OS=Mus musculus OX=10090 GN=Nsg2 PE=1 SV=1;tr|Q5SS04|Q5SS04_MOUSE Neuronal vesicle-trafficking-	1	1.97634e-06	64.144	64.144				0		NaN				0		NaN				1	1.97634e-06	64.144	1	K	__MVKLNSNPGEKGAKPPSVEDGFQTVPLIT	GAK(1)PPSVEDGFQTVPLITPLEVNHLQLAAPEK	3	4	0.75516	86629000	0	34813000	0	0	0	51817000
Q5SS02;P47759;Q5SS04;Q5SS03	11	Q5SS02	Q5SS02	Neuron-specific protein family member 2	Nsg2	tr|Q5SS02|Q5SS02_MOUSE Uncharacterized protein OS=Mus musculus OX=10090 GN=Nsg2 PE=1 SV=1;sp|P47759|NSG2_MOUSE Neuronal vesicle trafficking-associated protein 2 OS=Mus musculus OX=10090 GN=Nsg2 PE=1 SV=1;tr|Q5SS04|Q5SS04_MOUSE Neuronal vesicle-trafficking-	0.774689	2.26991e-07	64.53	64.53				0		NaN				0		NaN				0.774689	2.26991e-07	64.53	1	K	_____MVKLNSNPGEKGAKPPSVEDGFQTVP	LNSNPGEK(0.775)GAK(0.225)PPSVEDGFQTVPLITPLEVNHLQLAAPEK	8	5	-0.64175	96677000	0	27637000	0	33745000	0	35295000
Q5SRX1;Q5SXA4;Q5SXA5	236	Q5SRX1	Q5SRX1	TOM1-like protein 2	Tom1l2	sp|Q5SRX1|TM1L2_MOUSE TOM1-like protein 2 OS=Mus musculus OX=10090 GN=Tom1l2 PE=1 SV=1;tr|Q5SXA4|Q5SXA4_MOUSE TOM1-like protein 2 OS=Mus musculus OX=10090 GN=Tom1l2 PE=1 SV=1;tr|Q5SXA5|Q5SXA5_MOUSE TOM1-like protein 2 OS=Mus musculus OX=10090 GN=Tom1l2 PE=	1	1.14943e-06	76.859	76.859										0		NaN	1	0.0576178	28.223	1	1.14943e-06	76.859	1	K	IARLRSELDIVRGNTKVMSEMLTEMVPGQED	GNTK(1)VMSEMLTEMVPGQEDSSDLELLQELNR	4	3	2.4929	93786000	0	0	0	19469000	38398000	35919000
Q5SRX1;Q5SXA4	106	Q5SRX1	Q5SRX1	TOM1-like protein 2	Tom1l2	sp|Q5SRX1|TM1L2_MOUSE TOM1-like protein 2 OS=Mus musculus OX=10090 GN=Tom1l2 PE=1 SV=1;tr|Q5SXA4|Q5SXA4_MOUSE TOM1-like protein 2 OS=Mus musculus OX=10090 GN=Tom1l2 PE=1 SV=1	0.996031	0.0421468	41.912	41.912	0.996031	0.0421468	41.912													0		NaN	1	K	NRDFIDSVLVKIISPKNNPPTIVQDKVLALI	IISPK(0.996)NNPPTIVQDK(0.004)	5	3	-0.4164	36400000	11582000	0	0	0	0	24818000
Q5SQG5;Q3TV00;P67778	11	Q5SQG5	Q5SQG5	Prohibitin	Phb	tr|Q5SQG5|Q5SQG5_MOUSE Prohibitin (Fragment) OS=Mus musculus OX=10090 GN=Phb PE=1 SV=1;tr|Q3TV00|Q3TV00_MOUSE Prohibitin (Fragment) OS=Mus musculus OX=10090 GN=Phb PE=2 SV=1;sp|P67778|PHB_MOUSE Prohibitin OS=Mus musculus OX=10090 GN=Phb PE=1 SV=1	0.577468	0.00678829	49.744	49.744																0.577468	0.00678829	49.744	1	K	_____MAAKVFESIGKFGLALAVAGGVVNSA	AAK(0.423)VFESIGK(0.577)FGLALAVAGGVVNSALYNVDAGHR	10	3	-0.99557	0	0	0	0	0	0	0
Q5SPA9;G3UYU6;G3UX60;G3UWK6;E9Q7I7;E9PVW8;B9EJA3;G3UY75;Q64487;Q8R169;Q3V315;A0A1D5RLZ1	643	Q5SPA9	Q5SPA9	Protein-tyrosine-phosphatase;Receptor-type tyrosine-protein phosphatase delta	Ptprd	tr|Q5SPA9|Q5SPA9_MOUSE Receptor-type tyrosine-protein phosphatase delta OS=Mus musculus OX=10090 GN=Ptprd PE=1 SV=1;tr|G3UYU6|G3UYU6_MOUSE Receptor-type tyrosine-protein phosphatase delta OS=Mus musculus OX=10090 GN=Ptprd PE=1 SV=1;tr|G3UX60|G3UX60_MOUSE R	1	0.00621262	174.41	174.41										1	0.00621262	174.41	0		NaN	1	0.0264763	153.08	1	K	AILLYKRKRAESESRKSSLPNSKEVPSHHPT	K(1)SSLPNSK	1	2	0.63135	55068000	0	0	0	17540000	10860000	26668000
Q5PPQ7;Q3TF74;Q3TEU8;Q9WUM4;Q3U8F0	471	Q5PPQ7	Q5PPQ7	Coronin;Coronin-1C	Coro1c	tr|Q5PPQ7|Q5PPQ7_MOUSE Coronin OS=Mus musculus OX=10090 GN=Coro1c PE=2 SV=1;tr|Q3TF74|Q3TF74_MOUSE Coronin OS=Mus musculus OX=10090 GN=Coro1c PE=2 SV=1;tr|Q3TEU8|Q3TEU8_MOUSE Coronin OS=Mus musculus OX=10090 GN=Coro1c PE=2 SV=1;sp|Q9WUM4|COR1C_MOUSE Coroni	1	0.00163439	103.56	82.279	1	0.00163439	103.56	1	0.00943621	68.383	1	0.0020189	96.253	1	0.00703143	71.692	1	0.0213235	62.546	1	0.00377357	82.279	1	K	CSQDERISKLEQQLAKMAA____________	LEQQLAK(1)MAA	7	2	-0.068854	106350000	16300000	17742000	16968000	25446000	15236000	14658000
Q5ND42;Q3TGI6;Q3TIQ3;P53810;J3QQ30;J3QPW1	153	Q5ND42	Q5ND42	Phosphatidylinositol transfer protein alpha isoform	Pitpna	tr|Q5ND42|Q5ND42_MOUSE Uncharacterized protein OS=Mus musculus OX=10090 GN=Pitpna PE=1 SV=1;tr|Q3TGI6|Q3TGI6_MOUSE Uncharacterized protein (Fragment) OS=Mus musculus OX=10090 GN=Pitpna PE=2 SV=1;tr|Q3TIQ3|Q3TIQ3_MOUSE Uncharacterized protein (Fragment) OS=	0.995626	0.0231022	88.819	88.819	0		NaN				0		NaN	0		NaN	0.995626	0.0231022	88.819	0		NaN	1	K	EAIYIDIADRSQVLSKDYKAEEDPAKFKSVK	SQVLSK(0.996)DYK(0.004)	6	2	0.22437	49563000	5547300	0	9008900	11473000	11061000	12472000
Q5NCM6;Q5NCM7;Q8CHU3;Q5NCM5;J3QNT7;Q69ZS5	107	Q5NCM6	Q5NCM6	Epsin-2	Epn2	tr|Q5NCM6|Q5NCM6_MOUSE Epsin-2 OS=Mus musculus OX=10090 GN=Epn2 PE=1 SV=1;tr|Q5NCM7|Q5NCM7_MOUSE ENTH domain-containing protein OS=Mus musculus OX=10090 GN=Epn2 PE=2 SV=1;sp|Q8CHU3|EPN2_MOUSE Epsin-2 OS=Mus musculus OX=10090 GN=Epn2 PE=1 SV=1;tr|Q5NCM5|Q5N	1	1.98082e-06	103.5	103.5				0		NaN				1	0.0378807	40.844	1	1.98082e-06	103.5				1	K	VAQQCRENIFAIQTLKDFQYIDRDGKDQGIN	ENIFAIQTLK(1)DFQYIDR	10	3	-1.4225	96383000	0	42191000	0	29367000	24825000	0
Q5NCM6;Q5NCM7;Q8CHU3	188	Q5NCM6	Q5NCM6	Epsin-2	Epn2	tr|Q5NCM6|Q5NCM6_MOUSE Epsin-2 OS=Mus musculus OX=10090 GN=Epn2 PE=1 SV=1;tr|Q5NCM7|Q5NCM7_MOUSE ENTH domain-containing protein OS=Mus musculus OX=10090 GN=Epn2 PE=2 SV=1;sp|Q8CHU3|EPN2_MOUSE Epsin-2 OS=Mus musculus OX=10090 GN=Epn2 PE=1 SV=1	1	0.00936222	33.358	33.358													0		NaN	1	0.00936222	33.358	1	K	SQPNLSTSYSEQEYGKAGGSPASYHGSTSPR	GSSQPNLSTSYSEQEYGK(1)AGGSPASYHGSTSPR	18	4	-0.19726	19213000	0	0	0	0	7466100	11747000
Q5NCM6;Q5NCM7;Q8CHU3;Q5NCM5;J3QNT7;Q69ZS5;F7CUV7	135	Q5NCM6	Q5NCM6	Epsin-2	Epn2	tr|Q5NCM6|Q5NCM6_MOUSE Epsin-2 OS=Mus musculus OX=10090 GN=Epn2 PE=1 SV=1;tr|Q5NCM7|Q5NCM7_MOUSE ENTH domain-containing protein OS=Mus musculus OX=10090 GN=Epn2 PE=2 SV=1;sp|Q8CHU3|EPN2_MOUSE Epsin-2 OS=Mus musculus OX=10090 GN=Epn2 PE=1 SV=1;tr|Q5NCM5|Q5N	1	0.00418151	68.44	59.57	1	0.0131335	59.57	1	0.0582853	44.616	0		NaN	1	0.00810719	64.55	1	0.00418151	68.44	1	0.0131335	59.57	1	K	GINVREKSKQLVALLKDEERLKVERVQALKT	QLVALLK(1)DEER	7	3	-0.50904	89600000	14211000	14277000	11722000	19506000	17025000	12860000
Q5NCI4;O70250;Q3U7Z6;Q9DBJ1;Q6NWV5	100	Q5NCI4;Q3U7Z6	Q3U7Z6	Phosphoglycerate mutase 2;Phosphoglycerate mutase 1	Pgam2;Pgam1	tr|Q5NCI4|Q5NCI4_MOUSE Phosphoglycerate mutase OS=Mus musculus OX=10090 GN=Pgam2 PE=1 SV=1;sp|O70250|PGAM2_MOUSE Phosphoglycerate mutase 2 OS=Mus musculus OX=10090 GN=Pgam2 PE=1 SV=3;tr|Q3U7Z6|Q3U7Z6_MOUSE Phosphoglycerate mutase OS=Mus musculus OX=10090 G	0.999992	8.28683e-07	117.08	117.08				0.999985	2.88512e-05	99.927	0.998777	0.00252525	68.751				0.999992	8.28683e-07	117.08	0.999919	1.74643e-06	89.136	1	K	WRLNERHYGGLTGLNKAETAAKHGEAQVKIW;WRLNERHYGGLTGLNKAETAAKHGEEQVKIW	HYGGLTGLNK(1)AETAAK	10	3	0.3119	48593000	0	13343000	0	0	17003000	18247000
Q5NCI4;O70250;Q3U7Z6;Q9DBJ1;Q6NWV5	241	Q5NCI4;Q3U7Z6	Q3U7Z6	Phosphoglycerate mutase 2;Phosphoglycerate mutase 1	Pgam2;Pgam1	tr|Q5NCI4|Q5NCI4_MOUSE Phosphoglycerate mutase OS=Mus musculus OX=10090 GN=Pgam2 PE=1 SV=1;sp|O70250|PGAM2_MOUSE Phosphoglycerate mutase 2 OS=Mus musculus OX=10090 GN=Pgam2 PE=1 SV=3;tr|Q3U7Z6|Q3U7Z6_MOUSE Phosphoglycerate mutase OS=Mus musculus OX=10090 G	1	2.94077e-08	164.97	164.97	0		NaN	1	1.56278e-06	150.61				1	0.00021518	128.81	1	2.94077e-08	153.97	1	2.1791e-07	164.97	1	K	PIKPMQFLGDEETVRKAMEAVAAQGKVKK__;PTKPMRFLGDEETVRKAMEAVAAQGKAK___	K(1)AMEAVAAQGK	1	2	0.22867	93269000	5898800	7257200	0	0	0	10997000
Q5NC81;P15532	124	Q5NC81	Q5NC81	Nucleoside diphosphate kinase;Nucleoside diphosphate kinase A	Nme1	tr|Q5NC81|Q5NC81_MOUSE Nucleoside diphosphate kinase OS=Mus musculus OX=10090 GN=Nme1 PE=1 SV=1;sp|P15532|NDKA_MOUSE Nucleoside diphosphate kinase A OS=Mus musculus OX=10090 GN=Nme1 PE=1 SV=1	1	1.08215e-21	198.57	176.32	0.999982	8.84931e-11	141.06	0.99999	3.03374e-16	182.02	0.999959	1.08215e-21	198.57	1	5.568e-16	176.32	0.99995	1.24568e-07	131.13	0.999973	7.76548e-17	176.4	1	K	CIQVGRNIIHGSDSVKSAEKEISLWFQPEEL	NIIHGSDSVK(1)SAEK	10	2	0.48717	1240600000	131310000	151310000	227250000	176620000	254450000	226610000
Q5M9L7;Q3TK12;Q8BT90;P63276	107	Q5M9L7	Q5M9L7	40S ribosomal protein S17	Rps17	tr|Q5M9L7|Q5M9L7_MOUSE Ribosomal protein S17 OS=Mus musculus OX=10090 GN=Rps17 PE=1 SV=1;tr|Q3TK12|Q3TK12_MOUSE Uncharacterized protein OS=Mus musculus OX=10090 GN=Rps17 PE=2 SV=1;tr|Q8BT90|Q8BT90_MOUSE Uncharacterized protein (Fragment) OS=Mus musculus OX	0.998424	0.0302667	31.771	31.771													0.998424	0.0302667	31.771				1	K	DQEIIEVDPDTKEMLKLLDFGSLSNLQVTQP	EMLK(0.998)LLDFGSLSNLQVTQPTVGMNFK(0.002)	4	3	-0.95641	20930000	0	0	0	0	20930000	0
Q5J7N1;Q3U2W7;Q0VDV7;P32883	128	Q5J7N1	Q5J7N1	GTPase KRas;GTPase KRas, N-terminally processed	Kras	tr|Q5J7N1|Q5J7N1_MOUSE Kras protein OS=Mus musculus OX=10090 GN=Kras PE=2 SV=1;tr|Q3U2W7|Q3U2W7_MOUSE Uncharacterized protein OS=Mus musculus OX=10090 GN=Kras PE=2 SV=1;tr|Q0VDV7|Q0VDV7_MOUSE Kras protein OS=Mus musculus OX=10090 GN=Kras PE=2 SV=1;sp|P3288	1	0.000230223	102.4	55.04				0		NaN	1	0.00361607	68.44	1	0.00057689	93.345	1	0.000230223	102.4	1	0.015184	55.04	1	K	LVGNKCDLPSRTVDTKQAQELARSYGIPFIE	TVDTK(1)QAQELAR	5	3	-0.052912	91938000	0	13570000	14729000	26039000	27861000	9739500
Q5FWB7;P05064;A6ZI44;Q6NY00;Q9CPQ9;A6ZI46	330	Q5FWB7	Q5FWB7	Fructose-bisphosphate aldolase;Fructose-bisphosphate aldolase A	Aldoa;Aldoart1	tr|Q5FWB7|Q5FWB7_MOUSE Fructose-bisphosphate aldolase OS=Mus musculus OX=10090 GN=Aldoa PE=1 SV=1;sp|P05064|ALDOA_MOUSE Fructose-bisphosphate aldolase A OS=Mus musculus OX=10090 GN=Aldoa PE=1 SV=2;tr|A6ZI44|A6ZI44_MOUSE Fructose-bisphosphate aldolase OS=Mu	1	0.00340226	140.09	80.165	1	0.00973358	86.67	0		NaN	1	0.0167736	74.92	1	0.00340226	140.09	1	0.0135639	80.165	0		NaN	1	K	GGKKENLKAAQEEYIKRALANSLACQGKYTP	AAQEEYIK(1)R	8	3	-0.058867	1173500000	120600000	110570000	139710000	250080000	137590000	130900000
Q5FWB7;P05064;A6ZI44;Q6NY00;D3YWI1;D3Z510;A0A0U1RPN8	153	Q5FWB7	Q5FWB7	Fructose-bisphosphate aldolase;Fructose-bisphosphate aldolase A	Aldoa	tr|Q5FWB7|Q5FWB7_MOUSE Fructose-bisphosphate aldolase OS=Mus musculus OX=10090 GN=Aldoa PE=1 SV=1;sp|P05064|ALDOA_MOUSE Fructose-bisphosphate aldolase A OS=Mus musculus OX=10090 GN=Aldoa PE=1 SV=2;tr|A6ZI44|A6ZI44_MOUSE Fructose-bisphosphate aldolase OS=Mu	1	2.25108e-49	203.84	203.84										1	3.7435e-38	176.84	1	2.25108e-49	203.84				1	K	YKKDGADFAKWRCVLKIGEHTPSALAIMENA	CVLK(1)IGEHTPSALAIMENANVLAR	4	3	-0.56805	258700000	0	0	0	61503000	104040000	0
Q5FWB7;P05064;A6ZI44;Q6NY00;Q9CPQ9;A6ZI46	322	Q5FWB7	Q5FWB7	Fructose-bisphosphate aldolase;Fructose-bisphosphate aldolase A	Aldoa;Aldoart1	tr|Q5FWB7|Q5FWB7_MOUSE Fructose-bisphosphate aldolase OS=Mus musculus OX=10090 GN=Aldoa PE=1 SV=1;sp|P05064|ALDOA_MOUSE Fructose-bisphosphate aldolase A OS=Mus musculus OX=10090 GN=Aldoa PE=1 SV=2;tr|A6ZI44|A6ZI44_MOUSE Fructose-bisphosphate aldolase OS=Mu	1	1.14764e-11	160.18	160.18	1	8.42821e-07	133.32	1	0.000114861	113.65	1	7.65389e-07	137.98	1	2.27524e-06	126.1	1	9.03895e-10	149.26	1	1.14764e-11	160.18	1	K	QASALKAWGGKKENLKAAQEEYIKRALANSL	ENLK(1)AAQEEYIKR	4	3	-0.24352	1385800000	17234000	18322000	22787000	23995000	22024000	17960000
Q5FWB7;P05064;A6ZI44;Q6NY00;D3YWI1;D3Z510;A0A0U1RPN8;Q9CPQ9;A6ZI46;D3YV98;A0A0U1RPT5;A6ZI47	108	Q5FWB7	Q5FWB7	Fructose-bisphosphate aldolase;Fructose-bisphosphate aldolase A	Aldoa;Aldoart1;Aldoart2	tr|Q5FWB7|Q5FWB7_MOUSE Fructose-bisphosphate aldolase OS=Mus musculus OX=10090 GN=Aldoa PE=1 SV=1;sp|P05064|ALDOA_MOUSE Fructose-bisphosphate aldolase A OS=Mus musculus OX=10090 GN=Aldoa PE=1 SV=2;tr|A6ZI44|A6ZI44_MOUSE Fructose-bisphosphate aldolase OS=Mu	0.997754	0.00913716	86.67	56.569	0.98663	0.02487	72.23	0.971275	0.00913716	86.67	0.993655	0.0113988	82.426	0.995081	0.0275656	69.812	0.996564	0.0205929	72.23	0.997754	0.0209503	86.262	1	K	PFPQVIKSKGGVVGIKVDKGVVPLAGTNGET	SKGGVVGIK(0.998)VDK(0.002)	9	3	-0.39477	933270000	21212000	30856000	45862000	93418000	46305000	64175000
Q5FWB7;P05064;A6ZI44;Q6NY00;D3YWI1;D3Z510;A0A0U1RPN8;D3YV98;A0A0U1RPT5;A6ZI47	42	Q5FWB7	Q5FWB7	Fructose-bisphosphate aldolase;Fructose-bisphosphate aldolase A	Aldoa;Aldoart2	tr|Q5FWB7|Q5FWB7_MOUSE Fructose-bisphosphate aldolase OS=Mus musculus OX=10090 GN=Aldoa PE=1 SV=1;sp|P05064|ALDOA_MOUSE Fructose-bisphosphate aldolase A OS=Mus musculus OX=10090 GN=Aldoa PE=1 SV=2;tr|A6ZI44|A6ZI44_MOUSE Fructose-bisphosphate aldolase OS=Mu	1	5.66841e-43	237.93	172.8	1	1.27407e-20	185.77	1	6.46287e-34	220.94	1	2.28647e-20	183.33	1	5.66841e-43	237.93	1	5.66841e-43	237.93	1	6.66525e-20	172.8	1	K	GKGILAADESTGSIAKRLQSIGTENTEENRR	GILAADESTGSIAK(1)R	14	2	-0.443	762950000	79855000	108620000	73548000	100090000	141610000	113740000
Q5FWB7;P05064;A6ZI44;Q6NY00;D3YWI1;D3Z510;A0A0U1RPN8;D3YV98;A0A0U1RPT5;A6ZI47	28	Q5FWB7	Q5FWB7	Fructose-bisphosphate aldolase;Fructose-bisphosphate aldolase A	Aldoa;Aldoart2	tr|Q5FWB7|Q5FWB7_MOUSE Fructose-bisphosphate aldolase OS=Mus musculus OX=10090 GN=Aldoa PE=1 SV=1;sp|P05064|ALDOA_MOUSE Fructose-bisphosphate aldolase A OS=Mus musculus OX=10090 GN=Aldoa PE=1 SV=2;tr|A6ZI44|A6ZI44_MOUSE Fructose-bisphosphate aldolase OS=Mu	1	7.4425e-17	138.75	138.75	1	2.82899e-08	106.39	1	7.4425e-17	138.75	1	1.98173e-08	110.6	1	1.98173e-08	110.6	0.999996	0.000476822	68.49	1	2.43721e-06	100.21	1	K	KKELSDIAHRIVAPGKGILAADESTGSIAKR	IVAPGK(1)GILAADESTGSIAK	6	3	0.096195	431730000	85799000	58690000	54113000	98697000	80785000	53646000
Q5FW97;P17182;Q8CF78;B1ARR7	60	Q5FW97	Q5FW97	Alpha-enolase;Enolase	EG433182;Eno1	tr|Q5FW97|Q5FW97_MOUSE Enolase 1, alpha non-neuron OS=Mus musculus OX=10090 GN=EG433182 PE=1 SV=1;sp|P17182|ENOA_MOUSE Alpha-enolase OS=Mus musculus OX=10090 GN=Eno1 PE=1 SV=3;tr|Q8CF78|Q8CF78_MOUSE Uncharacterized protein OS=Mus musculus OX=10090 PE=2 SV=	1	0.000812483	71.279	71.279				0		NaN				1	0.000812483	71.279	0.999943	0.0240968	47.27	0.999996	0.00396481	61.641	1	K	EALELRDNDKTRFMGKGVSQAVEHINKTIAP	FMGK(1)GVSQAVEHINK	4	3	-0.58006	79894000	0	0	0	11269000	13816000	16372000
Q5FW97;P17182;Q6PHC1	420	Q5FW97	Q5FW97	Alpha-enolase	EG433182;Eno1	tr|Q5FW97|Q5FW97_MOUSE Enolase 1, alpha non-neuron OS=Mus musculus OX=10090 GN=EG433182 PE=1 SV=1;sp|P17182|ENOA_MOUSE Alpha-enolase OS=Mus musculus OX=10090 GN=Eno1 PE=1 SV=3;tr|Q6PHC1|Q6PHC1_MOUSE Alpha-enolase OS=Mus musculus OX=10090 GN=Eno1 PE=1 SV=1	0.968853	0.00244154	78.932	68.525	0.96377	0.017979	55.649	0		NaN	0		NaN	0.938275	0.00244154	78.932				0.968853	0.00464843	68.525	1	K	AKYNQILRIEEELGSKAKFAGRSFRNPLAK_	IEEELGSK(0.969)AK(0.031)	8	3	-0.92823	74085000	11164000	10653000	15252000	23029000	0	13987000
Q5FW97;P17182;Q6PHC1	422	Q5FW97	Q5FW97	Alpha-enolase	EG433182;Eno1	tr|Q5FW97|Q5FW97_MOUSE Enolase 1, alpha non-neuron OS=Mus musculus OX=10090 GN=EG433182 PE=1 SV=1;sp|P17182|ENOA_MOUSE Alpha-enolase OS=Mus musculus OX=10090 GN=Eno1 PE=1 SV=3;tr|Q6PHC1|Q6PHC1_MOUSE Alpha-enolase OS=Mus musculus OX=10090 GN=Eno1 PE=1 SV=1	0.52116	0.00426767	68.893	68.893				0		NaN	0		NaN				0.52116	0.00426767	68.893				1	K	YNQILRIEEELGSKAKFAGRSFRNPLAK___	IEEELGSK(0.479)AK(0.521)	10	3	-0.10307	22054000	0	0	0	0	22054000	0
Q5FW97;P17182;Q6PHC1;Q8CF78;B1ARR7;B0QZL1	81	Q5FW97	Q5FW97	Alpha-enolase;Enolase	EG433182;Eno1	tr|Q5FW97|Q5FW97_MOUSE Enolase 1, alpha non-neuron OS=Mus musculus OX=10090 GN=EG433182 PE=1 SV=1;sp|P17182|ENOA_MOUSE Alpha-enolase OS=Mus musculus OX=10090 GN=Eno1 PE=1 SV=3;tr|Q6PHC1|Q6PHC1_MOUSE Alpha-enolase OS=Mus musculus OX=10090 GN=Eno1 PE=1 SV=1;	1	0.000798176	156.01	156.01							0		NaN	1	0.000798176	156.01	0		NaN	1	0.011493	125.16	1	K	VEHINKTIAPALVSKKVNVVEQEKIDKLMIE	K(1)VNVVEQEK	1	2	-0.03919	34868000	0	0	3665100	9743200	11572000	9887100
Q5FW97;P17182;Q6PHC1;Q8CF78;B1ARR7;B0QZL1	89	Q5FW97	Q5FW97	Alpha-enolase;Enolase	EG433182;Eno1	tr|Q5FW97|Q5FW97_MOUSE Enolase 1, alpha non-neuron OS=Mus musculus OX=10090 GN=EG433182 PE=1 SV=1;sp|P17182|ENOA_MOUSE Alpha-enolase OS=Mus musculus OX=10090 GN=Eno1 PE=1 SV=3;tr|Q6PHC1|Q6PHC1_MOUSE Alpha-enolase OS=Mus musculus OX=10090 GN=Eno1 PE=1 SV=1;	0.998381	0.000100176	117.2	117.2	0.998191	0.00184701	87.719	0.996922	0.0041719	78.705	0		NaN	0		NaN	0.998381	0.000100176	117.2	0.993999	0.00122508	94.688	1	K	APALVSKKVNVVEQEKIDKLMIEMDGTENKS	KVNVVEQEK(0.998)IDK(0.002)	9	3	-0.12634	150220000	21800000	11836000	23490000	31569000	29673000	31848000
Q5DTI3;A0A0R4J2C2;P46097;Q9JM89;H6RXZ1;P46096;Q3TPT3	89	Q5DTI3;H6RXZ1	H6RXZ1	Synaptotagmin-2;Synaptotagmin-1	Syt2;syt II;Syt1	tr|Q5DTI3|Q5DTI3_MOUSE MKIAA4194 protein (Fragment) OS=Mus musculus OX=10090 GN=Syt2 PE=2 SV=1;tr|A0A0R4J2C2|A0A0R4J2C2_MOUSE Synaptotagmin-2 OS=Mus musculus OX=10090 GN=Syt2 PE=1 SV=1;sp|P46097|SYT2_MOUSE Synaptotagmin-2 OS=Mus musculus OX=10090 GN=Syt2 P	0.940024	0.0105258	85.212	85.212																0.940024	0.0105258	85.212	1	K	GTSDPYVKVFLLPDKKKKFETKVHRKTLNPV;GTSDPYVKVFLLPDKKKKYETKVHRKTLNPA	VFLLPDK(0.06)K(0.94)	8	3	-0.27468	0	0	0	0	0	0	0
Q5DTI2;O55143	628	Q5DTI2	Q5DTI2	Sarcoplasmic/endoplasmic reticulum calcium ATPase 2	Atp2a2	tr|Q5DTI2|Q5DTI2_MOUSE MKIAA4195 protein (Fragment) OS=Mus musculus OX=10090 GN=Atp2a2 PE=2 SV=1;sp|O55143|AT2A2_MOUSE Sarcoplasmic/endoplasmic reticulum calcium ATPase 2 OS=Mus musculus OX=10090 GN=Atp2a2 PE=1 SV=2	1	0.00173773	79.693	79.693													1	0.00173773	79.693				1	K	VGMLDPPRIEVASSVKLCRQAGIRVIMITGD	IEVASSVK(1)LCR	8	3	-0.60684	0	0	0	0	0	0	0
Q5DTI2;O55143	1013	Q5DTI2	Q5DTI2	Sarcoplasmic/endoplasmic reticulum calcium ATPase 2	Atp2a2	tr|Q5DTI2|Q5DTI2_MOUSE MKIAA4195 protein (Fragment) OS=Mus musculus OX=10090 GN=Atp2a2 PE=2 SV=1;sp|O55143|AT2A2_MOUSE Sarcoplasmic/endoplasmic reticulum calcium ATPase 2 OS=Mus musculus OX=10090 GN=Atp2a2 PE=1 SV=2	0.999988	0.00104111	74.301	74.301													0.999988	0.00104111	74.301				1	K	ETLKFVARNYLEQPGKECVQPATKSSCSLSA	NYLEQPGK(1)ECVQPATK	8	3	1.8739	0	0	0	0	0	0	0
Q5D0A4;Q497P1;O35526;P61264;A0A0U1RNT8	255	Q5D0A4;P61264	P61264	Syntaxin-1A;Syntaxin-1B	Stx1a;Stx1b	tr|Q5D0A4|Q5D0A4_MOUSE Stx1a protein (Fragment) OS=Mus musculus OX=10090 GN=Stx1a PE=2 SV=1;tr|Q497P1|Q497P1_MOUSE Syntaxin 1A (Brain) OS=Mus musculus OX=10090 GN=Stx1a PE=1 SV=1;sp|O35526|STX1A_MOUSE Syntaxin-1A OS=Mus musculus OX=10090 GN=Stx1a PE=1 SV=3	0.868884	0.0350167	69.105	69.105	0		NaN	0		NaN	0		NaN				0		NaN	0.868884	0.0350167	69.105	1	K	VDYVERAVSDTKKAVKYQSKARRKKIMIIIC	K(0.131)AVK(0.869)YQSK	4	3	0.0095763	98510000	12762000	16907000	18854000	0	25433000	24555000
Q5D0A4;Q497P1;O35526;D6RFB9;A0A0J9YUA0;P61264	116	Q5D0A4;P61264	P61264	Syntaxin-1A;Syntaxin-1B	Stx1a;Stx1b	tr|Q5D0A4|Q5D0A4_MOUSE Stx1a protein (Fragment) OS=Mus musculus OX=10090 GN=Stx1a PE=2 SV=1;tr|Q497P1|Q497P1_MOUSE Syntaxin 1A (Brain) OS=Mus musculus OX=10090 GN=Stx1a PE=1 SV=1;sp|O35526|STX1A_MOUSE Syntaxin-1A OS=Mus musculus OX=10090 GN=Stx1a PE=1 SV=3	1	0.0120466	82.645	61.593	0		NaN				1	0.0120466	82.645				1	0.018563	61.593				1	K	QEEGLNRSSADLRIRKTQHSTLSRKFVEVMS;QEEGLNRSSADLRIRKTQHSTLSRKFVEVMT	K(1)TQHSTLSR	1	3	-0.44691	28969000	9467100	0	19502000	0	0	0
Q5D0A4;Q497P1;O35526;D6RFB9;A0A0J9YUA0	45	Q5D0A4	Q5D0A4	Syntaxin-1A	Stx1a	tr|Q5D0A4|Q5D0A4_MOUSE Stx1a protein (Fragment) OS=Mus musculus OX=10090 GN=Stx1a PE=2 SV=1;tr|Q497P1|Q497P1_MOUSE Syntaxin 1A (Brain) OS=Mus musculus OX=10090 GN=Stx1a PE=1 SV=1;sp|O35526|STX1A_MOUSE Syntaxin-1A OS=Mus musculus OX=10090 GN=Stx1a PE=1 SV=3	1	6.4313e-06	127.87	113.35	0		NaN	0		NaN	1	1.21791e-05	113.35							1	6.4313e-06	127.87	1	K	DEFFEQVEEIRGFIDKIAENVEEVKRKHSAI	GFIDK(1)IAENVEEVK	5	3	-0.63108	68491000	15881000	21290000	31321000	0	0	0
Q5D0A4;Q497P1;O35526;D6RFB9	93	Q5D0A4	Q5D0A4	Syntaxin-1A	Stx1a	tr|Q5D0A4|Q5D0A4_MOUSE Stx1a protein (Fragment) OS=Mus musculus OX=10090 GN=Stx1a PE=2 SV=1;tr|Q497P1|Q497P1_MOUSE Syntaxin 1A (Brain) OS=Mus musculus OX=10090 GN=Stx1a PE=1 SV=1;sp|O35526|STX1A_MOUSE Syntaxin-1A OS=Mus musculus OX=10090 GN=Stx1a PE=1 SV=3	1	2.94842e-18	162.29	162.29	1	2.05599e-06	112.03	1	4.35922e-13	142.54	1	2.08865e-05	101.04	1	1.31276e-09	134.14				1	2.94842e-18	162.29	1	K	MSDIKKTANKVRSKLKSIEQSIEQEEGLNRS	LK(1)SIEQSIEQEEGLNR	2	3	-0.5943	144890000	23682000	30823000	20234000	36388000	0	33763000
Q5BLK2;P60867	4	Q5BLK2	Q5BLK2	40S ribosomal protein S20	Rps20	tr|Q5BLK2|Q5BLK2_MOUSE Ribosomal protein S20 OS=Mus musculus OX=10090 GN=Rps20 PE=1 SV=1;sp|P60867|RS20_MOUSE 40S ribosomal protein S20 OS=Mus musculus OX=10090 GN=Rps20 PE=1 SV=1	0.999951	7.62359e-12	135.27	62.717	0.999951	0.0301463	62.717	0.999889	2.69463e-10	135.27	0.999411	0.0419561	51.787	0.999879	1.69485e-09	123.19	0.999951	2.27606e-06	106.31	0.999128	7.62359e-12	119.08	1	K	____________MAFKDTGKTPVEPEVAIHR	AFK(1)DTGK	3	2	0.13899	1285200000	123400000	114890000	134560000	193380000	186940000	153230000
Q5BLK2;P60867	8	Q5BLK2	Q5BLK2	40S ribosomal protein S20	Rps20	tr|Q5BLK2|Q5BLK2_MOUSE Ribosomal protein S20 OS=Mus musculus OX=10090 GN=Rps20 PE=1 SV=1;sp|P60867|RS20_MOUSE 40S ribosomal protein S20 OS=Mus musculus OX=10090 GN=Rps20 PE=1 SV=1	1	9.38474e-06	107.69	94.717	1	0.00194209	62.287	1	0.000190137	82.908	1	0.00798839	49.482	1	9.38474e-06	107.69	1	0.000190137	82.908	1	0.00012363	94.717	1	K	________MAFKDTGKTPVEPEVAIHRIRIT	DTGK(1)TPVEPEVAIHR	4	3	-0.27804	1346700000	70135000	50885000	65826000	102300000	66223000	45758000
Q5BL18;Q4FJT0;Q3TTX0;Q6ZQ61;Q8K310;A0A494B9X1;A0A494BAZ7;A0A494BAD4;Q3TZN1;Q3UFN8	710	Q5BL18	Q5BL18	Matrin-3	Matr3	tr|Q5BL18|Q5BL18_MOUSE Matrin 3 OS=Mus musculus OX=10090 GN=Matr3 PE=1 SV=1;tr|Q4FJT0|Q4FJT0_MOUSE Matr3 protein OS=Mus musculus OX=10090 GN=Matr3 PE=2 SV=1;tr|Q3TTX0|Q3TTX0_MOUSE Uncharacterized protein OS=Mus musculus OX=10090 GN=Matr3 PE=2 SV=1;tr|Q6ZQ6	0.952345	0.00341278	81.92	77.867	0		NaN				0		NaN	0.952345	0.00487183	77.867	0.941241	0.0451623	53.388	0.875844	0.00341278	81.92	1	K	SDKAVKKDPSASATSKKKLKKVDKIEELDQE	KDPSASATSK(0.952)K(0.048)	10	3	0.97909	55520000	5428600	0	8911900	6542900	19431000	15205000
Q58EU3;Q3TXS9;Q3TLE5;P25444;D3YVC1;Q3TL20;Q3UB36;D3YWJ3;Q3TI78;Q9DC49	58	Q58EU3	Q58EU3	40S ribosomal protein S2	Rps2	tr|Q58EU3|Q58EU3_MOUSE Ribosomal protein S2 OS=Mus musculus OX=10090 GN=Rps2 PE=1 SV=1;tr|Q3TXS9|Q3TXS9_MOUSE S5 DRBM domain-containing protein OS=Mus musculus OX=10090 GN=Rps2 PE=2 SV=1;tr|Q3TLE5|Q3TLE5_MOUSE S5 DRBM domain-containing protein OS=Mus muscu	1	0.000158698	121.9	121.9	1	0.000158698	121.9	1	0.00144521	104.22				0.999999	0.0111626	61.523	1	0.0410647	104.22	1	0.00313732	71.085	1	K	GRGRGRGARGGKAEDKEWIPVTKLGRLVKDM	AEDK(1)EWIPVTK	4	2	1.3955	124970000	11529000	10347000	0	7957300	0	0
Q58EU3;Q3TXS9;Q3TLE5;P25444;Q3TXR5;Q3TL20;Q3TI78;Q9DC49	275	Q58EU3	Q58EU3	40S ribosomal protein S2	Rps2	tr|Q58EU3|Q58EU3_MOUSE Ribosomal protein S2 OS=Mus musculus OX=10090 GN=Rps2 PE=1 SV=1;tr|Q3TXS9|Q3TXS9_MOUSE S5 DRBM domain-containing protein OS=Mus musculus OX=10090 GN=Rps2 PE=2 SV=1;tr|Q3TLE5|Q3TLE5_MOUSE S5 DRBM domain-containing protein OS=Mus muscu	1	3.95169e-13	143.67	101.15	1	4.19738e-09	126.63	1	0.0512713	30.107	1	3.95169e-13	143.67				1	0.00197639	59.513	1	1.05407e-05	101.15	1	K	VFTKSPYQEFTDHLVKTHTRVSVQRTQAPAV	SPYQEFTDHLVK(1)THTR	12	4	-0.30458	166740000	0	22555000	0	0	62505000	44864000
Q58E70;Q3TJ53;D3Z2H9;Q8C7C3;D3Z6I8;E9Q7Q3	11	Q58E70;D3Z6I8	D3Z6I8		Tpm3;Tpm3-rs7	tr|Q58E70|Q58E70_MOUSE Tpm3 protein OS=Mus musculus OX=10090 GN=Tpm3 PE=2 SV=1;tr|Q3TJ53|Q3TJ53_MOUSE Uncharacterized protein OS=Mus musculus OX=10090 GN=Tpm3 PE=2 SV=1;tr|D3Z2H9|D3Z2H9_MOUSE Tropomyosin 3, related sequence 7 OS=Mus musculus OX=10090 GN=Tp	1	0.0309828	47.853	47.853							1	0.0309828	47.853										1	K	_____MAGTTTIEAVKRKIQVLQQQADDAEE	AGTTTIEAVK(1)R	10	2	-0.73902	0	0	0	0	0	0	0
Q58E64;Q3UZQ3;Q3UA81;Q3TII3;P10126;P62631	255	Q58E64;P62631	Q58E64	Elongation factor 1-alpha;Elongation factor 1-alpha 1;Elongation factor 1-alpha 2	Eef1a1;Eef1a2	tr|Q58E64|Q58E64_MOUSE Elongation factor 1-alpha OS=Mus musculus OX=10090 GN=Eef1a1 PE=1 SV=1;tr|Q3UZQ3|Q3UZQ3_MOUSE Elongation factor 1-alpha OS=Mus musculus OX=10090 GN=Eef1a1 PE=2 SV=1;tr|Q3UA81|Q3UA81_MOUSE Elongation factor 1-alpha OS=Mus musculus OX=	1	0.0032351	58.848	58.848							1	0.0032351	58.848										1	K	RPTDKPLRLPLQDVYKIGGIGTVPVGRVETG	LPLQDVYK(1)IGGIGTVPVGR	8	3	-0.64814	19536000	0	0	19536000	0	0	0
Q58E64;Q3UZQ3;Q3UA81;Q3TII3;P10126;D3YZ68;D3Z3I8;P62631	44	Q58E64;P62631	Q58E64	Elongation factor 1-alpha;Elongation factor 1-alpha 1;Elongation factor 1-alpha 2	Eef1a1;Eef1a2	tr|Q58E64|Q58E64_MOUSE Elongation factor 1-alpha OS=Mus musculus OX=10090 GN=Eef1a1 PE=1 SV=1;tr|Q3UZQ3|Q3UZQ3_MOUSE Elongation factor 1-alpha OS=Mus musculus OX=10090 GN=Eef1a1 PE=2 SV=1;tr|Q3UA81|Q3UA81_MOUSE Elongation factor 1-alpha OS=Mus musculus OX=	0.962136	0.00296479	69.594	45.33	0.952686	0.0132809	52.254	0.952728	0.00296479	69.594				0		NaN				0.962136	0.0490332	45.33	1	K	YKCGGIDKRTIEKFEKEAAEMGKGSFKYAWV	TIEK(0.029)FEK(0.962)EAAEMGK(0.009)	7	3	0.054183	37161000	15461000	0	0	10970000	0	10729000
Q58E64;Q3UZQ3;Q3UA81;Q3TII3;P10126;Q4FZE5	450	Q58E64	Q58E64	Elongation factor 1-alpha;Elongation factor 1-alpha 1	Eef1a1	tr|Q58E64|Q58E64_MOUSE Elongation factor 1-alpha OS=Mus musculus OX=10090 GN=Eef1a1 PE=1 SV=1;tr|Q3UZQ3|Q3UZQ3_MOUSE Elongation factor 1-alpha OS=Mus musculus OX=10090 GN=Eef1a1 PE=2 SV=1;tr|Q3UA81|Q3UA81_MOUSE Elongation factor 1-alpha OS=Mus musculus OX=	0.997731	0.015772	101.54	101.54													0.997731	0.015772	101.54	0		NaN	1	K	VGVIKAVDKKAAGAGKVTKSAQKAQKAK___	AAGAGK(0.998)VTK(0.002)	6	2	0.15549	35359000	0	0	0	0	18429000	16930000
Q571D5;B1AQN2;Q99M80	975	Q571D5	Q571D5	Protein-tyrosine-phosphatase;Receptor-type tyrosine-protein phosphatase T	Ptprt	tr|Q571D5|Q571D5_MOUSE MKIAA0283 protein (Fragment) OS=Mus musculus OX=10090 GN=Ptprt PE=2 SV=1;tr|B1AQN2|B1AQN2_MOUSE Receptor-type tyrosine-protein phosphatase T OS=Mus musculus OX=10090 GN=Ptprt PE=1 SV=1;sp|Q99M80|PTPRT_MOUSE Receptor-type tyrosine-pro	1	0.00219079	85.536	59.116	0		NaN				1	0.0171582	64.104	1	0.00219079	85.536				1	0.0271951	59.116	1	K	PPSKRSLLKVVRRLEKWQEQYDGREGRTVVH	RLEK(1)WQEQYDGR	4	3	0.64492	64827000	14412000	0	22233000	13933000	0	14249000
Q564E8;Q9D8E6;Q9CSM5	294	Q564E8	Q564E8	60S ribosomal protein L4	Rpl4	tr|Q564E8|Q564E8_MOUSE Ribosomal protein L4 OS=Mus musculus OX=10090 GN=Rpl4 PE=1 SV=1;sp|Q9D8E6|RL4_MOUSE 60S ribosomal protein L4 OS=Mus musculus OX=10090 GN=Rpl4 PE=1 SV=3;tr|Q9CSM5|Q9CSM5_MOUSE Ribos_L4_asso_C domain-containing protein OS=Mus musculus	1	0.00659556	71.614	57.859	1	0.0628831	43.982	1	0.0295137	59.153				1	0.00659556	71.614	1	0.0192239	57.931	1	0.0311662	57.859	1	K	LPMHKMMNTDLSRILKSPEIQRALRAPRKKI	ILK(1)SPEIQR	3	3	-0.069721	72714000	9391400	11281000	0	20985000	13218000	17839000
Q54A87;Q9WTT4	16	Q54A87	Q54A87	V-type proton ATPase subunit G 2	Atp6v1g2	tr|Q54A87|Q54A87_MOUSE V-type proton ATPase subunit G OS=Mus musculus OX=10090 GN=Atp6v1g2 PE=1 SV=1;sp|Q9WTT4|VATG2_MOUSE V-type proton ATPase subunit G 2 OS=Mus musculus OX=10090 GN=Atp6v1g2 PE=1 SV=1	1	2.60507e-31	190.27	26.474				1	1.52882e-17	159.52				1	0.00480988	49.463	1	2.60507e-31	190.27	1	2.74528e-12	138.42	1	K	MASQTQGIQQLLQAEKRAAEKVADARKRKAR	ASQTQGIQQLLQAEK(1)R	15	3	1.6489	50592000	0	0	0	0	0	0
Q548L6;P48318;D3Z1L8;Q8C6I7;D3Z5S3	59	Q548L6	Q548L6	Glutamate decarboxylase 1	Gad1	tr|Q548L6|Q548L6_MOUSE Glutamate decarboxylase OS=Mus musculus OX=10090 GN=Gad1 PE=1 SV=1;sp|P48318|DCE1_MOUSE Glutamate decarboxylase 1 OS=Mus musculus OX=10090 GN=Gad1 PE=1 SV=2;tr|D3Z1L8|D3Z1L8_MOUSE Glutamate decarboxylase 1 OS=Mus musculus OX=10090 GN	1	0.000886999	148.14	148.14	0		NaN				0		NaN	1	0.0058912	122.33	1	0.000886999	148.14	0		NaN	1	K	LKICGFLQRTNSLEEKSRLVSAFRERQSSKN	TNSLEEK(1)SR	7	2	-0.04819	114500000	16733000	0	24942000	21399000	0	26159000
Q545V3;Q3UJ20;P17183;A0A0N4SUX5	197	Q545V3	Q545V3	Gamma-enolase	Eno2	tr|Q545V3|Q545V3_MOUSE Uncharacterized protein OS=Mus musculus OX=10090 GN=Eno2 PE=1 SV=1;tr|Q3UJ20|Q3UJ20_MOUSE Uncharacterized protein OS=Mus musculus OX=10090 GN=Eno2 PE=2 SV=1;sp|P17183|ENOG_MOUSE Gamma-enolase OS=Mus musculus OX=10090 GN=Eno2 PE=1 SV=	0.999152	0.0127668	131.06	68.016	0.995283	0.0195221	122.19	0.997829	0.0127668	131.06	0.995283	0.0195221	68.016	0.993729	0.0435559	58.433	0.998526	0.0127668	76.827	0.999152	0.0195221	68.016	1	K	MRLGAEVYHTLKGVIKDKYGKDATNVGDEGG	GVIK(0.999)DK(0.001)YGK	4	3	0.32092	669590000	88442000	85252000	72769000	105220000	100810000	82732000
Q545V3;Q3UJ20;P17183;D3Z6E4;Q922A0;D3Z2S4;D3YVD3	64	Q545V3	Q545V3	Gamma-enolase;Enolase	Eno2	tr|Q545V3|Q545V3_MOUSE Uncharacterized protein OS=Mus musculus OX=10090 GN=Eno2 PE=1 SV=1;tr|Q3UJ20|Q3UJ20_MOUSE Uncharacterized protein OS=Mus musculus OX=10090 GN=Eno2 PE=2 SV=1;sp|P17183|ENOG_MOUSE Gamma-enolase OS=Mus musculus OX=10090 GN=Eno2 PE=1 SV=	1	0.00296995	69.216	55.261	1	0.00296995	69.216	1	0.00734475	64.121	0		NaN	1	0.00538391	66.393	1	0.0143691	55.261	0		NaN	1	K	LRDGDKQRYLGKGVLKAVDHINSRIAPALIS	GVLK(1)AVDHINSR	4	3	0.86733	184820000	33666000	26490000	29663000	29617000	36922000	28462000
Q545V3;Q3UJ20;P17183;A0A0N4SUX5;D3Z6E4;Q922A0;D3Z2S4;D3YVD3;A0A0N4SUI6;A0A0N4SUW8	5	Q545V3	Q545V3	Gamma-enolase;Enolase	Eno2	tr|Q545V3|Q545V3_MOUSE Uncharacterized protein OS=Mus musculus OX=10090 GN=Eno2 PE=1 SV=1;tr|Q3UJ20|Q3UJ20_MOUSE Uncharacterized protein OS=Mus musculus OX=10090 GN=Eno2 PE=2 SV=1;sp|P17183|ENOG_MOUSE Gamma-enolase OS=Mus musculus OX=10090 GN=Eno2 PE=1 SV=	1	0.00980478	99.375	99.375	0		NaN	1	0.011413	66.682	0		NaN	1	0.0378091	41.227	1	0.00980478	99.375	0		NaN	1	K	___________MSIEKIWAREILDSRGNPTV	SIEK(1)IWAR	4	2	1.0466	147290000	23127000	21777000	27972000	27115000	0	47299000
Q545T6;O70166	9	Q545T6	Q545T6	Stathmin;Stathmin-3	Stmn3	tr|Q545T6|Q545T6_MOUSE Stathmin OS=Mus musculus OX=10090 GN=Stmn3 PE=1 SV=1;sp|O70166|STMN3_MOUSE Stathmin-3 OS=Mus musculus OX=10090 GN=Stmn3 PE=1 SV=1	0.968082	5.14404e-05	139.98	139.98	0.908532	0.00286397	71.451	0.562283	0.00540251	66.435	0.644251	0.000833675	95.311	0.874552	0.000625141	105.1	0.832467	0.000880545	93.098	0.968082	5.14404e-05	139.98	1	K	_______MASTVSAYKEKMKELSVLSLICSC	ASTVSAYK(0.968)EK(0.032)	8	2	0.56186	134970000	21973000	17696000	23171000	21099000	28119000	22908000
Q545P0;Q3TSQ1;P14094;Q3TV47	7	Q545P0	Q545P0	Sodium/potassium-transporting ATPase subunit beta-1	Atp1b1	tr|Q545P0|Q545P0_MOUSE Sodium/potassium-transporting ATPase subunit beta OS=Mus musculus OX=10090 GN=Atp1b1 PE=1 SV=1;tr|Q3TSQ1|Q3TSQ1_MOUSE Sodium/potassium-transporting ATPase subunit beta OS=Mus musculus OX=10090 GN=Atp1b1 PE=2 SV=1;sp|P14094|AT1B1_MOUS	1	0.00645048	107.01	107.01	1	0.0155086	71.349	0.999999	0.0155086	71.349	1	0.0297751	107.01	1	0.00703621	91.584	1	0.00645048	94.692	1	0.00785148	87.258	1	K	_________MARGKAKEEGSWKKFIWNSEKK	AK(1)EEGSWK	2	2	0.44919	3578500000	47556000	43840000	39748000	71579000	113340000	47526000
Q545P0;Q3TSQ1;P14094;Q3TV47	13	Q545P0	Q545P0	Sodium/potassium-transporting ATPase subunit beta-1	Atp1b1	tr|Q545P0|Q545P0_MOUSE Sodium/potassium-transporting ATPase subunit beta OS=Mus musculus OX=10090 GN=Atp1b1 PE=1 SV=1;tr|Q3TSQ1|Q3TSQ1_MOUSE Sodium/potassium-transporting ATPase subunit beta OS=Mus musculus OX=10090 GN=Atp1b1 PE=2 SV=1;sp|P14094|AT1B1_MOUS	0.999492	0.00309469	158.76	158.76	0		NaN	0		NaN	0.999492	0.00309469	158.76	0		NaN	0.997715	0.0443879	127.94	0		NaN	1	K	___MARGKAKEEGSWKKFIWNSEKKEFLGRT	AKEEGSWK(0.999)K(0.001)	8	2	0.203	460770000	71292000	50962000	73179000	0	105040000	160300000
Q545P0;Q3TSQ1;P14094;Q3TV47	21	Q545P0	Q545P0	Sodium/potassium-transporting ATPase subunit beta-1	Atp1b1	tr|Q545P0|Q545P0_MOUSE Sodium/potassium-transporting ATPase subunit beta OS=Mus musculus OX=10090 GN=Atp1b1 PE=1 SV=1;tr|Q3TSQ1|Q3TSQ1_MOUSE Sodium/potassium-transporting ATPase subunit beta OS=Mus musculus OX=10090 GN=Atp1b1 PE=2 SV=1;sp|P14094|AT1B1_MOUS	0.990202	0.0388619	116.3	116.3	0.953467	0.0388619	107.59	0.982043	0.0576978	110.81	0		NaN	0		NaN	0		NaN	0.990202	0.0443752	116.3	1	K	AKEEGSWKKFIWNSEKKEFLGRTGGSWFKIL	FIWNSEK(0.99)K(0.01)	7	2	0.64783	201240000	27560000	27396000	18023000	33635000	25033000	46143000
Q545F0;P34884	78	Q545F0	Q545F0	Macrophage migration inhibitory factor	Mif	tr|Q545F0|Q545F0_MOUSE Macrophage migration inhibitory factor OS=Mus musculus OX=10090 GN=Mif PE=1 SV=1;sp|P34884|MIF_MOUSE Macrophage migration inhibitory factor OS=Mus musculus OX=10090 GN=Mif PE=1 SV=2	1	0.0105097	77.062	77.062																1	0.0105097	77.062	1	K	HSIGKIGGAQNRNYSKLLCGLLSDRLHISPD	NYSK(1)LLCGLLSDR	4	2	1.3903	20611000	0	0	0	0	0	20611000
Q545E6;Q62348	56	Q545E6	Q545E6	Translin	Tsn	tr|Q545E6|Q545E6_MOUSE RNA-binding protein OS=Mus musculus OX=10090 GN=Tsn PE=1 SV=1;sp|Q62348|TSN_MOUSE Translin OS=Mus musculus OX=10090 GN=Tsn PE=1 SV=1	1	0.00507032	48.616	48.616													1	0.00507032	48.616	0		NaN	1	K	LLQGVHQGTGFQDIPKRCLKAREHFSTVKTH	EILTLLQGVHQGTGFQDIPK(1)R	20	4	0.10469	35547000	0	0	0	0	23427000	12120000
Q544Y7;P18760;F8WGL3;A0A494B9A7;Q9CX22;Q3UHW9;P45591	92	Q544Y7;Q3UHW9	Q544Y7	Cofilin-1;Cofilin-2	Cfl1;Cfl2	tr|Q544Y7|Q544Y7_MOUSE Cofilin 1, non-muscle OS=Mus musculus OX=10090 GN=Cfl1 PE=2 SV=1;sp|P18760|COF1_MOUSE Cofilin-1 OS=Mus musculus OX=10090 GN=Cfl1 PE=1 SV=3;tr|F8WGL3|F8WGL3_MOUSE Cofilin-1 OS=Mus musculus OX=10090 GN=Cfl1 PE=1 SV=1;tr|A0A494B9A7|A0A4	0.999083	1.31544e-07	129.89	119.88	0.999083	1.17626e-06	119.88	0.982902	7.39405e-06	116.19	0.796366	0.000750482	78.814	0.96667	0.000246392	92.151	0.559533	0.000140203	97.631	0.990025	1.31544e-07	129.89	1	K	DKDCRYALYDATYETKESKKEDLVFIFWAPE;LNDCRYALYDATYETKESKKEDLVFIFWAPE	YALYDATYETK(0.999)ESK(0.001)	11	3	0.56197	210830000	43684000	30169000	24986000	25642000	42038000	35921000
Q544Y7;P18760;F8WGL3	144	Q544Y7	Q544Y7	Cofilin-1	Cfl1	tr|Q544Y7|Q544Y7_MOUSE Cofilin 1, non-muscle OS=Mus musculus OX=10090 GN=Cfl1 PE=2 SV=1;sp|P18760|COF1_MOUSE Cofilin-1 OS=Mus musculus OX=10090 GN=Cfl1 PE=1 SV=3;tr|F8WGL3|F8WGL3_MOUSE Cofilin-1 OS=Mus musculus OX=10090 GN=Cfl1 PE=1 SV=1	1	9.46887e-11	140.1	131.35	1	9.46887e-11	140.1	1	1.95448e-07	120.53	1	1.84865e-07	121.45	1	7.12635e-08	131.35	0		NaN				1	K	TGIKHELQANCYEEVKDRCTLAEKLGGSAVI	HELQANCYEEVK(1)DR	12	3	0.2104	101330000	17902000	15723000	22514000	16431000	28759000	0
Q544F7;Q3URD4;P62812	390	Q544F7	Q544F7	Gamma-aminobutyric acid receptor subunit alpha-1	Gabra1	tr|Q544F7|Q544F7_MOUSE Gamma-aminobutyric acid (GABA-A) receptor, subunit alpha 1 OS=Mus musculus OX=10090 GN=Gabra1 PE=1 SV=1;tr|Q3URD4|Q3URD4_MOUSE Uncharacterized protein OS=Mus musculus OX=10090 GN=Gabra1 PE=2 SV=1;sp|P62812|GBRA1_MOUSE Gamma-aminobuty	0.999995	8.99128e-11	131.32	126.1				0.999995	7.40528e-09	126.1										0.999984	8.99128e-11	131.32	1	K	TPNLARGDPGLATIAKSATIEPKEVKPETKP	GDPGLATIAK(1)SATIEPK	10	2	0.0041038	7872800	0	7872800	0	0	0	0
Q543U1;Q91WA3;D3Z2G7;F6UL83	14	Q543U1	Q543U1	Histone deacetylase 11	Hdac11	tr|Q543U1|Q543U1_MOUSE Uncharacterized protein OS=Mus musculus OX=10090 GN=Hdac11 PE=1 SV=1;sp|Q91WA3|HDA11_MOUSE Histone deacetylase 11 OS=Mus musculus OX=10090 GN=Hdac11 PE=1 SV=1;tr|D3Z2G7|D3Z2G7_MOUSE Histone deacetylase 11 (Fragment) OS=Mus musculus O	1	0.0364276	33.842	33.842													1	0.0364276	33.842				1	K	__MPHATQLYQHVPEKRWPIVYSPRYNITFM	PHATQLYQHVPEK(1)R	13	4	-0.050276	12366000	0	0	0	0	12366000	0
Q543U1;Q91WA3;D3Z2G7;F6UL83	50	Q543U1	Q543U1	Histone deacetylase 11	Hdac11	tr|Q543U1|Q543U1_MOUSE Uncharacterized protein OS=Mus musculus OX=10090 GN=Hdac11 PE=1 SV=1;sp|Q91WA3|HDA11_MOUSE Histone deacetylase 11 OS=Mus musculus OX=10090 GN=Hdac11 PE=1 SV=1;tr|D3Z2G7|D3Z2G7_MOUSE Histone deacetylase 11 (Fragment) OS=Mus musculus O	0.998177	0.00684782	70.439	55.249	0.986543	0.0173791	59.645	0.987416	0.0169288	60.064	0.96947	0.0154055	61.48	0.998177	0.0344985	55.249	0.997135	0.00684782	70.439	0.989426	0.0199374	57.267	1	K	HPFDAGKWGKVINFLKEEKLLSDGMLVEARE	VINFLK(0.998)EEK(0.002)	6	3	0.40767	145400000	28587000	25377000	24095000	24538000	28774000	14027000
Q543S2;P18872	21	Q543S2	Q543S2	Guanine nucleotide-binding protein G(o) subunit alpha	Gnao1	tr|Q543S2|Q543S2_MOUSE Uncharacterized protein OS=Mus musculus OX=10090 GN=Gnao1 PE=2 SV=1;sp|P18872|GNAO_MOUSE Guanine nucleotide-binding protein G(o) subunit alpha OS=Mus musculus OX=10090 GN=Gnao1 PE=1 SV=3	0.98933	1.95173e-05	109.07	98.694	0.896096	0.000361594	92.265	0.976391	0.000196024	97.797	0.953226	1.95173e-05	109.07	0.981897	0.000418418	90.367	0.978108	0.000361594	92.265	0.98933	0.000169193	98.694	1	K	SAEERAALERSKAIEKNLKEDGISAAKDVKL	AIEK(0.989)NLK(0.011)EDGISAAK	4	3	0.45134	217100000	23246000	34003000	32615000	38796000	47593000	40849000
Q543S2;P18872	24	Q543S2	Q543S2	Guanine nucleotide-binding protein G(o) subunit alpha	Gnao1	tr|Q543S2|Q543S2_MOUSE Uncharacterized protein OS=Mus musculus OX=10090 GN=Gnao1 PE=2 SV=1;sp|P18872|GNAO_MOUSE Guanine nucleotide-binding protein G(o) subunit alpha OS=Mus musculus OX=10090 GN=Gnao1 PE=1 SV=3	1	1.15841e-05	142.43	142.43	1	1.19851e-05	142	1	1.3386e-05	140.49	1	0.000418838	117.31	1	8.11578e-05	130.41	1	5.02372e-05	133.81	1	1.15841e-05	142.43	1	K	ERAALERSKAIEKNLKEDGISAAKDVKLLLL	NLK(1)EDGISAAK	3	2	0.58785	1005400000	105280000	104860000	89439000	124440000	134620000	117660000
Q543S2;P18872	32	Q543S2	Q543S2	Guanine nucleotide-binding protein G(o) subunit alpha	Gnao1	tr|Q543S2|Q543S2_MOUSE Uncharacterized protein OS=Mus musculus OX=10090 GN=Gnao1 PE=2 SV=1;sp|P18872|GNAO_MOUSE Guanine nucleotide-binding protein G(o) subunit alpha OS=Mus musculus OX=10090 GN=Gnao1 PE=1 SV=3	0.999774	2.16957e-21	204.48	204.48	0.999517	7.60218e-15	172.09	0.999516	1.75948e-05	122.7	0.99019	0.00756604	65.212	0.996492	6.40141e-10	153.38	0.999774	2.16957e-21	204.48	0.99888	5.11583e-06	131.43	1	K	KAIEKNLKEDGISAAKDVKLLLLGAGESGKS	NLKEDGISAAK(1)DVK	11	2	0.89071	1234800000	6669100	4941500	10554000	13976000	14208000	20245000
Q543S2;P18872	35	Q543S2	Q543S2	Guanine nucleotide-binding protein G(o) subunit alpha	Gnao1	tr|Q543S2|Q543S2_MOUSE Uncharacterized protein OS=Mus musculus OX=10090 GN=Gnao1 PE=2 SV=1;sp|P18872|GNAO_MOUSE Guanine nucleotide-binding protein G(o) subunit alpha OS=Mus musculus OX=10090 GN=Gnao1 PE=1 SV=3	0.999998	0.0403214	62.528	62.528	0		NaN	0		NaN	0		NaN	0.999992	0.0403214	60.401	0.999946	0.0683463	42.818	0.999998	0.0472963	62.528	1	K	EKNLKEDGISAAKDVKLLLLGAGESGKSTIV	DVK(1)LLLLGAGESGK	3	2	-0.85529	33617000	0	0	0	12581000	0	21036000
Q543S2;P18872;A2AE31;Q9JJ21;A2A610;Q8C040;Q9WUC0;Q8BHK8	46	Q543S2	Q543S2	Guanine nucleotide-binding protein G(o) subunit alpha	Gnao1;Gnat2;Gnas;Gnal	tr|Q543S2|Q543S2_MOUSE Uncharacterized protein OS=Mus musculus OX=10090 GN=Gnao1 PE=2 SV=1;sp|P18872|GNAO_MOUSE Guanine nucleotide-binding protein G(o) subunit alpha OS=Mus musculus OX=10090 GN=Gnao1 PE=1 SV=3;tr|A2AE31|A2AE31_MOUSE Guanine nucleotide-bind	0.724684	0.0141786	49.343	49.343				0.724684	0.0141786	49.343							0		NaN	0		NaN	1	K	AKDVKLLLLGAGESGKSTIVKQMKIIHEDGF	LLLLGAGESGK(0.725)STIVK(0.275)	11	3	0.60493	64969000	0	23456000	0	0	16362000	25151000
Q543I9;Q9JMH7	154	Q543I9	Q543I9	Sialidase-3	Neu3	tr|Q543I9|Q543I9_MOUSE Neuraminidase 3 OS=Mus musculus OX=10090 GN=Neu3 PE=1 SV=1;sp|Q9JMH7|NEUR3_MOUSE Sialidase-3 OS=Mus musculus OX=10090 GN=Neu3 PE=1 SV=1	1	4.84442e-11	164.64	164.64													1	4.84442e-11	164.64				1	K	GEVKDLTEEVIGSEVKRWATFAVGPGHGIQL	DLTEEVIGSEVK(1)R	12	2	-0.80456	9952400	0	0	0	0	9952400	0
Q542T4;Q09J72;Q3UGF3;A0A498WGS3;P04370;Q5D096	5	Q542T4	Q542T4	Myelin basic protein	Mbp	tr|Q542T4|Q542T4_MOUSE Uncharacterized protein OS=Mus musculus OX=10090 GN=Mbp PE=2 SV=1;tr|Q09J72|Q09J72_MOUSE Myelin basic protein (Fragment) OS=Mus musculus OX=10090 GN=Mbp PE=2 SV=1;tr|Q3UGF3|Q3UGF3_MOUSE Uncharacterized protein OS=Mus musculus OX=1009	1	0.0149967	117.89	105.1	1	0.02705	73.985	0		NaN	1	0.0267809	85.67	1	0.0149967	117.89	0		NaN	1	0.0271844	105.1	1	K	___________MASQKRPSQRSKYLATASTM	ASQK(1)RPSQR	4	2	0.89918	511770000	76521000	61430000	91572000	0	120390000	102040000
Q542R8;Q3UYF9;O70443	51	Q542R8	Q542R8	Guanine nucleotide-binding protein G(z) subunit alpha	Gnaz	tr|Q542R8|Q542R8_MOUSE Uncharacterized protein OS=Mus musculus OX=10090 GN=Gnaz PE=1 SV=1;tr|Q3UYF9|Q3UYF9_MOUSE Uncharacterized protein OS=Mus musculus OX=10090 GN=Gnaz PE=2 SV=1;sp|O70443|GNAZ_MOUSE Guanine nucleotide-binding protein G(z) subunit alpha O	0.9999	0.0121506	97.071	90.986				0		NaN				0.999755	0.0121506	97.071				0.9999	0.0149007	90.986	1	K	LLLLGTSNSGKSTIVKQMKIIHSGGFNLDAC	STIVK(1)QMK	5	2	0.79802	22647000	0	6117200	0	7733100	0	8797000
Q542I9;P62192	98	Q542I9	Q542I9	26S protease regulatory subunit 4	Psmc1	tr|Q542I9|Q542I9_MOUSE AAA domain-containing protein OS=Mus musculus OX=10090 GN=Psmc1 PE=1 SV=1;sp|P62192|PRS4_MOUSE 26S proteasome regulatory subunit 4 OS=Mus musculus OX=10090 GN=Psmc1 PE=1 SV=1	1	0.0169338	94.262	87.754	0		NaN	0		NaN	0		NaN	1	0.0389242	61.999	1	0.0169338	94.262	1	0.0191417	87.754	1	K	EQMKPLEEKQEEERSKVDDLRGTPMSVGTLE	SK(1)VDDLR	2	3	-0.064682	242650000	38624000	38064000	33947000	34716000	52672000	44630000
Q542D9;Q62351;Q8C872	53	Q542D9	Q542D9	Transferrin receptor protein 1	Tfrc	tr|Q542D9|Q542D9_MOUSE Uncharacterized protein OS=Mus musculus OX=10090 GN=Tfrc PE=1 SV=1;sp|Q62351|TFR1_MOUSE Transferrin receptor protein 1 OS=Mus musculus OX=10090 GN=Tfrc PE=1 SV=1;tr|Q8C872|Q8C872_MOUSE Transferrin receptor protein 1 OS=Mus musculus O	1	0.0297032	35.64	35.64							1	0.0297032	35.64										1	K	MKLAADEEENADNNMKASVRKPKRFNGRLCF	LAADEEENADNNMK(1)ASVR	14	3	0.9797	5761200	0	0	5761200	0	0	0
Q540I4;Q3TJS0;O08917;G3UYU4	392	Q540I4	Q540I4	Flotillin-1	Flot1	tr|Q540I4|Q540I4_MOUSE Flotillin OS=Mus musculus OX=10090 GN=Flot1 PE=1 SV=1;tr|Q3TJS0|Q3TJS0_MOUSE Flotillin OS=Mus musculus OX=10090 GN=Flot1 PE=2 SV=1;sp|O08917|FLOT1_MOUSE Flotillin-1 OS=Mus musculus OX=10090 GN=Flot1 PE=1 SV=1;tr|G3UYU4|G3UYU4_MOUSE F	1	5.27394e-07	93.111	93.111	1	0.000149658	60.521				0		NaN							1	5.27394e-07	93.111	1	K	KITLVSSGSGTMGAAKVTGEVLDILSRLPES	ITLVSSGSGTMGAAK(1)VTGEVLDILSR	15	3	0.95742	58265000	0	0	18613000	0	0	39653000
Q52L50;Q99JI6;A0A0G2JDL9;Q3U7U8;C5H0E8;P62835;C5H0E9;A0A0G2JE52;Q3V3W9	128	Q52L50	Q52L50	Ras-related protein Rap-1b;Ras-related protein Rap-1A	Rap1b;Rap1a;Gm9392	tr|Q52L50|Q52L50_MOUSE RAS related protein 1b OS=Mus musculus OX=10090 GN=Rap1b PE=1 SV=1;sp|Q99JI6|RAP1B_MOUSE Ras-related protein Rap-1b OS=Mus musculus OX=10090 GN=Rap1b PE=1 SV=2;tr|A0A0G2JDL9|A0A0G2JDL9_MOUSE Ras-related protein Rap-1A OS=Mus musculus	1	8.04478e-12	180.8	149.72	1	0.000779364	88.056	1	4.12871e-06	133.57	1	2.66752e-06	142.92	1	8.04478e-12	180.8	1	1.20583e-11	176.79	1	2.09182e-08	154.24	1	K	LVGNKCDLEDERVVGKEQGQNLARQWNNCAF	VVGK(1)EQGQNLAR	4	2	-0.14041	322510000	36711000	44816000	35614000	63783000	55641000	43154000
Q52KG9;Q3TW97;Q3TIX8;Q3TI62;Q3TI05;P80317;Q8VEI1;A0A571BEL9	530	Q52KG9	Q52KG9	T-complex protein 1 subunit zeta	Cct6a	tr|Q52KG9|Q52KG9_MOUSE Chaperonin containing Tcp1, subunit 6a (Zeta) OS=Mus musculus OX=10090 GN=Cct6a PE=2 SV=1;tr|Q3TW97|Q3TW97_MOUSE Uncharacterized protein OS=Mus musculus OX=10090 GN=Cct6a PE=2 SV=1;tr|Q3TIX8|Q3TIX8_MOUSE Uncharacterized protein OS=Mu	1	0.0257566	84.699	84.699	1	0.0263721	84.097	0		NaN	1	0.0314406	79.146	1	0.0432146	68.7	1	0.0487807	66.993	1	0.0257566	84.699	1	K	ILLVDEIMRAGMSSLKG______________	AGMSSLK(1)G	7	2	0.022376	1009500000	179670000	195200000	197150000	137100000	153640000	146690000
Q50HX4;Q50HX2;Q91V41;Q50HX0	35	Q50HX4	Q50HX4	Ras-related protein Rab-14	Rab14	tr|Q50HX4|Q50HX4_MOUSE RAB14 protein OS=Mus musculus OX=10090 GN=Rab14 PE=1 SV=1;tr|Q50HX2|Q50HX2_MOUSE RAB14 protein OS=Mus musculus OX=10090 GN=Rab14 PE=2 SV=1;sp|Q91V41|RAB14_MOUSE Ras-related protein Rab-14 OS=Mus musculus OX=10090 GN=Rab14 PE=1 SV=3;t	1	4.13251e-07	119.23	119.23													1	9.34333e-07	117.67	1	4.13251e-07	119.23	1	K	MGVGKSCLLHQFTEKKFMADCPHTIGVEFGT	K(1)FMADCPHTIGVEFGTR	1	3	0.92874	32844000	0	0	0	0	18967000	13878000
Q50H70;A0A0R4J0Z3;A0A5F8MQ17;P55088;Q8BR89	252	Q50H70	Q50H70	Aquaporin-4	Aqp4	tr|Q50H70|Q50H70_MOUSE Aquaporin 4 M23A isoform OS=Mus musculus OX=10090 GN=Aqp4 PE=2 SV=1;tr|A0A0R4J0Z3|A0A0R4J0Z3_MOUSE Aquaporin-4 OS=Mus musculus OX=10090 GN=Aqp4 PE=1 SV=1;tr|A0A5F8MQ17|A0A5F8MQ17_MOUSE Aquaporin-4 OS=Mus musculus OX=10090 GN=Aqp4 PE=	1	1.42986e-05	101.96	87.148							0		NaN	1	0.000467895	74.12	1	1.42986e-05	101.96	1	0.000208318	83.37	1	K	KRRLKEAFSKAAQQTKGSYMEVEDNRSQVET	AAQQTK(1)GSYMEVEDNR	6	3	0.10044	69888000	0	0	0	10233000	21902000	17603000
Q50H70;A0A0R4J0Z3;A0A5F8MQ17;P55088;Q8BR89	246	Q50H70	Q50H70	Aquaporin-4	Aqp4	tr|Q50H70|Q50H70_MOUSE Aquaporin 4 M23A isoform OS=Mus musculus OX=10090 GN=Aqp4 PE=2 SV=1;tr|A0A0R4J0Z3|A0A0R4J0Z3_MOUSE Aquaporin-4 OS=Mus musculus OX=10090 GN=Aqp4 PE=1 SV=1;tr|A0A5F8MQ17|A0A5F8MQ17_MOUSE Aquaporin-4 OS=Mus musculus OX=10090 GN=Aqp4 PE=	1	4.73386e-16	198.72	198.72	1	7.54019e-06	146.79	1	4.73386e-16	198.72	1	4.65909e-11	177.7	1	3.95957e-11	179.37	1	2.99593e-08	169.65	1	1.04001e-05	143.7	1	K	CPDVELKRRLKEAFSKAAQQTKGSYMEVEDN	EAFSK(1)AAQQTK	5	2	-0.15604	344460000	9926000	9568100	8144200	13366000	19635000	12709000
Q50H70;A0A0R4J0Z3;A0A5F8MQ17;P55088;Q8BR89;A0A3Q4EI78	273	Q50H70	Q50H70	Aquaporin-4	Aqp4	tr|Q50H70|Q50H70_MOUSE Aquaporin 4 M23A isoform OS=Mus musculus OX=10090 GN=Aqp4 PE=2 SV=1;tr|A0A0R4J0Z3|A0A0R4J0Z3_MOUSE Aquaporin-4 OS=Mus musculus OX=10090 GN=Aqp4 PE=1 SV=1;tr|A0A5F8MQ17|A0A5F8MQ17_MOUSE Aquaporin-4 OS=Mus musculus OX=10090 GN=Aqp4 PE=	0.999998	9.75418e-05	74.274	74.274	0.999998	9.75418e-05	74.274	0.999625	0.000673294	53.844				0		NaN	0.999866	0.000218657	66.886				1	K	VEDNRSQVETEDLILKPGVVHVIDIDRGEEK	SQVETEDLILK(1)PGVVHVIDIDRGEEK	11	4	-0.24967	185930000	38540000	34082000	0	37267000	63870000	0
Q504P4	140	Q504P4	Q504P4		Hspa8	tr|Q504P4|Q504P4_MOUSE Heat shock cognate 71 kDa protein OS=Mus musculus OX=10090 GN=Hspa8 PE=1 SV=1	0.815512	0.00350549	57.484	57.484										0.815512	0.00350549	57.484							1	K	TKMKEIAEAYLGKATKDAGTIAGLNVLRIIN	EIAEAYLGK(0.184)ATK(0.816)DAGTIAGLNVLR	12	3	-3.5746	0	0	0	0	0	0	0
Q4W4C9;P62761;Q3TVC0;B2L107	36	Q4W4C9	Q4W4C9	Visinin-like protein 1	Vsnl1	tr|Q4W4C9|Q4W4C9_MOUSE Neural visinin-like type 1 protein OS=Mus musculus OX=10090 GN=Vsnl1 PE=1 SV=1;sp|P62761|VISL1_MOUSE Visinin-like protein 1 OS=Mus musculus OX=10090 GN=Vsnl1 PE=1 SV=2;tr|Q3TVC0|Q3TVC0_MOUSE Uncharacterized protein OS=Mus musculus OX	1	0.00236405	83.168	83.168	0		NaN	1	0.0156607	57.888	0		NaN				1	0.00236405	79.427	1	0.0358475	83.168	1	K	EFNEHELKQWYKGFLKDCPSGRLNLEEFQQL	GFLK(1)DCPSGR	4	2	0.15406	96853000	14540000	20143000	12606000	0	19504000	20881000
Q4W4C9;P62761;Q3TVC0;B2L107	18	Q4W4C9	Q4W4C9	Visinin-like protein 1	Vsnl1	tr|Q4W4C9|Q4W4C9_MOUSE Neural visinin-like type 1 protein OS=Mus musculus OX=10090 GN=Vsnl1 PE=1 SV=1;sp|P62761|VISL1_MOUSE Visinin-like protein 1 OS=Mus musculus OX=10090 GN=Vsnl1 PE=1 SV=2;tr|Q3TVC0|Q3TVC0_MOUSE Uncharacterized protein OS=Mus musculus OX	1	1.98852e-13	123.54	123.54	0		NaN										1	1.98852e-13	123.54				1	K	KQNSKLAPEVMEDLVKSTEFNEHELKQWYKG	LAPEVMEDLVK(1)STEFNEHELK	11	4	-0.38002	97146000	19014000	0	0	0	78132000	0
Q4W4C9;P62761;Q3TVC0;B2L107	139	Q4W4C9	Q4W4C9	Visinin-like protein 1	Vsnl1	tr|Q4W4C9|Q4W4C9_MOUSE Neural visinin-like type 1 protein OS=Mus musculus OX=10090 GN=Vsnl1 PE=1 SV=1;sp|P62761|VISL1_MOUSE Visinin-like protein 1 OS=Mus musculus OX=10090 GN=Vsnl1 PE=1 SV=2;tr|Q3TVC0|Q3TVC0_MOUSE Uncharacterized protein OS=Mus musculus OX	1	0.0084783	47.752	44.089							1	0.0084783	47.752							1	0.0108811	44.089	1	K	IIEAIYKMVGTVIMMKMNEDGLTPEQRVDKI	MVGTVIMMK(1)MNEDGLTPEQR	9	3	2.9744	0	0	0	0	0	0	0
Q4LG64;G5E8H1;E9QKC0;C9K0Z0;P23819	882	Q4LG64	Q4LG64	Glutamate receptor 2	Gria2	tr|Q4LG64|Q4LG64_MOUSE AMPA-selective glutamate receptor 2 flip type OS=Mus musculus OX=10090 GN=Gria2 PE=2 SV=1;tr|G5E8H1|G5E8H1_MOUSE Glutamate receptor 2 OS=Mus musculus OX=10090 GN=Gria2 PE=1 SV=1;tr|E9QKC0|E9QKC0_MOUSE Glutamate receptor 2 OS=Mus musc	1	0.00431408	98.634	98.634	1	0.042526	68.485										1	0.00431408	98.634				1	K	ATYKEGYNVYGIESVKI______________	EGYNVYGIESVK(1)I	12	2	0.42106	68775000	33573000	0	0	0	35202000	0
Q4LG64;G5E8H1;E9QKC0;C9K0Z0;P23819	870	Q4LG64	Q4LG64	Glutamate receptor 2	Gria2	tr|Q4LG64|Q4LG64_MOUSE AMPA-selective glutamate receptor 2 flip type OS=Mus musculus OX=10090 GN=Gria2 PE=2 SV=1;tr|G5E8H1|G5E8H1_MOUSE Glutamate receptor 2 OS=Mus musculus OX=10090 GN=Gria2 PE=1 SV=1;tr|E9QKC0|E9QKC0_MOUSE Glutamate receptor 2 OS=Mus musc	0.999963	1.09306e-06	73.975	73.975													0		NaN	0.999963	1.09306e-06	73.975	1	K	INPSSSQNSQNFATYKEGYNVYGIESVKI__	NAQNINPSSSQNSQNFATYK(1)EGYNVYGIESVKI	20	3	-0.75375	32056000	0	0	0	0	15814000	16241000
Q4LG64;G5E8H1;E9QKC0;C9K0Z0;P23819	850	Q4LG64	Q4LG64	Glutamate receptor 2	Gria2	tr|Q4LG64|Q4LG64_MOUSE AMPA-selective glutamate receptor 2 flip type OS=Mus musculus OX=10090 GN=Gria2 PE=2 SV=1;tr|G5E8H1|G5E8H1_MOUSE Glutamate receptor 2 OS=Mus musculus OX=10090 GN=Gria2 PE=1 SV=1;tr|E9QKC0|E9QKC0_MOUSE Glutamate receptor 2 OS=Mus musc	1	6.2879e-10	104.52	104.52							1	6.2879e-10	104.52										1	K	FCYKSRAEAKRMKVAKNAQNINPSSSQNSQN	VAK(1)NAQNINPSSSQNSQNFATYK	3	3	-1.6804	0	0	0	0	0	0	0
Q4FZE6;P62082	10	Q4FZE6	Q4FZE6	40S ribosomal protein S7	Rps7	tr|Q4FZE6|Q4FZE6_MOUSE 40S ribosomal protein S7 OS=Mus musculus OX=10090 GN=Rps7 PE=2 SV=1;sp|P62082|RS7_MOUSE 40S ribosomal protein S7 OS=Mus musculus OX=10090 GN=Rps7 PE=2 SV=1	0.5	1.5304e-05	69.427	69.427																0.5	1.5304e-05	69.427	1	K	______MFSSSAKIVKPNGEKPDEFESGISQ	IVK(0.5)PNGEK(0.5)PDEFESGISQALLELEMNSDLK	3	4	-0.011089	12969000	0	0	0	0	0	12969000
Q4FZE6;P62082	15	Q4FZE6	Q4FZE6	40S ribosomal protein S7	Rps7	tr|Q4FZE6|Q4FZE6_MOUSE 40S ribosomal protein S7 OS=Mus musculus OX=10090 GN=Rps7 PE=2 SV=1;sp|P62082|RS7_MOUSE 40S ribosomal protein S7 OS=Mus musculus OX=10090 GN=Rps7 PE=2 SV=1	0.5	1.5304e-05	69.427	69.427																0.5	1.5304e-05	69.427	1	K	_MFSSSAKIVKPNGEKPDEFESGISQALLEL	IVK(0.5)PNGEK(0.5)PDEFESGISQALLELEMNSDLK	8	4	-0.011089	12969000	0	0	0	0	0	12969000
Q4FJM5;P62746;Q3TIC2	135	Q4FJM5	Q4FJM5	Rho-related GTP-binding protein RhoB	Rhob	tr|Q4FJM5|Q4FJM5_MOUSE Ras homolog gene family, member B OS=Mus musculus OX=10090 GN=Rhob PE=1 SV=1;sp|P62746|RHOB_MOUSE Rho-related GTP-binding protein RhoB OS=Mus musculus OX=10090 GN=Rhob PE=1 SV=1;tr|Q3TIC2|Q3TIC2_MOUSE Uncharacterized protein OS=Mus m	1	0.00144295	108.24	53.252	1	0.00211041	89.123	1	0.00723643	108.24	1	0.00483306	106.43	1	0.00266467	107.32	1	0.00461275	101.28	1	0.00144295	102.72	1	K	DLRSDEHVRTELARMKQEPVRTDDGRAMAVR	MK(1)QEPVRTDDGR	2	3	-0.33676	1925000000	98293000	82555000	121290000	125280000	80973000	115460000
Q4FJL0;Q3U621;P61027	136	Q4FJL0	Q4FJL0	Ras-related protein Rab-10	Rab10	tr|Q4FJL0|Q4FJL0_MOUSE Rab10 OS=Mus musculus OX=10090 GN=Rab10 PE=1 SV=1;tr|Q3U621|Q3U621_MOUSE Uncharacterized protein OS=Mus musculus OX=10090 GN=Rab10 PE=2 SV=1;sp|P61027|RAB10_MOUSE Ras-related protein Rab-10 OS=Mus musculus OX=10090 GN=Rab10 PE=1 SV=1	1	0.0506335	58.716	58.716										1	0.0506335	58.716								K	GNKCDMDDKRVVPKGKGEQIAREHGIRFFET	GK(1)GEQIAR	2	3	0.27765	53280000	0	0	0	53280000	0	0
Q4FE56;P70398;E9PWA9;Q8C7T5	415	Q4FE56	Q4FE56	Ubiquitin carboxyl-terminal hydrolase;Probable ubiquitin carboxyl-terminal hydrolase FAF-X	Usp9x	tr|Q4FE56|Q4FE56_MOUSE Probable ubiquitin carboxyl-terminal hydrolase FAF-X OS=Mus musculus OX=10090 GN=Usp9x PE=1 SV=1;sp|P70398|USP9X_MOUSE Probable ubiquitin carboxyl-terminal hydrolase FAF-X OS=Mus musculus OX=10090 GN=Usp9x PE=1 SV=2;tr|E9PWA9|E9PWA9_	0.994337	0.00251577	61.648	61.648	0		NaN							0.994337	0.00251577	61.648	0		NaN					K	LRDSLHQPQYVEKLEKILRFVIKEKALTLQD	DSLHQPQYVEK(0.006)LEK(0.994)ILR	14	4	-0.51254	46662000	19436000	0	0	13601000	13626000	0
Q4FE56;P70398;E9PWA9;Q8C7T5;Q91XW2;F8VPU6	112	Q4FE56	Q4FE56	Ubiquitin carboxyl-terminal hydrolase;Probable ubiquitin carboxyl-terminal hydrolase FAF-X	Usp9x;Usp9y	tr|Q4FE56|Q4FE56_MOUSE Probable ubiquitin carboxyl-terminal hydrolase FAF-X OS=Mus musculus OX=10090 GN=Usp9x PE=1 SV=1;sp|P70398|USP9X_MOUSE Probable ubiquitin carboxyl-terminal hydrolase FAF-X OS=Mus musculus OX=10090 GN=Usp9x PE=1 SV=2;tr|E9PWA9|E9PWA9_	1	0.000992116	123.86	91.584							0		NaN	1	0.000992116	123.86	1	0.00435604	91.584	0.672651	0.0403579	52.576	1	K	LLEAAIDLSKKGLDVKSEACQRFFRDGLTIS	GLDVK(1)SEACQR	5	2	2.0277	40569000	0	0	6750300	9476900	0	11190000
Q497D7;Q5PR15;Q58DZ3;P62889	9	Q497D7	Q497D7	60S ribosomal protein L30	Rpl30	tr|Q497D7|Q497D7_MOUSE Rpl30 protein OS=Mus musculus OX=10090 GN=Rpl30 PE=2 SV=1;tr|Q5PR15|Q5PR15_MOUSE Rpl30 protein OS=Mus musculus OX=10090 GN=Rpl30 PE=2 SV=1;tr|Q58DZ3|Q58DZ3_MOUSE Ribosomal protein L30 OS=Mus musculus OX=10090 GN=Rpl30 PE=1 SV=1;sp|P6	1	0.0124437	68.626	68.626													1	0.0124437	68.626				1	K	_______MVAAKKTKKSLESINSRLQLVMKS	K(1)SLESINSR	1	3	0.018009	0	0	0	0	0	0	0
Q45TP8;Q9D6G9	27	Q45TP8	Q45TP8	CKLF-like MARVEL transmembrane domain-containing protein 5	Cmtm5	tr|Q45TP8|Q45TP8_MOUSE CKLF-like MARVEL transmembrane domain-containing protein 5 OS=Mus musculus OX=10090 GN=Cmtm5 PE=1 SV=1;sp|Q9D6G9|CKLF5_MOUSE CKLF-like MARVEL transmembrane domain-containing protein 5 OS=Mus musculus OX=10090 GN=Cmtm5 PE=1 SV=1	0.999705	2.04823e-07	101.66	101.66	0		NaN				0.999705	2.04823e-07	101.66				0		NaN	0.970929	0.000182932	67.911	1	K	PEEGAAAGLQGFGVDKTFLSSLKGILLETEL	ERPPEEGAAAGLQGFGVDK(1)TFLSSLK	19	3	-1.0068	166060000	24620000	0	48850000	0	35399000	26952000
Q3ZB62;Q3T1F6	570	Q3ZB62	Q3ZB62		Mag	tr|Q3ZB62|Q3ZB62_MOUSE Myelin-associated glycoprotein OS=Mus musculus OX=10090 GN=Mag PE=2 SV=1;tr|Q3T1F6|Q3T1F6_MOUSE Myelin-associated glycoprotein OS=Mus musculus OX=10090 GN=Mag PE=2 SV=1	1	7.95496e-08	166.19	59.198	1	0.00010527	127.76	1	0.000538818	115.78	1	0.000141849	123.75	1	0.00010527	127.76	1	7.95496e-08	166.19	1	9.52153e-06	144.65	1	K	HVLYSPEFRISGAPDKYESREVSTRDCH___	ISGAPDK(1)YESR	7	3	0.11382	380600000	11120000	10799000	8476300	13911000	14773000	19796000
Q3ZB60;Q3ZB61;P20917;Q3ZB62;Q3T1F6	498	Q3ZB60;Q3ZB62	Q3ZB60	Myelin-associated glycoprotein	Mag	tr|Q3ZB60|Q3ZB60_MOUSE Mag protein (Fragment) OS=Mus musculus OX=10090 GN=Mag PE=1 SV=1;tr|Q3ZB61|Q3ZB61_MOUSE Mag protein (Fragment) OS=Mus musculus OX=10090 GN=Mag PE=2 SV=1;sp|P20917|MAG_MOUSE Myelin-associated glycoprotein OS=Mus musculus OX=10090 GN=M	1	4.4324e-24	142.41	114.04				1	1.28892e-10	104.41				1	4.4324e-24	142.41	1	4.79965e-16	130.71	1	5.16237e-11	114.04	1	K	ILIAIVCYITQTRRKKNVTESSSFSGGDNPH	K(1)NVTESSSFSGGDNPHVLYSPEFR	1	4	-0.43585	155660000	0	26287000	0	43647000	46447000	39280000
Q3ZB60;Q3ZB61;P20917	528	Q3ZB60	Q3ZB60	Myelin-associated glycoprotein	Mag	tr|Q3ZB60|Q3ZB60_MOUSE Mag protein (Fragment) OS=Mus musculus OX=10090 GN=Mag PE=1 SV=1;tr|Q3ZB61|Q3ZB61_MOUSE Mag protein (Fragment) OS=Mus musculus OX=10090 GN=Mag PE=2 SV=1;sp|P20917|MAG_MOUSE Myelin-associated glycoprotein OS=Mus musculus OX=10090 GN=M	0.999963	0.00127377	82.85	79.089	0.994902	0.058281	43.761	0.98752	0.0415952	47.189	0.999674	0.00291713	69.641	0.999963	0.00174176	79.089	0.999489	0.00127377	82.85	0.999937	0.00178952	78.705	1	K	HVLYSPEFRISGAPDKYESEKQRLGSERRLL	ISGAPDK(1)YESEK	7	3	0.2442	138870000	22873000	16479000	24077000	21117000	22014000	32307000
Q3ZB60;Q3ZB61;P20917	533	Q3ZB60	Q3ZB60	Myelin-associated glycoprotein	Mag	tr|Q3ZB60|Q3ZB60_MOUSE Mag protein (Fragment) OS=Mus musculus OX=10090 GN=Mag PE=1 SV=1;tr|Q3ZB61|Q3ZB61_MOUSE Mag protein (Fragment) OS=Mus musculus OX=10090 GN=Mag PE=2 SV=1;sp|P20917|MAG_MOUSE Myelin-associated glycoprotein OS=Mus musculus OX=10090 GN=M	1	3.09232e-13	167.98	153.81	1	1.40621e-11	153.81	0.999999	9.13829e-11	148.68	0.999999	1.29709e-12	155.98	1	1.57973e-10	144.27	1	3.09232e-13	167.98	0.999925	0.000693465	79.639	1	K	PEFRISGAPDKYESEKQRLGSERRLLGLRGE	ISGAPDKYESEK(1)QR	12	3	-0.60037	515810000	29252000	29281000	29635000	42573000	49001000	52500000
Q3V489;A0A0J9YV03;Q0VAY3	216	Q3V489	Q3V489	Protein FAM187B	Fam187b	tr|Q3V489|Q3V489_MOUSE Uncharacterized protein OS=Mus musculus OX=10090 GN=Fam187b PE=2 SV=1;tr|A0A0J9YV03|A0A0J9YV03_MOUSE Protein FAM187B OS=Mus musculus OX=10090 GN=Fam187b PE=4 SV=1;sp|Q0VAY3|F187B_MOUSE Protein FAM187B OS=Mus musculus OX=10090 GN=Fam1	1	0.0388123	30.094	30.094	1	0.0388123	30.094																1	K	MVLSISVLAVGGLLCKVVFRPVCGKKRSQVL	LMVLSISVLAVGGLLCK(1)VVFR	17	4	0.031434	64042000	64042000	0	0	0	0	0
Q3V1V0;Q3UBS1;F6RT43;Q3KQN1;M0QWK1;Q91ZP6	98	Q3V1V0	Q3V1V0	NEDD4 family-interacting protein 2	Ndfip2	tr|Q3V1V0|Q3V1V0_MOUSE Nedd4 family interacting protein 2 OS=Mus musculus OX=10090 GN=Ndfip2 PE=2 SV=1;tr|Q3UBS1|Q3UBS1_MOUSE Uncharacterized protein OS=Mus musculus OX=10090 GN=Ndfip2 PE=2 SV=1;tr|F6RT43|F6RT43_MOUSE NEDD4 family-interacting protein 2 (Fr	1	4.05931e-06	115.57	103.79	1	0.000417637	75.911	1	0.000176393	84.508	1	0.000349868	78.326	1	4.3524e-06	115.57	1	0.000141983	85.734	1	4.05931e-06	103.79	1	K	SVATSLPTYDEAEKAKAAALAAAAADAPQRN	AK(1)AAALAAAAADAPQR	2	3	-0.10613	385130000	48111000	55729000	44448000	76484000	102490000	57866000
Q3V0P3	402	Q3V0P3	Q3V0P3		Gm1527	tr|Q3V0P3|Q3V0P3_MOUSE Predicted gene 1527 OS=Mus musculus OX=10090 GN=Gm1527 PE=2 SV=1	1	0.0161518	48.053	47.09	0		NaN				0		NaN	0		NaN	1	0.0545418	34.721	1	0.0161518	48.053	1	K	VNNKDKLRAVKSLLDKLPLENAALLGNLFRI	SLLDK(1)LPLENAALLGNLFR	5	3	1.514	1276900000	146380000	0	144670000	204580000	197640000	197480000
Q3V0M1;B7ZWJ3	344	Q3V0M1	Q3V0M1		Gm906;Gm8765	tr|Q3V0M1|Q3V0M1_MOUSE Gene model 906, (NCBI) OS=Mus musculus OX=10090 GN=Gm906 PE=2 SV=1;tr|B7ZWJ3|B7ZWJ3_MOUSE Predicted gene 8765 OS=Mus musculus OX=10090 GN=Gm8765 PE=2 SV=1	1	0.0480798	43.791	43.791				1	0.0480798	43.791													1	K	RPQLSQPAQASIFNTKPYKCSKWKGSVPTGL	NRPQLSQPAQASIFNTK(1)	17	3	0.44214	0	0	0	0	0	0	0
Q3UZD0;Q3UNN4;Q3UPK0;Q3UMX0;P97496	184	Q3UZD0	Q3UZD0	SWI/SNF complex subunit SMARCC1	Smarcc1	tr|Q3UZD0|Q3UZD0_MOUSE SWI/SNF complex subunit SMARCC1 OS=Mus musculus OX=10090 GN=Smarcc1 PE=1 SV=1;tr|Q3UNN4|Q3UNN4_MOUSE SWI/SNF complex subunit SMARCC1 OS=Mus musculus OX=10090 GN=Smarcc1 PE=1 SV=1;tr|Q3UPK0|Q3UPK0_MOUSE Uncharacterized protein OS=Mus	1	0.0266466	89.369	89.369	1	0.0266466	89.369	0		NaN							0		NaN	0		NaN		K	IYLIPDIDLKLANKLKDIIKRHQGTFTDEKS	LK(1)DIIK(1)R	2	3	0.9768	71938000	15868000	13324000	0	0	22500000	20246000
Q3UZD0;Q3UNN4;Q3UPK0;Q3UMX0;P97496	188	Q3UZD0	Q3UZD0	SWI/SNF complex subunit SMARCC1	Smarcc1	tr|Q3UZD0|Q3UZD0_MOUSE SWI/SNF complex subunit SMARCC1 OS=Mus musculus OX=10090 GN=Smarcc1 PE=1 SV=1;tr|Q3UNN4|Q3UNN4_MOUSE SWI/SNF complex subunit SMARCC1 OS=Mus musculus OX=10090 GN=Smarcc1 PE=1 SV=1;tr|Q3UPK0|Q3UPK0_MOUSE Uncharacterized protein OS=Mus	1	0.0266466	89.369	89.369	1	0.0266466	89.369	0		NaN							0		NaN	0		NaN		K	PDIDLKLANKLKDIIKRHQGTFTDEKSKASH	LK(1)DIIK(1)R	6	3	0.9768	71938000	15868000	13324000	0	0	22500000	20246000
Q3UZ30;Q8CFX4;Q3U8P8;B1ASP2;P52332	249	Q3UZ30	Q3UZ30	Tyrosine-protein kinase;Tyrosine-protein kinase JAK1	Jak1	tr|Q3UZ30|Q3UZ30_MOUSE FERM domain-containing protein (Fragment) OS=Mus musculus OX=10090 GN=Jak1 PE=2 SV=1;tr|Q8CFX4|Q8CFX4_MOUSE Jak1 protein (Fragment) OS=Mus musculus OX=10090 GN=Jak1 PE=2 SV=1;tr|Q3U8P8|Q3U8P8_MOUSE Tyrosine-protein kinase OS=Mus musc	0.99835	0.0445503	47.96	47.96				0		NaN							0.99835	0.0445503	47.96	0		NaN	1	K	LLTRMRINNVFKDFLKEFNNKTICDSSVSTH	DFLK(0.998)EFNNK(0.002)	4	3	-0.059348	30845000	0	7711600	0	0	9753900	13380000
Q3UYN6;A2AIR9;A2AIR7;O55017;A2AIZ9	643	Q3UYN6	Q3UYN6	Voltage-dependent N-type calcium channel subunit alpha-1B	Cacna1b	tr|Q3UYN6|Q3UYN6_MOUSE EF-hand domain-containing protein (Fragment) OS=Mus musculus OX=10090 GN=Cacna1b PE=2 SV=1;tr|A2AIR9|A2AIR9_MOUSE Voltage-dependent N-type calcium channel subunit alpha OS=Mus musculus OX=10090 GN=Cacna1b PE=1 SV=1;tr|A2AIR7|A2AIR7_M	1	0.0181087	35.329	34.498				1	0.0181087	35.329	1	0.0181087	35.329	0		NaN	1	0.0224465	33.697	1	0.0199744	34.498	2	K	ANLPQKTLDLLVPPHKPDEMTVGKVYAALMI	TLDLLVPPHK(1)PDEMTVGK(1)	10	3	1.8153	181070000	0	22653000	19346000	34695000	80001000	24373000
Q3UYN6;A2AIR9;A2AIR7;O55017;A2AIZ9	651	Q3UYN6	Q3UYN6	Voltage-dependent N-type calcium channel subunit alpha-1B	Cacna1b	tr|Q3UYN6|Q3UYN6_MOUSE EF-hand domain-containing protein (Fragment) OS=Mus musculus OX=10090 GN=Cacna1b PE=2 SV=1;tr|A2AIR9|A2AIR9_MOUSE Voltage-dependent N-type calcium channel subunit alpha OS=Mus musculus OX=10090 GN=Cacna1b PE=1 SV=1;tr|A2AIR7|A2AIR7_M	1	0.0181087	35.329	34.498				1	0.0181087	35.329	1	0.0181087	35.329	0		NaN	1	0.0224465	33.697	1	0.0199744	34.498	2	K	DLLVPPHKPDEMTVGKVYAALMIFDFYKQNK	TLDLLVPPHK(1)PDEMTVGK(1)	18	3	1.8153	181070000	0	22653000	19346000	34695000	80001000	24373000
Q3UYM8;P60202;Q62079	122	Q3UYM8	Q3UYM8	Myelin proteolipid protein	Plp1	tr|Q3UYM8|Q3UYM8_MOUSE Uncharacterized protein OS=Mus musculus OX=10090 GN=Plp1 PE=2 SV=1;sp|P60202|MYPR_MOUSE Myelin proteolipid protein OS=Mus musculus OX=10090 GN=Plp1 PE=1 SV=2;tr|Q62079|Q62079_MOUSE Myelin proteolipid OS=Mus musculus OX=10090 GN=Plp1	1	7.40089e-64	282.72	103.5	1	5.66542e-43	255.07	1	7.40089e-64	282.72	1	1.30196e-63	276.13	1	2.57632e-42	247.51	1	3.34805e-42	244.61	1	9.55421e-64	280.2	1;2	K	TICGKGLSATVTGGQKGRGSRGQHQAHSLER	TTICGK(1)GLSATVTGGQK(1)GR	17	3	0.07512	3518300000	124660000	155240000	124930000	221950000	194920000	216150000
Q3UYM8;P60202;Q62079	105	Q3UYM8	Q3UYM8	Myelin proteolipid protein	Plp1	tr|Q3UYM8|Q3UYM8_MOUSE Uncharacterized protein OS=Mus musculus OX=10090 GN=Plp1 PE=2 SV=1;sp|P60202|MYPR_MOUSE Myelin proteolipid protein OS=Mus musculus OX=10090 GN=Plp1 PE=1 SV=2;tr|Q62079|Q62079_MOUSE Myelin proteolipid OS=Mus musculus OX=10090 GN=Plp1	0.999999	4.52993e-09	145.75	123.51	0.999998	4.52993e-09	145.75	0.99994	0.00322359	78.908	0.999999	8.52474e-06	123.51	0.999974	0.000713652	106.4	0.999973	0.00190065	96.009	0.999979	0.000719099	106.29	1	K	GFYTTGAVRQIFGDYKTTICGKGLSATVTGG	QIFGDYK(1)TTICGK	7	2	-0.90535	1069000000	141600000	124400000	155640000	159110000	170090000	163550000
Q3UYM8;P60202;Q62079	111	Q3UYM8	Q3UYM8	Myelin proteolipid protein	Plp1	tr|Q3UYM8|Q3UYM8_MOUSE Uncharacterized protein OS=Mus musculus OX=10090 GN=Plp1 PE=2 SV=1;sp|P60202|MYPR_MOUSE Myelin proteolipid protein OS=Mus musculus OX=10090 GN=Plp1 PE=1 SV=2;tr|Q62079|Q62079_MOUSE Myelin proteolipid OS=Mus musculus OX=10090 GN=Plp1	1	1.82434e-42	205.26	103.5	1	1.81724e-05	99.747	1	6.6187e-11	135.04	1	4.11896e-32	181.67	1	1.82434e-42	205.26	1	2.82773e-33	193	1	2.26584e-07	103.5	1;2	K	AVRQIFGDYKTTICGKGLSATVTGGQKGRGS	TTICGK(1)GLSATVTGGQK(1)GR	6	3	0.07512	774990000	84810000	73760000	116820000	147540000	173110000	154110000
Q3UYK6;P43006;A2APL5;Q3USU5	12	Q3UYK6	Q3UYK6	Amino acid transporter;Excitatory amino acid transporter 2	Slc1a2	tr|Q3UYK6|Q3UYK6_MOUSE Amino acid transporter OS=Mus musculus OX=10090 GN=Slc1a2 PE=2 SV=1;sp|P43006|EAA2_MOUSE Excitatory amino acid transporter 2 OS=Mus musculus OX=10090 GN=Slc1a2 PE=1 SV=1;tr|A2APL5|A2APL5_MOUSE Amino acid transporter OS=Mus musculus O	1	7.92268e-54	250.67	245.69	1	6.1646e-19	166.04	1	3.64175e-36	217.24	1	2.26999e-36	219.42	1	7.92268e-54	250.67	1	1.51482e-53	244.72	1	1.39724e-53	245.69	1	K	____MASTEGANNMPKQVEVRMHDSHLSSDE	ASTEGANNMPK(1)QVEVR	11	2	0.63065	480980000	19745000	33195000	27072000	25068000	13872000	18140000
Q3UYK6;P43006;A2APL5;Q3USU5;A2APL8;X2D841;A2APL7;A2APM8;F6ZRK3;A2APM7;F7CAM6	517	Q3UYK6	Q3UYK6	Amino acid transporter;Excitatory amino acid transporter 2	Slc1a2;RP23-163L4.1-010;RP23-163L4.1-012	tr|Q3UYK6|Q3UYK6_MOUSE Amino acid transporter OS=Mus musculus OX=10090 GN=Slc1a2 PE=2 SV=1;sp|P43006|EAA2_MOUSE Excitatory amino acid transporter 2 OS=Mus musculus OX=10090 GN=Slc1a2 PE=1 SV=1;tr|A2APL5|A2APL5_MOUSE Amino acid transporter OS=Mus musculus O	1	1.14499e-14	140.81	108.71	1	6.86974e-07	104.44	1	4.3909e-06	102.08	1	4.03122e-07	111.22	1	2.34651e-14	138.55	1	2.37123e-08	119.92	1	1.14499e-14	140.81	1	K	TIDSQHRMQEDIEMTKTQSIYDDKNHRESNS	MQEDIEMTK(1)TQSIYDDKNHR	9	4	0.085629	836980000	28297000	22073000	25936000	12784000	22166000	15550000
Q3UYK6;P43006;A2APL5;Q3USU5;A2APL8;X2D841;A2APL7;A2APM8;F6ZRK3;A2APM7;F7CAM6	525	Q3UYK6	Q3UYK6	Amino acid transporter;Excitatory amino acid transporter 2	Slc1a2;RP23-163L4.1-010;RP23-163L4.1-012	tr|Q3UYK6|Q3UYK6_MOUSE Amino acid transporter OS=Mus musculus OX=10090 GN=Slc1a2 PE=2 SV=1;sp|P43006|EAA2_MOUSE Excitatory amino acid transporter 2 OS=Mus musculus OX=10090 GN=Slc1a2 PE=1 SV=1;tr|A2APL5|A2APL5_MOUSE Amino acid transporter OS=Mus musculus O	1	1.11964e-11	186.16	175.91	1	0.000153553	111.65	1	2.22608e-05	142.92	1	6.71909e-05	116.55	1	1.11964e-11	186.16	0		NaN	1	5.4073e-11	175.91	1	K	QEDIEMTKTQSIYDDKNHRESNSNQCVYAAH	TQSIYDDK(1)NHR	8	2	0.065669	1202200000	113700000	91188000	68224000	178600000	157370000	159610000
Q3UYK6;P43006;Q3USU5;A2APL8	569	Q3UYK6	Q3UYK6	Amino acid transporter;Excitatory amino acid transporter 2	Slc1a2	tr|Q3UYK6|Q3UYK6_MOUSE Amino acid transporter OS=Mus musculus OX=10090 GN=Slc1a2 PE=2 SV=1;sp|P43006|EAA2_MOUSE Excitatory amino acid transporter 2 OS=Mus musculus OX=10090 GN=Slc1a2 PE=1 SV=1;tr|Q3USU5|Q3USU5_MOUSE Amino acid transporter OS=Mus musculus O	1	1.87185e-14	173.32	72.705	1	0.00779902	56.139	1	0.00142931	91.202	0		NaN	1	0.00281398	82.543	1	1.87185e-14	173.32	1	0.00530707	72.705	1	K	ANGKSADCSVEEEPWKREK____________	SADCSVEEEPWK(1)R	12	3	-0.33727	225350000	26590000	34891000	25287000	37727000	48982000	41374000
Q3UYK6;P43006;A2APL5;Q3USU5;A2APL8;X2D841;A2APL7;A2APM8;F6ZRK3;A2APM7;F7CAM6	497	Q3UYK6	Q3UYK6	Amino acid transporter;Excitatory amino acid transporter 2	Slc1a2;RP23-163L4.1-010;RP23-163L4.1-012	tr|Q3UYK6|Q3UYK6_MOUSE Amino acid transporter OS=Mus musculus OX=10090 GN=Slc1a2 PE=2 SV=1;sp|P43006|EAA2_MOUSE Excitatory amino acid transporter 2 OS=Mus musculus OX=10090 GN=Slc1a2 PE=1 SV=1;tr|A2APL5|A2APL5_MOUSE Amino acid transporter OS=Mus musculus O	1	1.44578e-08	91.942	67.283													1	1.44578e-08	91.942	1	6.98411e-06	67.283	1	K	VVGDSFGAGIVYHLSKSELDTIDSQHRMQED	TSVNVVGDSFGAGIVYHLSK(1)SELDTIDSQHR	20	5	0.21113	74747000	0	0	0	0	42849000	31898000
Q3UY74;A0AUN0;Q4G0C0;G3X928;Q6NZC7	53	Q3UY74	Q3UY74	SEC23-interacting protein	Sec23ip	tr|Q3UY74|Q3UY74_MOUSE DDHD domain-containing protein (Fragment) OS=Mus musculus OX=10090 GN=Sec23ip PE=2 SV=1;tr|A0AUN0|A0AUN0_MOUSE Sec23ip protein (Fragment) OS=Mus musculus OX=10090 GN=Sec23ip PE=2 SV=1;tr|Q4G0C0|Q4G0C0_MOUSE Sec23 interacting protein	0.999997	0.00343824	59.607	58.831	0.999993	0.00343824	59.607	0		NaN	0.999624	0.0322085	39.961	0.999997	0.00644488	58.831	0		NaN				1	K	HLELKESLSRMGSDLKQGFISSLKSAWQTLN	MGSDLK(1)QGFISSLK	6	3	-0.17973	87130000	14400000	12575000	12446000	9361200	11396000	0
Q3UY10;B7ZBV3;F6UC55;B7ZBW2;A0A0G2JFQ2;B7ZBW1;B7ZBV9;B7ZBV7;B7ZBV8;B7ZBV6;B7ZBV4;Q9Z351	492	Q3UY10	Q3UY10	Potassium voltage-gated channel subfamily KQT member 2	Kcnq2	tr|Q3UY10|Q3UY10_MOUSE Uncharacterized protein (Fragment) OS=Mus musculus OX=10090 GN=Kcnq2 PE=2 SV=1;tr|B7ZBV3|B7ZBV3_MOUSE Potassium voltage-gated channel subfamily KQT member 2 (Fragment) OS=Mus musculus OX=10090 GN=Kcnq2 PE=1 SV=1;tr|F6UC55|F6UC55_MOUS	0.99754	0.00726314	117.4	117.4	0.728908	0.0126088	104.75	0.513739	0.0175971	96.492	0.99754	0.00726314	117.4	0.97585	0.0365189	74.184	0.961333	0.0162956	98.523	0.964303	0.010048	110.81	1	K	MGRLGKVEKQVLSMEKKLDFLVSIYTQRMGI	QVLSMEK(0.998)K(0.002)	7	2	0.14672	850110000	48262000	43533000	53318000	28245000	38172000	45278000
Q3UY10;B7ZBV3;F6UC55;B7ZBW2;A0A0G2JFQ2;B7ZBW1;B7ZBV9;B7ZBV7;B7ZBV8;B7ZBV6;B7ZBV4;Q9Z351	463	Q3UY10	Q3UY10	Potassium voltage-gated channel subfamily KQT member 2	Kcnq2	tr|Q3UY10|Q3UY10_MOUSE Uncharacterized protein (Fragment) OS=Mus musculus OX=10090 GN=Kcnq2 PE=2 SV=1;tr|B7ZBV3|B7ZBV3_MOUSE Potassium voltage-gated channel subfamily KQT member 2 (Fragment) OS=Mus musculus OX=10090 GN=Kcnq2 PE=1 SV=1;tr|F6UC55|F6UC55_MOUS	1	0.00157676	56.819	56.819	1	0.00830079	46.133				1	0.00157676	56.819										1	K	QIVGRGTTITDKDRTKGPAETELPEDPSMMG	TK(1)GPAETELPEDPSMMGR	2	3	-0.41891	43064000	18782000	0	24282000	0	0	0
Q3UXZ6	159	Q3UXZ6	Q3UXZ6	Protein FAM81A	Fam81a	sp|Q3UXZ6|FA81A_MOUSE Protein FAM81A OS=Mus musculus OX=10090 GN=Fam81a PE=1 SV=2	0.999373	0.00221453	63.827	63.827													0.999373	0.00221453	63.827	0		NaN	1	K	SAEHKSTYEGLQHLNKEQQAAKLILETKIKD	STYEGLQHLNK(0.999)EQQAAK(0.001)	11	3	0.37421	13723000	0	0	0	0	7271200	6451900
Q3UWT6;P49722;Q9CZ58;Q8BKE0	70	Q3UWT6	Q3UWT6	Proteasome subunit alpha type;Proteasome subunit alpha type-2	Psma2	tr|Q3UWT6|Q3UWT6_MOUSE Proteasome subunit alpha type OS=Mus musculus OX=10090 GN=Psma2 PE=2 SV=1;sp|P49722|PSA2_MOUSE Proteasome subunit alpha type-2 OS=Mus musculus OX=10090 GN=Psma2 PE=1 SV=3;tr|Q9CZ58|Q9CZ58_MOUSE Proteasome subunit alpha type OS=Mus mu	1	2.77749e-05	81.974	65.784	1	0.0459344	28.638	1	2.77749e-05	81.974	1	0.00394294	65.784	0.991285	0.00177313	50.783							1	K	ILYDERSVHKVEPITKHIGLVYSGMGPDYRV	VEPITK(1)HIGLVYSGMGPDYR	6	3	-0.84694	317630000	37111000	30392000	41916000	25271000	0	0
Q3UUF0;Q8C541;Q8BRM1;O08914;Q8K4H2	12	Q3UUF0	Q3UUF0	Fatty-acid amide hydrolase 1	Faah	tr|Q3UUF0|Q3UUF0_MOUSE Amidase domain-containing protein (Fragment) OS=Mus musculus OX=10090 GN=Faah PE=2 SV=1;tr|Q8C541|Q8C541_MOUSE Amidase domain-containing protein OS=Mus musculus OX=10090 GN=Faah PE=2 SV=1;tr|Q8BRM1|Q8BRM1_MOUSE Uncharacterized protei	1	0.028956	45.257	45.257	1	0.028956	45.257							0		NaN	0		NaN				1	K	____EKQRAGLETMDKAVQRFRLQNPDLDSE	AGLETMDK(1)AVQR	8	3	-0.12157	26668000	9978600	0	0	10050000	6639400	0
Q3UUF0;Q8C541;Q8BRM1;O08914	97	Q3UUF0	Q3UUF0	Fatty-acid amide hydrolase 1	Faah	tr|Q3UUF0|Q3UUF0_MOUSE Amidase domain-containing protein (Fragment) OS=Mus musculus OX=10090 GN=Faah PE=2 SV=1;tr|Q8C541|Q8C541_MOUSE Amidase domain-containing protein OS=Mus musculus OX=10090 GN=Faah PE=2 SV=1;tr|Q8BRM1|Q8BRM1_MOUSE Uncharacterized protei	1	0.0195729	67.153	55.452	1	0.0528746	57.836	0		NaN	0		NaN	1	0.0195729	67.153	1	0.0613952	55.452	0		NaN	1	K	QAPRQGLLYGVPVSLKECFSYKGHASTLGLS	QGLLYGVPVSLK(1)	12	3	1.4393	390940000	68411000	79059000	47412000	44235000	67126000	84693000
Q3US81;A2AEG6;P35803	268	Q3US81	Q3US81	Neuronal membrane glycoprotein M6-b	Gpm6b	tr|Q3US81|Q3US81_MOUSE Uncharacterized protein OS=Mus musculus OX=10090 GN=Gpm6b PE=2 SV=1;tr|A2AEG6|A2AEG6_MOUSE Neuronal membrane glycoprotein M6-b OS=Mus musculus OX=10090 GN=Gpm6b PE=1 SV=1;sp|P35803|GPM6B_MOUSE Neuronal membrane glycoprotein M6-b OS=M	1	6.16197e-77	293.31	87.772	1	2.63578e-42	247.29	1	1.80047e-27	213.38	1	1.01259e-63	279.53	1	6.16197e-77	293.31	1	3.47874e-54	274.2	1	2.69887e-43	256.19	1;2	K	LKDASKMQAYQDIKAKEEQELQDIQSRSKEQ	MQAYQDIK(1)AK(1)EEQELQDIQSR	10	3	-3.7017	813260000	68216000	81806000	78862000	110410000	83869000	82198000
Q3US81;A2AEG6;P35803	258	Q3US81	Q3US81	Neuronal membrane glycoprotein M6-b	Gpm6b	tr|Q3US81|Q3US81_MOUSE Uncharacterized protein OS=Mus musculus OX=10090 GN=Gpm6b PE=2 SV=1;tr|A2AEG6|A2AEG6_MOUSE Neuronal membrane glycoprotein M6-b OS=Mus musculus OX=10090 GN=Gpm6b PE=1 SV=1;sp|P35803|GPM6B_MOUSE Neuronal membrane glycoprotein M6-b OS=M	0.999641	0.0433537	39.73	39.73							0.999641	0.0433537	39.73	0		NaN	0		NaN					K	LMILSSNWAYLKDASKMQAYQDIKAKEEQEL	DASK(1)MQAYQDIK	4	3	-0.19249	39472000	0	0	15103000	13892000	10478000	0
Q3US81;A2AEG6;P35803	266	Q3US81	Q3US81	Neuronal membrane glycoprotein M6-b	Gpm6b	tr|Q3US81|Q3US81_MOUSE Uncharacterized protein OS=Mus musculus OX=10090 GN=Gpm6b PE=2 SV=1;tr|A2AEG6|A2AEG6_MOUSE Neuronal membrane glycoprotein M6-b OS=Mus musculus OX=10090 GN=Gpm6b PE=1 SV=1;sp|P35803|GPM6B_MOUSE Neuronal membrane glycoprotein M6-b OS=M	1	6.26019e-09	137.84	87.772	0.747063	0.000280301	99.802	0.971392	0.0105398	110.41	0.980729	0.0081984	59.067	0.997826	4.65273e-06	137.84	1	6.26019e-09	96.718	1	1.23112e-07	103.26	1;2	K	AYLKDASKMQAYQDIKAKEEQELQDIQSRSK	MQAYQDIK(1)AK(1)EEQELQDIQSR	8	3	-3.7017	505840000	0	28757000	37720000	23807000	21745000	23511000
Q3US81;A2AEG6;P35803;A2AEG3;H3BIV8	2	Q3US81	Q3US81	Neuronal membrane glycoprotein M6-b	Gpm6b	tr|Q3US81|Q3US81_MOUSE Uncharacterized protein OS=Mus musculus OX=10090 GN=Gpm6b PE=2 SV=1;tr|A2AEG6|A2AEG6_MOUSE Neuronal membrane glycoprotein M6-b OS=Mus musculus OX=10090 GN=Gpm6b PE=1 SV=1;sp|P35803|GPM6B_MOUSE Neuronal membrane glycoprotein M6-b OS=M	1	3.25844e-06	99.044	89.468	1	3.25844e-06	99.044	1	7.01358e-06	89.468													1	K	______________MKPAMETAAEENTEQSQ	MK(1)PAMETAAEENTEQSQER	2	3	-2.198	11819000	11819000	0	0	0	0	0
Q3URP6	71	Q3URP6	Q3URP6	Protein disulfide-isomerase	P4hb	tr|Q3URP6|Q3URP6_MOUSE Protein disulfide-isomerase OS=Mus musculus OX=10090 GN=P4hb PE=2 SV=1	0.999997	0.0040284	93.649	93.649	0.999991	0.0065728	85.676	0.999813	0.0157023	75.378	0.999997	0.0040284	93.649	0.999987	0.0130813	78.334	0.99985	0.0348663	66.962	0.999979	0.0150006	76.17	1	K	GHCKALAPECAKAAAKLKAEGSEIRLAKVDA	ALAPECAKAAAK(1)	12	2	0.87277	145680000	31609000	15893000	34346000	16104000	28518000	19215000
Q3URF1;Q3TY32;Q3TA13;Q3U336;E9Q3E2;Q8CC35	355	Q3URF1	Q3URF1	Synaptopodin	Synpo	tr|Q3URF1|Q3URF1_MOUSE Uncharacterized protein OS=Mus musculus OX=10090 GN=Synpo PE=2 SV=1;tr|Q3TY32|Q3TY32_MOUSE Uncharacterized protein (Fragment) OS=Mus musculus OX=10090 GN=Synpo PE=2 SV=1;tr|Q3TA13|Q3TA13_MOUSE Uncharacterized protein OS=Mus musculus	1	6.53701e-15	139.04	116.82										1	3.46646e-05	88.019	1	6.53701e-15	139.04	1	1.32287e-07	116.82	1	K	DPKPSHLKGQVAPANKTGILEESMARRGSRK	GQVAPANK(1)TGILEESMAR	8	3	-0.12175	63088000	0	0	0	20398000	19122000	23568000
Q3URF1;Q3TY32;Q3TA13;Q3U336;E9Q3E2;Q8CC35	347	Q3URF1	Q3URF1	Synaptopodin	Synpo	tr|Q3URF1|Q3URF1_MOUSE Uncharacterized protein OS=Mus musculus OX=10090 GN=Synpo PE=2 SV=1;tr|Q3TY32|Q3TY32_MOUSE Uncharacterized protein (Fragment) OS=Mus musculus OX=10090 GN=Synpo PE=2 SV=1;tr|Q3TA13|Q3TA13_MOUSE Uncharacterized protein OS=Mus musculus	1	8.43837e-05	76.728	76.728										1	0.000270031	76.728	0.92802	0.000325734	55.994	0.824993	8.43837e-05	68.689	1	K	YSTLYPSSDPKPSHLKGQVAPANKTGILEES	PSHLK(1)GQVAPANK	5	3	-1.2283	82545000	0	0	0	29642000	15311000	24428000
Q3URF1;Q3TY32;Q3TA13;Q3U336;E9Q3E2;Q8CC35;Q3TBE2	260	Q3URF1	Q3URF1	Synaptopodin	Synpo	tr|Q3URF1|Q3URF1_MOUSE Uncharacterized protein OS=Mus musculus OX=10090 GN=Synpo PE=2 SV=1;tr|Q3TY32|Q3TY32_MOUSE Uncharacterized protein (Fragment) OS=Mus musculus OX=10090 GN=Synpo PE=2 SV=1;tr|Q3TA13|Q3TA13_MOUSE Uncharacterized protein OS=Mus musculus	1	0.0058633	52.172	48.547	1	0.0281161	36.752	0		NaN	1	0.0215076	40.844				1	0.0058633	52.172	1	0.0159719	48.547	1	K	QIEQSPMMGRRQFGEKAWAPPASSMADRSPQ	QFGEK(1)AWAPPASSMADR	5	3	0.50733	149510000	27438000	20563000	19420000	0	17669000	17403000
Q3URF1;Q3TY32;Q3TA13;Q3U336;E9Q3E2;Q8CC35	397	Q3URF1	Q3URF1	Synaptopodin	Synpo	tr|Q3URF1|Q3URF1_MOUSE Uncharacterized protein OS=Mus musculus OX=10090 GN=Synpo PE=2 SV=1;tr|Q3TY32|Q3TY32_MOUSE Uncharacterized protein (Fragment) OS=Mus musculus OX=10090 GN=Synpo PE=2 SV=1;tr|Q3TA13|Q3TA13_MOUSE Uncharacterized protein OS=Mus musculus	1	1.32866e-09	122.22	102.58	1	0.000309099	75.97	1	1.32968e-06	107.57	1	0.000738731	78.021	1	7.16885e-05	92.307	1	1.32866e-09	122.22	1	6.77048e-06	102.58	1	K	TPNPDLLDLVQTADEKRRQRDHGEVGMEEEP	VTPNPDLLDLVQTADEK(1)R	17	3	-0.25279	113110000	0	13578000	35718000	28654000	0	35163000
Q3URF1;Q3TY32;Q3TA13;Q3U336;E9Q3E2;Q8CC35;Q3TBE2	224	Q3URF1	Q3URF1	Synaptopodin	Synpo	tr|Q3URF1|Q3URF1_MOUSE Uncharacterized protein OS=Mus musculus OX=10090 GN=Synpo PE=2 SV=1;tr|Q3TY32|Q3TY32_MOUSE Uncharacterized protein (Fragment) OS=Mus musculus OX=10090 GN=Synpo PE=2 SV=1;tr|Q3TA13|Q3TA13_MOUSE Uncharacterized protein OS=Mus musculus	1	6.58042e-11	135.08	127.32										1	6.58042e-11	135.08	1	5.12974e-07	106.29	1	2.71667e-10	127.32	1	K	TTPTKVYSEVHLTLAKPASVVNRTARPFGIQ	VYSEVHLTLAK(1)PASVVNR	11	3	0.11594	37691000	0	0	0	12948000	11827000	12916000
Q3UQP7;D3Z6D1;Q91X36;O35402	115	Q3UQP7	Q3UQP7	Sulfotransferase	Sult5a1	tr|Q3UQP7|Q3UQP7_MOUSE Sulfotransferase OS=Mus musculus OX=10090 GN=Sult5a1 PE=1 SV=1;tr|D3Z6D1|D3Z6D1_MOUSE Sulfotransferase (Fragment) OS=Mus musculus OX=10090 GN=Sult5a1 PE=1 SV=8;tr|Q91X36|Q91X36_MOUSE Sulfotransferase OS=Mus musculus OX=10090 GN=Sult5	0.5	0.0431713	29.15	29.15				0.5	0.0431713	29.15														K	FTSHLNAKGLSPALMKSKAKVVYMARNPKDV	GLSPALMK(0.5)SK(0.5)	8	1	1.5916	58929000	0	58929000	0	0	0	0
Q3UQP7;D3Z6D1;Q91X36;O35402	117	Q3UQP7	Q3UQP7	Sulfotransferase	Sult5a1	tr|Q3UQP7|Q3UQP7_MOUSE Sulfotransferase OS=Mus musculus OX=10090 GN=Sult5a1 PE=1 SV=1;tr|D3Z6D1|D3Z6D1_MOUSE Sulfotransferase (Fragment) OS=Mus musculus OX=10090 GN=Sult5a1 PE=1 SV=8;tr|Q91X36|Q91X36_MOUSE Sulfotransferase OS=Mus musculus OX=10090 GN=Sult5	0.5	0.0431713	29.15	29.15				0.5	0.0431713	29.15														K	SHLNAKGLSPALMKSKAKVVYMARNPKDVLV	GLSPALMK(0.5)SK(0.5)	10	1	1.5916	58929000	0	58929000	0	0	0	0
Q3UPD5;Q3TI27;G3UXL2;Q9D7G0	18	Q3UPD5	Q3UPD5	Ribose-phosphate pyrophosphokinase 1	Prps1;Prps1l3	tr|Q3UPD5|Q3UPD5_MOUSE Pribosyltran_N domain-containing protein OS=Mus musculus OX=10090 GN=Prps1 PE=2 SV=1;tr|Q3TI27|Q3TI27_MOUSE Pribosyltran_N domain-containing protein OS=Mus musculus OX=10090 GN=Prps1 PE=2 SV=1;tr|G3UXL2|G3UXL2_MOUSE Phosphoribosyl py	1	0.00264381	54.805	54.805										1	0.0460633	31.233	1	0.00264381	54.805				1	K	NIKIFSGSSHQDLSQKIADRLGLELGKVVTK	IFSGSSHQDLSQK(1)IADR	13	4	-0.11958	37857000	0	0	0	21677000	16180000	0
Q3UN66;P63318;Q2NKI4	503	Q3UN66	Q3UN66	Protein kinase C;Protein kinase C gamma type	Prkcg	tr|Q3UN66|Q3UN66_MOUSE Protein kinase C OS=Mus musculus OX=10090 GN=Prkcg PE=2 SV=1;sp|P63318|KPCG_MOUSE Protein kinase C gamma type OS=Mus musculus OX=10090 GN=Prkcg PE=1 SV=1;tr|Q2NKI4|Q2NKI4_MOUSE Protein kinase C OS=Mus musculus OX=10090 GN=Prkcg PE=1	1	0.00546532	50.722	39.385	1	0.00546532	50.722	1	0.0137334	45.577	0		NaN	0		NaN	1	0.0417134	39.385	1	0.02057	41.323	1	K	LDAEGHIKITDFGMCKENVFPGSTTRTFCGT	ITDFGMCK(1)ENVFPGSTTR	8	3	-0.97551	168300000	17300000	25678000	19370000	12623000	15825000	10476000
Q3ULW0;P62827;Q14AA6;A6H622;Q61820	71	Q3ULW0	Q3ULW0	GTP-binding nuclear protein Ran;GTP-binding nuclear protein Ran, testis-specific isoform	Ran;1700009N14Rik;Rasl2-9	tr|Q3ULW0|Q3ULW0_MOUSE GTP-binding nuclear protein Ran OS=Mus musculus OX=10090 GN=Ran PE=2 SV=1;sp|P62827|RAN_MOUSE GTP-binding nuclear protein Ran OS=Mus musculus OX=10090 GN=Ran PE=1 SV=3;tr|Q14AA6|Q14AA6_MOUSE GTP-binding nuclear protein Ran OS=Mus mus	1	0.00252622	63.31	63.31										1	0.00252622	63.31							1	K	RGPIKFNVWDTAGQEKFGGLRDGYYIQAQCA	FNVWDTAGQEK(1)FGGLR	11	3	0.3228	11030000	0	0	0	11030000	0	0
Q3ULN6;Q8R127	140	Q3ULN6	Q3ULN6	Saccharopine dehydrogenase-like oxidoreductase	Sccpdh	tr|Q3ULN6|Q3ULN6_MOUSE Sacchrp_dh_NADP domain-containing protein OS=Mus musculus OX=10090 GN=Sccpdh PE=2 SV=1;sp|Q8R127|SCPDL_MOUSE Saccharopine dehydrogenase-like oxidoreductase OS=Mus musculus OX=10090 GN=Sccpdh PE=1 SV=1	0.999998	0.0119558	107.57	77.282	0.999915	0.0226872	62.546	0.999594	0.0642236	45.68	0		NaN	0.999966	0.0270489	58.815	0.999998	0.0119558	77.282	0.99999	0.0270489	107.57	1	K	GEPQFLELMHAKYHEKAAEKGVYIIGSSGFD	YHEK(1)AAEK	4	3	-0.13202	143620000	17205000	16557000	19643000	18433000	37380000	28152000
Q3UL99;Q6A0B9;P23116;Q3TRH1	775	Q3UL99	Q3UL99	Eukaryotic translation initiation factor 3 subunit A	Eif3a	tr|Q3UL99|Q3UL99_MOUSE Eukaryotic translation initiation factor 3 subunit A (Fragment) OS=Mus musculus OX=10090 GN=Eif3a PE=2 SV=1;tr|Q6A0B9|Q6A0B9_MOUSE Eukaryotic translation initiation factor 3 subunit A (Fragment) OS=Mus musculus OX=10090 GN=Eif3a PE=2	0.988268	0.0076845	90.601	80.165	0.826997	0.0569593	68.371	0.899387	0.0145206	62.303	0.958178	0.0463866	47.561	0.894375	0.0247546	52.79	0.988268	0.0076845	80.165	0.943982	0.0152227	90.601	1	K	FVMRLKAARQSVYEEKLKQFEERLAEERHSR	QSVYEEK(0.988)LK(0.012)	7	2	-0.066006	199020000	22502000	26498000	25783000	35742000	26294000	28545000
Q3UL99;Q6A0B9;P23116;Q3TRH1	777	Q3UL99	Q3UL99	Eukaryotic translation initiation factor 3 subunit A	Eif3a	tr|Q3UL99|Q3UL99_MOUSE Eukaryotic translation initiation factor 3 subunit A (Fragment) OS=Mus musculus OX=10090 GN=Eif3a PE=2 SV=1;tr|Q6A0B9|Q6A0B9_MOUSE Eukaryotic translation initiation factor 3 subunit A (Fragment) OS=Mus musculus OX=10090 GN=Eif3a PE=2	0.667996	0.0194841	95.099	95.099				0		NaN				0.667996	0.0194841	95.099							1	K	MRLKAARQSVYEEKLKQFEERLAEERHSRLE	QSVYEEK(0.332)LK(0.668)	9	2	0.47082	9785100	0	0	0	9785100	0	0
Q3UKC8;Q80SZ7	11	Q3UKC8	Q3UKC8	Guanine nucleotide-binding protein subunit gamma;Guanine nucleotide-binding protein G(I)/G(S)/G(O) subunit gamma-5	Gng5	tr|Q3UKC8|Q3UKC8_MOUSE Guanine nucleotide-binding protein subunit gamma OS=Mus musculus OX=10090 PE=1 SV=1;sp|Q80SZ7|GBG5_MOUSE Guanine nucleotide-binding protein G(I)/G(S)/G(O) subunit gamma-5 OS=Mus musculus OX=10090 GN=Gng5 PE=1 SV=2	0.896416	0.0015561	76.064	76.064										0.896416	0.0015561	76.064	0.88215	0.00395161	65.305				1	K	_____MSGSSSVAAMKKVVQQLRLEAGLNRV	SGSSSVAAMK(0.896)K(0.104)	10	2	0.09591	0	0	0	0	0	0	0
Q3UKC8;Q80SZ7	12	Q3UKC8	Q3UKC8	Guanine nucleotide-binding protein subunit gamma;Guanine nucleotide-binding protein G(I)/G(S)/G(O) subunit gamma-5	Gng5	tr|Q3UKC8|Q3UKC8_MOUSE Guanine nucleotide-binding protein subunit gamma OS=Mus musculus OX=10090 PE=1 SV=1;sp|Q80SZ7|GBG5_MOUSE Guanine nucleotide-binding protein G(I)/G(S)/G(O) subunit gamma-5 OS=Mus musculus OX=10090 GN=Gng5 PE=1 SV=2	0.609133	0.000196703	105.78	64.485				0.609133	0.00544022	64.485				0.592043	0.000196703	105.78							1	K	____MSGSSSVAAMKKVVQQLRLEAGLNRVK	SGSSSVAAMK(0.391)K(0.609)	11	2	-3.893	16462000	0	16462000	0	0	0	0
Q3UJ36;Q3U122;P63268;P62737;Q4KL81;P63260;Q3UAF7;Q3UAF6;Q3U5R4;B2RRX1;P60710;Q3U939;Q3UA89;Q3UAA9;Q3TSB7;Q3UCF8;Q61276;Q3TIJ9;Q3U804;Q3UGS0;E9Q1F2;Q61272;B1ATY1;Q99NC5;F8WGM8;Q9QZ83	327	Q3UJ36;Q4KL81;Q9QZ83	Q4KL81	Actin, gamma-enteric smooth muscle;Actin, aortic smooth muscle;Actin, cytoplasmic 2;Actin, cytoplasmic 2, N-terminally processed;Actin, cytoplasmic 1;Actin, cytoplasmic 1, N-terminally processed	Actg2;Acta2;Actg1;Actb;Acta1	tr|Q3UJ36|Q3UJ36_MOUSE Uncharacterized protein OS=Mus musculus OX=10090 GN=Actg2 PE=2 SV=1;tr|Q3U122|Q3U122_MOUSE Uncharacterized protein OS=Mus musculus OX=10090 GN=Acta2 PE=2 SV=1;sp|P63268|ACTH_MOUSE Actin, gamma-enteric smooth muscle OS=Mus musculus OX	0.939827	6.45629e-10	150.1	63.662	0.939827	0.00697218	63.662	0		NaN	0.840657	0.000681289	96.171	0.874669	0.0240175	69.65	0.901553	6.45629e-10	150.1	0.864497	1.26604e-05	118.87	1	K	DRMQKEITALAPSTMKIKIIAPPERKYSVWI	EITALAPSTMK(0.94)IK(0.06)	11	3	0.27841	795730000	34657000	0	18500000	0	0	157020000
Q3UJ36;Q3U122;P63268;P62737;Q4KL81;P63260;Q3UAF7;Q3UAF6;Q3U5R4;B2RRX1;P60710;Q3U939;Q3UA89;Q3UAA9;Q3TSB7;Q3UCF8;Q61276;Q3TIJ9;Q3UGS0;E9Q1F2;Q61272;B1ATY1;Q99NC5;Q8BFZ3;F8WGM8;Q9QZ83	329	Q3UJ36;Q4KL81;Q9QZ83	Q4KL81	Actin, gamma-enteric smooth muscle;Actin, aortic smooth muscle;Actin, cytoplasmic 2;Actin, cytoplasmic 2, N-terminally processed;Actin, cytoplasmic 1;Actin, cytoplasmic 1, N-terminally processed;Beta-actin-like protein 2	Actg2;Acta2;Actg1;Actb;Acta1;Actbl2	tr|Q3UJ36|Q3UJ36_MOUSE Uncharacterized protein OS=Mus musculus OX=10090 GN=Actg2 PE=2 SV=1;tr|Q3U122|Q3U122_MOUSE Uncharacterized protein OS=Mus musculus OX=10090 GN=Acta2 PE=2 SV=1;sp|P63268|ACTH_MOUSE Actin, gamma-enteric smooth muscle OS=Mus musculus OX	1	2.05552e-11	164.97	106.68	1	0.00346497	78.113	1	0.000723589	95.483	1	0.00770459	86.67	1	8.99884e-09	152.54	0.593377	0.0271393	44.426	1	2.05552e-11	164.97	1	K	MQKEITALAPSTMKIKIIAPPERKYSVWIGG	IK(1)IIAPPER	2	2	-0.23352	2428900000	31313000	19461000	32737000	32190000	32205000	32032000
Q3UJ36;Q3U122;P63268;P62737;Q4KL81;P63260;Q3UAF7;Q3UAF6;Q3U5R4;B2RRX1;P60710;Q3U939;Q3UA89;Q3UAA9;Q3TSB7;Q3UCF8;Q61276;Q3TIJ9;Q3U804;Q3UGS0;E9Q1F2;Q61272;B1ATY1;Q99NC5;F8WGM8;Q9QZ83	316	Q3UJ36;Q4KL81;Q9QZ83	Q4KL81	Actin, gamma-enteric smooth muscle;Actin, aortic smooth muscle;Actin, cytoplasmic 2;Actin, cytoplasmic 2, N-terminally processed;Actin, cytoplasmic 1;Actin, cytoplasmic 1, N-terminally processed	Actg2;Acta2;Actg1;Actb;Acta1	tr|Q3UJ36|Q3UJ36_MOUSE Uncharacterized protein OS=Mus musculus OX=10090 GN=Actg2 PE=2 SV=1;tr|Q3U122|Q3U122_MOUSE Uncharacterized protein OS=Mus musculus OX=10090 GN=Acta2 PE=2 SV=1;sp|P63268|ACTH_MOUSE Actin, gamma-enteric smooth muscle OS=Mus musculus OX	1	0.000372539	73.758	73.758	1	0.00150213	69.864	0		NaN	1	0.000372539	73.758	0		NaN	0		NaN	0.999969	0.0138524	48.323	1	K	SGGTTMYPGIADRMQKEITALAPSTMKIKII;SGGTTMYPGLADRMQKEITALAPSTMKIKII	MQK(1)EITALAPSTMK	3	3	-0.087065	246460000	0	24188000	29475000	25993000	22478000	26623000
Q3UJ36;Q3U122;P63268;P62737;Q61852;I6L9D2;A0A494B9T3;D3YZY0;A0A0U1RQ96;Q4KL81;P63260;Q3UAF7;Q3UAF6;Q3U5R4;B2RRX1;P60710;Q3U939;Q3UA89;Q3TSB7;Q3UCF8;Q61276;Q3TIJ9;Q3U804;Q3UGS0;E9Q1F2;E9Q5F4;Q61272;Q3UD81;G3UZ07;Q8BFZ3;Q3UBP6;Q3UBQ4;Q9QZ83	192	Q3UJ36;Q4KL81;Q3UBP6;Q9QZ83	Q4KL81	Actin, gamma-enteric smooth muscle;Actin, aortic smooth muscle;Actin, cytoplasmic 2;Actin, cytoplasmic 2, N-terminally processed;Actin, cytoplasmic 1;Actin, cytoplasmic 1, N-terminally processed;Beta-actin-like protein 2	Actg2;Acta2;Actg1;Actb;Acta1;Actbl2	tr|Q3UJ36|Q3UJ36_MOUSE Uncharacterized protein OS=Mus musculus OX=10090 GN=Actg2 PE=2 SV=1;tr|Q3U122|Q3U122_MOUSE Uncharacterized protein OS=Mus musculus OX=10090 GN=Acta2 PE=2 SV=1;sp|P63268|ACTH_MOUSE Actin, gamma-enteric smooth muscle OS=Mus musculus OX	1	0.0117324	50.563	50.563							1	0.0117324	50.563							0		NaN	1	K	LRLDLAGRDLTDYLMKILTERGYSFTTTAER;MRLDLAGRDLTDYLMKILTERGYSFVTTAER	DLTDYLMK(1)ILTER	8	3	-0.68878	55150000	0	0	25073000	0	0	30077000
Q3UJ36;Q3U122;P63268;P62737;Q61852;I6L9D2;A0A494B9T3;D3YZY0;D3Z2K3;Q8CF71;V9GXQ2;Q4KL81;P63260;Q3UAF7;Q3UAF6;Q3U5R4;B2RRX1;P60710;Q3U939;Q3UA89;Q3UAA9;Q3TSB7;Q3UCF8;Q61276;Q3TIJ9;Q3U804;E9Q5F4;Q61272;Q3UD81;G3UZ07;G3UYG0;A1E281;E9Q606;Q3UBP6;Q3UBQ4	62	Q3UJ36;Q4KL81;Q3UBP6	Q4KL81	Actin, gamma-enteric smooth muscle;Actin, aortic smooth muscle;Actin, cytoplasmic 2;Actin, cytoplasmic 2, N-terminally processed;Actin, cytoplasmic 1;Actin, cytoplasmic 1, N-terminally processed	Actg2;Acta2;Gm17087;Actg1;Actb;Acta1	tr|Q3UJ36|Q3UJ36_MOUSE Uncharacterized protein OS=Mus musculus OX=10090 GN=Actg2 PE=2 SV=1;tr|Q3U122|Q3U122_MOUSE Uncharacterized protein OS=Mus musculus OX=10090 GN=Acta2 PE=2 SV=1;sp|P63268|ACTH_MOUSE Actin, gamma-enteric smooth muscle OS=Mus musculus OX	1	1.12437e-44	266.91	143.97	1	2.15472e-27	236.56	1	2.15472e-27	236.56	1	1.12437e-44	266.91	1	4.24356e-35	251.53	1	8.50184e-27	226.09	1	8.07006e-35	246.41	1	K	GMGQKDSYVGDEAQSKRGILTLKYPIEHGII;GMGQKDSYVGDEAQSKRGILTLKYPIEHGIV	DSYVGDEAQSK(1)R	11	3	0.28121	886180000	90973000	91730000	82752000	102700000	135000000	104170000
Q3UJ36;Q3U122;P63268;P62737;Q61852;I6L9D2;A0A494B9T3;D3YZY0;D3Z2K3;Q4KL81;P63260;Q3UAF7;Q3UAF6;Q3U5R4;B2RRX1;P60710;Q3U939;Q3UA89;Q3UAA9;Q3TSB7;Q3UCF8;Q61276;Q3TIJ9;Q3U804;E9Q5F4;Q61272;Q3UD81;G3UZ07;G3UYG0;A1E281;E9Q606;Q3UBP6;Q3UBQ4	51	Q3UJ36;Q4KL81;Q3UBP6	Q4KL81	Actin, gamma-enteric smooth muscle;Actin, aortic smooth muscle;Actin, cytoplasmic 2;Actin, cytoplasmic 2, N-terminally processed;Actin, cytoplasmic 1;Actin, cytoplasmic 1, N-terminally processed	Actg2;Acta2;Actg1;Actb;Acta1	tr|Q3UJ36|Q3UJ36_MOUSE Uncharacterized protein OS=Mus musculus OX=10090 GN=Actg2 PE=2 SV=1;tr|Q3U122|Q3U122_MOUSE Uncharacterized protein OS=Mus musculus OX=10090 GN=Acta2 PE=2 SV=1;sp|P63268|ACTH_MOUSE Actin, gamma-enteric smooth muscle OS=Mus musculus OX	1	4.74748e-10	112.32	112.32	0.999958	0.000335183	63.869	1	4.74748e-10	112.32							0.999089	0.0282818	43.768	0		NaN	1	K	VGRPRHQGVMVGMGQKDSYVGDEAQSKRGIL	HQGVMVGMGQK(1)DSYVGDEAQSKR	11	4	-0.66194	57639000	15723000	21426000	0	0	0	10427000
Q3UJ34;Q3UEJ7;P16460	340	Q3UJ34	Q3UJ34	Argininosuccinate synthase	Ass1	tr|Q3UJ34|Q3UJ34_MOUSE Uncharacterized protein OS=Mus musculus OX=10090 GN=Ass1 PE=1 SV=1;tr|Q3UEJ7|Q3UEJ7_MOUSE Uncharacterized protein OS=Mus musculus OX=10090 GN=Ass1 PE=2 SV=1;sp|P16460|ASSY_MOUSE Argininosuccinate synthase OS=Mus musculus OX=10090 GN=	1	0.00434196	84.615	84.615				1	0.06599	43.308	0		NaN	1	0.0060024	74.376	1	0.0060024	74.376	1	0.00434196	84.615	1	K	FWHSPECEFVRHCIQKSQERVEGKVQVSVFK	HCIQK(1)SQER	5	3	-0.40136	52108000	0	10171000	9177900	14901000	17858000	0
Q3UI46;P29595;Q3TY05	48	Q3UI46	Q3UI46	NEDD8	Nedd8	tr|Q3UI46|Q3UI46_MOUSE Ubiquitin-like domain-containing protein OS=Mus musculus OX=10090 GN=Nedd8 PE=1 SV=1;sp|P29595|NEDD8_MOUSE NEDD8 OS=Mus musculus OX=10090 GN=Nedd8 PE=1 SV=2;tr|Q3TY05|Q3TY05_MOUSE Ubiquitin-like domain-containing protein (Fragment) O	1	1.54836e-11	173.37	150.08	1	0.00011484	115.78	1	3.68373e-07	148.91	1	1.37167e-08	157.24	1	1.54836e-11	173.37	1	2.97048e-07	150.08	1	1.44392e-08	156.48	1	K	KEGIPPQQQRLIYSGKQMNDEKTAADYKILG	LIYSGK(1)QMNDEK	6	2	0.33855	2082800000	28961000	27276000	42237000	21320000	22116000	24436000
Q3UI46;P29595;Q3TY05	54	Q3UI46	Q3UI46	NEDD8	Nedd8	tr|Q3UI46|Q3UI46_MOUSE Ubiquitin-like domain-containing protein OS=Mus musculus OX=10090 GN=Nedd8 PE=1 SV=1;sp|P29595|NEDD8_MOUSE NEDD8 OS=Mus musculus OX=10090 GN=Nedd8 PE=1 SV=2;tr|Q3TY05|Q3TY05_MOUSE Ubiquitin-like domain-containing protein (Fragment) O	0.999791	0.037727	42.083	42.083	0		NaN	0		NaN	0.999791	0.037727	42.083	0		NaN	0		NaN	0		NaN	1	K	QQQRLIYSGKQMNDEKTAADYKILGGSVLHL	QMNDEK(1)TAADYK	6	3	0.24378	144550000	23210000	28622000	22161000	19531000	22173000	28857000
Q3UI46;P29595	11	Q3UI46	Q3UI46	NEDD8	Nedd8	tr|Q3UI46|Q3UI46_MOUSE Ubiquitin-like domain-containing protein OS=Mus musculus OX=10090 GN=Nedd8 PE=1 SV=1;sp|P29595|NEDD8_MOUSE NEDD8 OS=Mus musculus OX=10090 GN=Nedd8 PE=1 SV=2	1	4.29463e-11	120.71	120.71				0		NaN	1	4.38968e-05	86.575	1	1.14769e-07	106.89	0.999999	0.000916186	70.335	1	4.29463e-11	120.71	1	K	_____MLIKVKTLTGKEIEIDIEPTDKVERI	TLTGK(1)EIEIDIEPTDKVER	5	3	0.075836	446470000	0	15292000	0	30100000	86441000	41827000
Q3UHH5;P21279	102	Q3UHH5	Q3UHH5	Guanine nucleotide-binding protein G(q) subunit alpha	Gnaq	tr|Q3UHH5|Q3UHH5_MOUSE Uncharacterized protein OS=Mus musculus OX=10090 GN=Gnaq PE=1 SV=1;sp|P21279|GNAQ_MOUSE Guanine nucleotide-binding protein G(q) subunit alpha OS=Mus musculus OX=10090 GN=Gnaq PE=1 SV=4	0.999989	0.00707624	69.375	69.375	0		NaN	0		NaN	0.927439	0.0554342	45.598	0.999989	0.00707624	69.375	0		NaN	0		NaN	1	K	MQAMIRAMDTLKIPYKYEHNKAHAQLVREVD	IPYK(1)YEHNK	4	3	-0.25645	109320000	12756000	19080000	15901000	22425000	24507000	14648000
Q3UHH0;Q3UHJ3;F8WHB1;Q9R0K7;S4R1C4;D5L240;Q6DIB8	304	Q3UHH0	Q3UHH0	Calcium-transporting ATPase;Plasma membrane calcium-transporting ATPase 2	Atp2b2	tr|Q3UHH0|Q3UHH0_MOUSE Calcium-transporting ATPase OS=Mus musculus OX=10090 GN=Atp2b2 PE=1 SV=1;tr|Q3UHJ3|Q3UHJ3_MOUSE Calcium-transporting ATPase OS=Mus musculus OX=10090 GN=Atp2b2 PE=1 SV=1;tr|F8WHB1|F8WHB1_MOUSE Calcium-transporting ATPase OS=Mus muscul	1	4.5945e-05	86.497	86.497	1	0.000274581	68.751	1	4.5945e-05	86.497	0.999975	0.0148766	46.319										1	K	LGAGGEEEEKKDKKAKQQDGAAAMEMQPLKS	AK(1)QQDGAAAMEMQPLK	2	3	0.94343	14853000	5918500	8934900	0	0	0	0
Q3UHH0;Q3UHJ3;F8WHB1;Q9R0K7;S4R1C4;D5L240	613	Q3UHH0	Q3UHH0	Calcium-transporting ATPase;Plasma membrane calcium-transporting ATPase 2	Atp2b2	tr|Q3UHH0|Q3UHH0_MOUSE Calcium-transporting ATPase OS=Mus musculus OX=10090 GN=Atp2b2 PE=1 SV=1;tr|Q3UHJ3|Q3UHJ3_MOUSE Calcium-transporting ATPase OS=Mus musculus OX=10090 GN=Atp2b2 PE=1 SV=1;tr|F8WHB1|F8WHB1_MOUSE Calcium-transporting ATPase OS=Mus muscul	0.981024	0.0342636	69.812	57.859	0		NaN	0		NaN	0.981024	0.0383972	57.859				0.693271	0.0342636	69.812	0		NaN	1	K	GEARVFRPRDRDEMVKKVIEPMACDGLRTIC	DRDEMVK(0.981)K(0.019)	7	3	-0.25224	294390000	28185000	37980000	56261000	0	32933000	25095000
Q3UHH0;Q3UHJ3;F8WHB1;Q9R0K7;S4R1C4;D5L240	614	Q3UHH0	Q3UHH0	Calcium-transporting ATPase;Plasma membrane calcium-transporting ATPase 2	Atp2b2	tr|Q3UHH0|Q3UHH0_MOUSE Calcium-transporting ATPase OS=Mus musculus OX=10090 GN=Atp2b2 PE=1 SV=1;tr|Q3UHJ3|Q3UHJ3_MOUSE Calcium-transporting ATPase OS=Mus musculus OX=10090 GN=Atp2b2 PE=1 SV=1;tr|F8WHB1|F8WHB1_MOUSE Calcium-transporting ATPase OS=Mus muscul	1	0.000410684	84.718	56.139	1	0.00459987	59.116	1	0.000888003	74.987	1	0.00457665	59.185	1	0.00271605	64.65	1	0.000410684	84.718	1	0.0150086	56.139	1	K	EARVFRPRDRDEMVKKVIEPMACDGLRTICV	K(1)VIEPMACDGLR	1	3	-0.051742	92544000	19411000	10687000	16093000	16576000	17312000	12464000
Q3UHH0;Q3UHJ3;F8WHB1;Q9R0K7;S4R1C4;D5L240;Q6DIB8	12	Q3UHH0	Q3UHH0	Calcium-transporting ATPase;Plasma membrane calcium-transporting ATPase 2	Atp2b2	tr|Q3UHH0|Q3UHH0_MOUSE Calcium-transporting ATPase OS=Mus musculus OX=10090 GN=Atp2b2 PE=1 SV=1;tr|Q3UHJ3|Q3UHJ3_MOUSE Calcium-transporting ATPase OS=Mus musculus OX=10090 GN=Atp2b2 PE=1 SV=1;tr|F8WHB1|F8WHB1_MOUSE Calcium-transporting ATPase OS=Mus muscul	1	4.24348e-18	186.87	186.87	1	4.28565e-16	162.38										1	4.24348e-18	186.87				1	K	____MGDMTNSDFYSKNQRNESSHGGEFGCT	GDMTNSDFYSK(1)NQR	11	2	0.0091371	15779000	8513800	0	0	0	7264900	0
Q3UHH0;Q3UHJ3;F8WHB1;Q9R0K7;S4R1C4;D5L240;Q6DIB8	47	Q3UHH0	Q3UHH0	Calcium-transporting ATPase;Plasma membrane calcium-transporting ATPase 2	Atp2b2	tr|Q3UHH0|Q3UHH0_MOUSE Calcium-transporting ATPase OS=Mus musculus OX=10090 GN=Atp2b2 PE=1 SV=1;tr|Q3UHJ3|Q3UHJ3_MOUSE Calcium-transporting ATPase OS=Mus musculus OX=10090 GN=Atp2b2 PE=1 SV=1;tr|F8WHB1|F8WHB1_MOUSE Calcium-transporting ATPase OS=Mus muscul	1	4.62444e-11	156.51	61.212	1	1.15654e-06	135.66	1	8.48145e-09	137.89	1	4.62444e-11	156.51	1	9.29832e-10	141.58	1	0.000270646	98.592	1	0.000187554	102.33	1	K	RSLMELRGTEAVVKIKETYGDTEAICRRLKT	IK(1)ETYGDTEAICRR	2	3	-0.6352	385100000	18534000	10163000	10360000	17454000	0	0
Q3UHH0;Q3UHJ3;F8WHB1;Q9R0K7;S4R1C4;D5L240	1052	Q3UHH0	Q3UHH0	Calcium-transporting ATPase;Plasma membrane calcium-transporting ATPase 2	Atp2b2	tr|Q3UHH0|Q3UHH0_MOUSE Calcium-transporting ATPase OS=Mus musculus OX=10090 GN=Atp2b2 PE=1 SV=1;tr|Q3UHJ3|Q3UHJ3_MOUSE Calcium-transporting ATPase OS=Mus musculus OX=10090 GN=Atp2b2 PE=1 SV=1;tr|F8WHB1|F8WHB1_MOUSE Calcium-transporting ATPase OS=Mus muscul	1	2.85582e-22	146.06	133.1				1	2.85582e-22	146.06	1	9.21866e-07	86.08	1	0.000467047	57.046				1	3.79521e-16	133.1	1	K	TSRLKFLKEAGRLTQKEEIPEEELNEDVEEI	LTQK(1)EEIPEEELNEDVEEIDHAER	4	4	-0.14804	361450000	0	87401000	89424000	83662000	0	68392000
Q3UHH0;Q3UHJ3;F8WHB1;Q9R0K7;S4R1C4;D5L240;Q6DIB8	550	Q3UHH0	Q3UHH0	Calcium-transporting ATPase;Plasma membrane calcium-transporting ATPase 2	Atp2b2	tr|Q3UHH0|Q3UHH0_MOUSE Calcium-transporting ATPase OS=Mus musculus OX=10090 GN=Atp2b2 PE=1 SV=1;tr|Q3UHJ3|Q3UHJ3_MOUSE Calcium-transporting ATPase OS=Mus musculus OX=10090 GN=Atp2b2 PE=1 SV=1;tr|F8WHB1|F8WHB1_MOUSE Calcium-transporting ATPase OS=Mus muscul	0.999437	0.00481714	64.82	64.82	0.989712	0.0510775	37.968	0		NaN	0.999437	0.00481714	64.82	0		NaN	0		NaN	0		NaN	1	K	LRQDYEPVRSQMPEEKLYKVYTFNSVRKSMS	SQMPEEK(0.999)LYK(0.001)	7	3	-0.23454	105250000	16422000	20753000	18710000	15971000	24542000	8853100
Q3UGY4;Q3UGX2;B2RX08;E9Q397;P15508;Q68FG2;Q3UGZ4;Q62261;A0A0A0MQG2;Q5DTR4;Q3TZN6;Q9Z2V0;Q8C509;A0A494BBH5	118	Q3UGY4;Q68FG2;Q62261	Q62261	Spectrin beta chain, erythrocytic;Spectrin beta chain, non-erythrocytic 1	Sptb;Sptbn2;Sptbn1	tr|Q3UGY4|Q3UGY4_MOUSE Spectrin beta chain OS=Mus musculus OX=10090 GN=Sptb PE=2 SV=1;tr|Q3UGX2|Q3UGX2_MOUSE Spectrin beta chain OS=Mus musculus OX=10090 GN=Sptb PE=1 SV=1;tr|B2RX08|B2RX08_MOUSE Spectrin beta chain OS=Mus musculus OX=10090 GN=Sptb PE=2 SV=	0.999797	0.00240521	65.472	65.472	0		NaN	0.999797	0.00240521	65.472				0		NaN							1	K	PTKGKMRIHCLENVDKALQFLKEQRVHLENM;PTKGRMRIHCLENVDKALQFLKEQKVHLENM;PTKGRMRIHCLENVDKALQFLKEQRVHLENM	IHCLENVDK(1)ALQFLK	9	3	1.3706	144340000	51995000	56377000	0	35965000	0	0
Q3UGN1;G3X9Q2;Q61016	30	Q3UGN1	Q3UGN1	Guanine nucleotide-binding protein subunit gamma;Guanine nucleotide-binding protein G(I)/G(S)/G(O) subunit gamma-7	Gng7	tr|Q3UGN1|Q3UGN1_MOUSE Guanine nucleotide-binding protein subunit gamma OS=Mus musculus OX=10090 GN=Gng7 PE=1 SV=1;tr|G3X9Q2|G3X9Q2_MOUSE Guanine nucleotide-binding protein subunit gamma OS=Mus musculus OX=10090 GN=Gng7 PE=1 SV=1;sp|Q61016|GBG7_MOUSE Guani	1	2.34561e-28	178.02	107.98	1	3.42138e-07	115.31	1	2.01372e-05	95.873	1	7.36971e-07	109.35	1	2.34561e-28	178.02	1	1.12274e-09	125.18	1	6.36429e-21	154.99	1	K	EQLRIEAGIERIKVSKASSDLMGYCEQHARN	VSK(1)ASSDLMGYCEQHAR	3	3	0.50073	472630000	30405000	40540000	39424000	49596000	20714000	36397000
Q3UFJ8;P50153	24	Q3UFJ8	Q3UFJ8	Guanine nucleotide-binding protein subunit gamma;Guanine nucleotide-binding protein G(I)/G(S)/G(O) subunit gamma-4	Gng4	tr|Q3UFJ8|Q3UFJ8_MOUSE Guanine nucleotide-binding protein subunit gamma OS=Mus musculus OX=10090 GN=Gng4 PE=2 SV=1;sp|P50153|GBG4_MOUSE Guanine nucleotide-binding protein G(I)/G(S)/G(O) subunit gamma-4 OS=Mus musculus OX=10090 GN=Gng4 PE=1 SV=1	0.999932	0.00154834	64.842	64.842	0.976885	0.0304256	34.928	0.999932	0.00154834	64.842	0.96185	0.0599791	24.832				0		NaN				1	K	SSTSISQARKAVEQLKMEACMDRVKVSQAAS	KAVEQLK(1)MEACMDR	7	3	0.016133	43624000	10820000	15220000	12670000	0	4913100	0
Q3UFA8;Q5EBQ0;Q3TX38;Q3TTN3;J3QMG3;Q60931	66	Q3UFA8;Q5EBQ0	Q5EBQ0	Voltage-dependent anion-selective channel protein 3	Vdac3	tr|Q3UFA8|Q3UFA8_MOUSE Uncharacterized protein (Fragment) OS=Mus musculus OX=10090 GN=Vdac3 PE=2 SV=1;tr|Q5EBQ0|Q5EBQ0_MOUSE Voltage-dependent anion channel 3 OS=Mus musculus OX=10090 GN=Vdac3 PE=2 SV=1;tr|Q3TX38|Q3TX38_MOUSE Uncharacterized protein OS=Mus	1	2.66951e-20	166.14	163.83	1	7.75243e-20	155.48	1	2.66951e-20	166.14	0		NaN	1	6.61321e-14	148.28	1	0.00102027	83.862	1	3.77287e-20	163.83	1	K	LSALIDGKNFNAGGHKVGLGFELEA______	NFNAGGHK(1)VGLGFELEA	8	2	0.038002	1009900000	41459000	35799000	41034000	77324000	109690000	74471000
Q3UE40;P27601	214	Q3UE40	Q3UE40	Guanine nucleotide-binding protein subunit alpha-13	Gna13	tr|Q3UE40|Q3UE40_MOUSE Uncharacterized protein OS=Mus musculus OX=10090 GN=Gna13 PE=2 SV=1;sp|P27601|GNA13_MOUSE Guanine nucleotide-binding protein subunit alpha-13 OS=Mus musculus OX=10090 GN=Gna13 PE=1 SV=1	0.974189	0.0355253	43.878	43.878	0.974189	0.0355253	43.878																1	K	ARRPTKGIHEYDFEIKNVPFKMVDVGGQRSE	GIHEYDFEIK(0.974)NVPFK(0.026)	10	3	-1.0558	11286000	11286000	0	0	0	0	0
Q3UDZ1;P84096	183	Q3UDZ1	Q3UDZ1	Rho-related GTP-binding protein RhoG	Rhog	tr|Q3UDZ1|Q3UDZ1_MOUSE Uncharacterized protein OS=Mus musculus OX=10090 GN=Rhog PE=1 SV=1;sp|P84096|RHOG_MOUSE Rho-related GTP-binding protein RhoG OS=Mus musculus OX=10090 GN=Rhog PE=1 SV=1	1	0.0241188	64.841	64.841	0		NaN	1	0.0601976	43.77				0		NaN	1	0.0435745	58.246	1	0.0241188	64.841	1	K	VFAEAVRAVLNPTPIKRGRSCILL_______	AVLNPTPIK(1)R	9	3	-0.56408	44547000	7485800	8096500	0	11504000	11126000	6334500
Q3UBP6;Q3UBQ4	328	Q3UBP6	Q3UBP6		Actb	tr|Q3UBP6|Q3UBP6_MOUSE Uncharacterized protein OS=Mus musculus OX=10090 GN=Actb PE=2 SV=1;tr|Q3UBQ4|Q3UBQ4_MOUSE Uncharacterized protein OS=Mus musculus OX=10090 GN=Actb PE=2 SV=1	1	0.013107	106.68	106.68	1	0.0370591	78.113	1	0.0233815	86.67	1	0.0243401	86.67	1	0.0156052	100.02	0		NaN	1	0.013107	106.68	1	K	MQKEVTALAPSTMKIKIIAPPERKYSVWIGG	IK(1)IIAPPER	2	2	-0.23352	557390000	31313000	19461000	32737000	32190000	32205000	32032000
Q3UBA6;P63017;Q3ULM1;Q3U9L2;Q3TRH3;Q3TEK2;Q3TQ13;Q3TH56;Q3TF16;Q3TZJ3;Q3UDS0;Q3KQJ4;Q3TH04;Q3TB63;Q3UXU1;Q504P4	325	Q3UBA6;Q504P4	Q3UBA6	Heat shock cognate 71 kDa protein	Hspa8	tr|Q3UBA6|Q3UBA6_MOUSE Uncharacterized protein OS=Mus musculus OX=10090 GN=Hspa8 PE=2 SV=1;sp|P63017|HSP7C_MOUSE Heat shock cognate 71 kDa protein OS=Mus musculus OX=10090 GN=Hspa8 PE=1 SV=1;tr|Q3ULM1|Q3ULM1_MOUSE Uncharacterized protein OS=Mus musculus OX	0.999929	1.08423e-07	100.94	100.94	0		NaN	0		NaN	0.875517	0.000656719	71.527	0		NaN	0.834302	1.16576e-05	87.772	0.999929	1.08423e-07	100.94	1	K	FRGTLDPVEKALRDAKLDKSQIHDIVLVGGS	DAK(1)LDKSQIHDIVLVGGSTR	3	3	-0.32013	175730000	18430000	14675000	35343000	32816000	31502000	27053000
Q3UBA6;P63017;Q3ULM1;Q3U9L2;Q3TRH3;Q3TEK2;Q3TQ13;Q3TH56;Q3TF16;Q3TZJ3;Q3UDS0;Q3KQJ4;Q3TH04;Q3TB63;Q3UXU1;Q504P4	257	Q3UBA6;Q504P4	Q3UBA6	Heat shock cognate 71 kDa protein	Hspa8	tr|Q3UBA6|Q3UBA6_MOUSE Uncharacterized protein OS=Mus musculus OX=10090 GN=Hspa8 PE=2 SV=1;sp|P63017|HSP7C_MOUSE Heat shock cognate 71 kDa protein OS=Mus musculus OX=10090 GN=Hspa8 PE=1 SV=1;tr|Q3ULM1|Q3ULM1_MOUSE Uncharacterized protein OS=Mus musculus OX	1	0.0483917	62.714	62.714													1	0.0483917	62.714				1	K	IAEFKRKHKKDISENKRAVRRLRTACERAKR	DISENK(1)R	6	3	-0.40138	0	0	0	0	0	0	0
Q3UBA6;P63017;Q3ULM1;Q3U9L2;Q3TRH3;Q3TEK2;Q3TQ13;Q3TH56;Q3TF16;Q3TZJ3;Q3UDS0;Q3KQJ4;Q3TH04;Q3UXU1;Q3UBR0;Q504P4	539	Q3UBA6;Q504P4	Q3UBA6	Heat shock cognate 71 kDa protein	Hspa8	tr|Q3UBA6|Q3UBA6_MOUSE Uncharacterized protein OS=Mus musculus OX=10090 GN=Hspa8 PE=2 SV=1;sp|P63017|HSP7C_MOUSE Heat shock cognate 71 kDa protein OS=Mus musculus OX=10090 GN=Hspa8 PE=1 SV=1;tr|Q3ULM1|Q3ULM1_MOUSE Uncharacterized protein OS=Mus musculus OX	0.999012	0.000477135	76.158	73.597				0.999012	0.00069257	73.597										0.998821	0.000477135	76.158	1	K	KYKAEDEKQRDKVSSKNSLESYAFNMKATVE	DK(0.001)VSSK(0.999)NSLESYAFNMK	6	3	0.36131	14743000	0	0	0	0	0	14743000
Q3UBA6;P63017;Q3ULM1;Q3U9L2;Q3TRH3;Q3TEK2;Q3TQ13;Q3TH56;Q3TF16;Q3TZJ3;Q3KQJ4;Q3TH04;Q3UXU1;Q3UBR0;Q504P4	601	Q3UBA6;Q504P4	Q3UBA6	Heat shock cognate 71 kDa protein	Hspa8	tr|Q3UBA6|Q3UBA6_MOUSE Uncharacterized protein OS=Mus musculus OX=10090 GN=Hspa8 PE=2 SV=1;sp|P63017|HSP7C_MOUSE Heat shock cognate 71 kDa protein OS=Mus musculus OX=10090 GN=Hspa8 PE=1 SV=1;tr|Q3ULM1|Q3ULM1_MOUSE Uncharacterized protein OS=Mus musculus OX	0.999994	0.0371206	66.595	66.595				0		NaN				0.999994	0.0371206	66.595				0		NaN	1	K	TAEKEEFEHQQKELEKVCNPIITKLYQSAGG	ELEK(1)VCNPIITK	4	2	0.4213	8593400	0	0	0	8593400	0	0
Q3UBA6;P63017;Q3ULM1;Q3U9L2;Q3TRH3;Q3TEK2;Q3TQ13;Q3TH56;Q3TF16;Q3TZJ3;Q3UDS0;Q3TB63;D3Z5E2;Q504P4	56	Q3UBA6;Q504P4	Q3UBA6	Heat shock cognate 71 kDa protein	Hspa8	tr|Q3UBA6|Q3UBA6_MOUSE Uncharacterized protein OS=Mus musculus OX=10090 GN=Hspa8 PE=2 SV=1;sp|P63017|HSP7C_MOUSE Heat shock cognate 71 kDa protein OS=Mus musculus OX=10090 GN=Hspa8 PE=1 SV=1;tr|Q3ULM1|Q3ULM1_MOUSE Uncharacterized protein OS=Mus musculus OX	1	1.80559e-06	92.812	92.812							1	1.80559e-06	92.812	1	3.48133e-06	91.811	1	1.21948e-05	85.35	1	5.97643e-05	82.037	1	K	YVAFTDTERLIGDAAKNQVAMNPTNTVFDAK	LIGDAAK(1)NQVAMNPTNTVFDAK	7	3	0.12272	98244000	0	0	0	34189000	23234000	20913000
Q3UBA6;P63017;Q3ULM1;Q3U9L2;Q3TRH3;Q3TEK2;Q3TQ13;Q3TH56;Q3TF16;Q3TZJ3;Q3UDS0;Q3TB63;D3Z5E2;Q504P4	71	Q3UBA6;Q504P4	Q3UBA6	Heat shock cognate 71 kDa protein	Hspa8	tr|Q3UBA6|Q3UBA6_MOUSE Uncharacterized protein OS=Mus musculus OX=10090 GN=Hspa8 PE=2 SV=1;sp|P63017|HSP7C_MOUSE Heat shock cognate 71 kDa protein OS=Mus musculus OX=10090 GN=Hspa8 PE=1 SV=1;tr|Q3ULM1|Q3ULM1_MOUSE Uncharacterized protein OS=Mus musculus OX	1	3.43361e-28	189.07	140.03	1	1.31986e-09	128.85	1	2.52028e-09	120.92	1	1.1602e-13	146.48	1	5.90399e-10	133.66	1	3.43361e-28	189.07	1	2.07513e-13	140.03	1	K	KNQVAMNPTNTVFDAKRLIGRRFDDAVVQSD	NQVAMNPTNTVFDAK(1)R	15	3	0.24787	184480000	24428000	31086000	32759000	28982000	33017000	34210000
Q3UBA6;P63017;Q3ULM1;Q3U9L2;Q3TRH3;Q3TEK2;Q3TQ13;Q3TH56;Q3TF16;Q3TZJ3;Q3UDS0;Q3KQJ4;Q3TH04;Q3UXU1;Q3UBR0;Q504P4	512	Q3UBA6;Q504P4	Q3UBA6	Heat shock cognate 71 kDa protein	Hspa8	tr|Q3UBA6|Q3UBA6_MOUSE Uncharacterized protein OS=Mus musculus OX=10090 GN=Hspa8 PE=2 SV=1;sp|P63017|HSP7C_MOUSE Heat shock cognate 71 kDa protein OS=Mus musculus OX=10090 GN=Hspa8 PE=1 SV=1;tr|Q3ULM1|Q3ULM1_MOUSE Uncharacterized protein OS=Mus musculus OX	1	0.0142142	125.31	111.82	1	0.0196364	65.156	1	0.0329604	104.06	1	0.0230299	113.26	1	0.014992	121.67	1	0.0142142	125.31	1	0.0245795	111.82	1	K	KENKITITNDKGRLSKEDIERMVQEAEKYKA	LSK(1)EDIER	3	2	0.176	1030000000	49190000	43631000	32248000	70846000	61989000	75860000
Q3UBA6;P63017;Q3ULM1;Q3U9L2;Q3TRH3;Q3TEK2;Q3TQ13;Q3TH56;Q3TF16;Q3TZJ3;Q3UDS0;Q3KQJ4;Q3TH04;Q3UXU1;Q3UBR0;Q504P4	524	Q3UBA6;Q504P4	Q3UBA6	Heat shock cognate 71 kDa protein	Hspa8	tr|Q3UBA6|Q3UBA6_MOUSE Uncharacterized protein OS=Mus musculus OX=10090 GN=Hspa8 PE=2 SV=1;sp|P63017|HSP7C_MOUSE Heat shock cognate 71 kDa protein OS=Mus musculus OX=10090 GN=Hspa8 PE=1 SV=1;tr|Q3ULM1|Q3ULM1_MOUSE Uncharacterized protein OS=Mus musculus OX	0.99891	1.95457e-27	210.64	135.91	0.996169	9.67502e-05	152.47	0.99891	2.58507e-08	160.88	0.995997	2.72397e-05	138.54	0.997589	1.14258e-20	198.32	0.997719	8.0492e-12	168.61	0.993295	1.95457e-27	210.64	1	K	RLSKEDIERMVQEAEKYKAEDEKQRDKVSSK	MVQEAEK(0.999)YK(0.001)AEDEK	7	3	-0.58977	2302300000	35707000	50577000	26937000	21359000	35973000	24159000
Q3UBA6;P63017;Q3ULM1;Q3U9L2;Q3TRH3;Q3TEK2;Q3TQ13;Q3TH56;Q3TF16;Q3TZJ3;Q3UDS0;Q3KQJ4;Q3TH04;Q3UXU1;Q3UBR0;Q504P4	526	Q3UBA6;Q504P4	Q3UBA6	Heat shock cognate 71 kDa protein	Hspa8	tr|Q3UBA6|Q3UBA6_MOUSE Uncharacterized protein OS=Mus musculus OX=10090 GN=Hspa8 PE=2 SV=1;sp|P63017|HSP7C_MOUSE Heat shock cognate 71 kDa protein OS=Mus musculus OX=10090 GN=Hspa8 PE=1 SV=1;tr|Q3ULM1|Q3ULM1_MOUSE Uncharacterized protein OS=Mus musculus OX	0.985838	0.0477534	49.298	49.298	0		NaN				0		NaN				0		NaN	0.985838	0.0477534	49.298	1	K	SKEDIERMVQEAEKYKAEDEKQRDKVSSKNS	MVQEAEK(0.011)YK(0.986)AEDEK(0.003)	9	3	-0.95115	0	0	0	0	0	0	0
Q3UBA6;P63017;Q3ULM1;Q3U9L2;Q3TRH3;Q3TEK2;Q3TQ13;Q3TF16;Q3TZJ3;Q3UDS0;Q3KQJ4;Q3TH04;Q3UXU1;Q3UBR0;Q504P4	531	Q3UBA6;Q504P4	Q3UBA6	Heat shock cognate 71 kDa protein	Hspa8	tr|Q3UBA6|Q3UBA6_MOUSE Uncharacterized protein OS=Mus musculus OX=10090 GN=Hspa8 PE=2 SV=1;sp|P63017|HSP7C_MOUSE Heat shock cognate 71 kDa protein OS=Mus musculus OX=10090 GN=Hspa8 PE=1 SV=1;tr|Q3ULM1|Q3ULM1_MOUSE Uncharacterized protein OS=Mus musculus OX	0.999232	0.0393698	60.102	60.102	0		NaN				0		NaN				0		NaN	0.999232	0.0393698	60.102	1	K	ERMVQEAEKYKAEDEKQRDKVSSKNSLESYA	YK(0.001)AEDEK(0.999)QR	7	3	0.37544	143850000	33651000	0	34300000	0	0	75898000
Q3UBA6;P63017;Q3ULM1;Q3U9L2;Q3TRH3;Q3TEK2;Q3TQ13;Q3TH56;Q3TF16;Q3TZJ3;Q3KQJ4;Q3TH04;Q3UXU1;Q3UBR0;Q504P4	597	Q3UBA6;Q504P4	Q3UBA6	Heat shock cognate 71 kDa protein	Hspa8	tr|Q3UBA6|Q3UBA6_MOUSE Uncharacterized protein OS=Mus musculus OX=10090 GN=Hspa8 PE=2 SV=1;sp|P63017|HSP7C_MOUSE Heat shock cognate 71 kDa protein OS=Mus musculus OX=10090 GN=Hspa8 PE=1 SV=1;tr|Q3ULM1|Q3ULM1_MOUSE Uncharacterized protein OS=Mus musculus OX	0.998986	1.73654e-21	162.4	162.4	0.98898	3.96845e-10	122.31	0		NaN	0.998986	1.73654e-21	162.4				0.996736	4.20666e-15	144.41	0		NaN	1	K	DKNQTAEKEEFEHQQKELEKVCNPIITKLYQ	NQTAEKEEFEHQQK(0.999)ELEK(0.001)	14	4	-0.13451	135870000	19392000	25405000	30781000	0	43239000	17056000
Q3UBA6;P63017;Q3ULM1;Q3U9L2;Q3TRH3;Q3TEK2;Q3TQ13;Q3TH56;Q3TF16;Q3TZJ3;Q3UDS0;Q3KQJ4;Q3TB63;D3Z5E2;Q504P4	108	Q3UBA6;Q504P4	Q3UBA6	Heat shock cognate 71 kDa protein	Hspa8	tr|Q3UBA6|Q3UBA6_MOUSE Uncharacterized protein OS=Mus musculus OX=10090 GN=Hspa8 PE=2 SV=1;sp|P63017|HSP7C_MOUSE Heat shock cognate 71 kDa protein OS=Mus musculus OX=10090 GN=Hspa8 PE=1 SV=1;tr|Q3ULM1|Q3ULM1_MOUSE Uncharacterized protein OS=Mus musculus OX	0.999745	0.00323775	73.841	68.49	0.999745	0.00468456	68.49				0.999388	0.00339313	72.848	0.999687	0.00323775	73.841	0		NaN	0		NaN	1	K	MVVNDAGRPKVQVEYKGETKSFYPEEVSSMV	VQVEYK(1)GETK	6	3	0.12321	252700000	49947000	0	50008000	30995000	66119000	34010000
Q3UB60;Q9CR16;Q8BMX6	285	Q3UB60	Q3UB60	Peptidyl-prolyl cis-trans isomerase D	Ppid	tr|Q3UB60|Q3UB60_MOUSE Uncharacterized protein OS=Mus musculus OX=10090 GN=Ppid PE=2 SV=1;sp|Q9CR16|PPID_MOUSE Peptidyl-prolyl cis-trans isomerase D OS=Mus musculus OX=10090 GN=Ppid PE=1 SV=3;tr|Q8BMX6|Q8BMX6_MOUSE TPR_REGION domain-containing protein (Fra	0.615216	3.75356e-06	101.96	97.235	0.601514	0.000186579	80.738				0		NaN	0.615216	1.42242e-05	97.235				0.591257	3.75356e-06	101.96	1	K	PIALSCVLNIGACKLKMSNWQGAIDSCLEAL	LQPIALSCVLNIGACK(0.385)LK(0.615)	18	3	-0.43235	449870000	75742000	0	84331000	150220000	0	139580000
Q3UB60;Q9CR16	14	Q3UB60	Q3UB60	Peptidyl-prolyl cis-trans isomerase D	Ppid	tr|Q3UB60|Q3UB60_MOUSE Uncharacterized protein OS=Mus musculus OX=10090 GN=Ppid PE=2 SV=1;sp|Q9CR16|PPID_MOUSE Peptidyl-prolyl cis-trans isomerase D OS=Mus musculus OX=10090 GN=Ppid PE=1 SV=3	0.999788	0.000111436	100.45	100.45																0.999788	0.000111436	100.45	1	K	__MSHASPAAKPSNSKNPRVFFDVDIGGERV	SHASPAAKPSNSK(1)NPR	13	3	-0.69359	5178200	0	0	0	0	0	5178200
Q3U9V4;P62880;E9QKR0;D3Z1M1;D3Z1T4	23	Q3U9V4	Q3U9V4	Guanine nucleotide-binding protein G(I)/G(S)/G(T) subunit beta-2	Gnb2	tr|Q3U9V4|Q3U9V4_MOUSE WD_REPEATS_REGION domain-containing protein OS=Mus musculus OX=10090 GN=Gnb2 PE=1 SV=1;sp|P62880|GBB2_MOUSE Guanine nucleotide-binding protein G(I)/G(S)/G(T) subunit beta-2 OS=Mus musculus OX=10090 GN=Gnb2 PE=1 SV=3;tr|E9QKR0|E9QKR0_	1	1.61491e-127	315.82	286.34	1	1.673e-08	117.55	0		NaN	1	1.61491e-127	315.82	1	0.00966403	55.209	0		NaN	1	6.20598e-98	286.34	1	K	RQEAEQLRNQIRDARKACGDSTLTQITAGLD	K(1)ACGDSTLTQITAGLDPVGR	1	2	-1.0741	1116100000	117380000	133200000	118090000	175000000	263230000	192470000
Q3U7Z6;Q9DBJ1	5	Q3U7Z6	Q3U7Z6	Phosphoglycerate mutase 1	Pgam1	tr|Q3U7Z6|Q3U7Z6_MOUSE Phosphoglycerate mutase OS=Mus musculus OX=10090 GN=Pgam1 PE=1 SV=1;sp|Q9DBJ1|PGAM1_MOUSE Phosphoglycerate mutase 1 OS=Mus musculus OX=10090 GN=Pgam1 PE=1 SV=3	1	0.00122284	111.04	79.116	1	0.00747991	67.032	1	0.0023233	92.677	1	0.00122284	111.04	1	0.00405833	78.496	1	0.00340984	82.305	1	0.0039528	79.116	1	K	___________MAAYKLVLIRHGESAWNLEN	AAYK(1)LVLIR	4	2	0.30958	956150000	175480000	129700000	179560000	134970000	187510000	148930000
Q3U7Z6;Q9DBJ1;Q6NWV5	106	Q3U7Z6	Q3U7Z6	Phosphoglycerate mutase 1	Pgam1	tr|Q3U7Z6|Q3U7Z6_MOUSE Phosphoglycerate mutase OS=Mus musculus OX=10090 GN=Pgam1 PE=1 SV=1;sp|Q9DBJ1|PGAM1_MOUSE Phosphoglycerate mutase 1 OS=Mus musculus OX=10090 GN=Pgam1 PE=1 SV=3;tr|Q6NWV5|Q6NWV5_MOUSE Pgam1 protein (Fragment) OS=Mus musculus OX=10090	1	2.28164e-52	268.14	268.14	1	1.7802e-34	234.92	1	4.11004e-21	203.61	1	1.7802e-34	234.92	1	1.04025e-34	237.08	1	2.28164e-52	268.14	1	2.55677e-21	204.49	1	K	HYGGLTGLNKAETAAKHGEAQVKIWRRSYDV	AETAAK(1)HGEAQVK	6	2	-0.18839	4773400000	403920000	358600000	404350000	515580000	561130000	839630000
Q3U7Z6;Q9DBJ1;Q6NWV5	113	Q3U7Z6	Q3U7Z6	Phosphoglycerate mutase 1	Pgam1	tr|Q3U7Z6|Q3U7Z6_MOUSE Phosphoglycerate mutase OS=Mus musculus OX=10090 GN=Pgam1 PE=1 SV=1;sp|Q9DBJ1|PGAM1_MOUSE Phosphoglycerate mutase 1 OS=Mus musculus OX=10090 GN=Pgam1 PE=1 SV=3;tr|Q6NWV5|Q6NWV5_MOUSE Pgam1 protein (Fragment) OS=Mus musculus OX=10090	1	0.0133013	60.167	60.167				0		NaN	0		NaN	0		NaN	0		NaN	1	0.0133013	60.167	1	K	LNKAETAAKHGEAQVKIWRRSYDVPPPPMEP	HGEAQVK(1)IWR	7	3	0.025505	183950000	0	30630000	35243000	49220000	31834000	37022000
Q3U4Y0;P10922;Q8C1Y3	82	Q3U4Y0	Q3U4Y0	Histone H1.0;Histone H1.0, N-terminally processed	H1f0	tr|Q3U4Y0|Q3U4Y0_MOUSE H15 domain-containing protein OS=Mus musculus OX=10090 GN=H1f0 PE=2 SV=1;sp|P10922|H10_MOUSE Histone H1.0 OS=Mus musculus OX=10090 GN=H1-0 PE=2 SV=4;tr|Q8C1Y3|Q8C1Y3_MOUSE H15 domain-containing protein OS=Mus musculus OX=10090 GN=H1f	0.999691	0.000576458	98.048	80.979	0.821273	0.0550602	45.257	0.944002	0.0526328	49.448	0.955286	0.0638864	43.502	0.990902	0.00279611	98.048	0.999596	0.000576458	92.611	0.999691	0.00160914	80.979	1	K	QIKLSIKRLVTTGVLKQTKGVGASGSFRLAK	LVTTGVLK(1)QTK	8	3	0.062364	78548000	9951800	0	18157000	16332000	17581000	8761900
Q3U4Y0;P10922;Q8C1Y3	85	Q3U4Y0	Q3U4Y0	Histone H1.0;Histone H1.0, N-terminally processed	H1f0	tr|Q3U4Y0|Q3U4Y0_MOUSE H15 domain-containing protein OS=Mus musculus OX=10090 GN=H1f0 PE=2 SV=1;sp|P10922|H10_MOUSE Histone H1.0 OS=Mus musculus OX=10090 GN=H1-0 PE=2 SV=4;tr|Q8C1Y3|Q8C1Y3_MOUSE H15 domain-containing protein OS=Mus musculus OX=10090 GN=H1f	0.579643	0.0151019	77.677	77.677										0		NaN				0.579643	0.0151019	77.677	1	K	LSIKRLVTTGVLKQTKGVGASGSFRLAKGDE	LVTTGVLK(0.42)QTK(0.58)	11	2	0.016023	3372100	0	0	0	0	0	3372100
Q3U4Y0;P10922;Q8C1Y3	59	Q3U4Y0	Q3U4Y0	Histone H1.0;Histone H1.0, N-terminally processed	H1f0	tr|Q3U4Y0|Q3U4Y0_MOUSE H15 domain-containing protein OS=Mus musculus OX=10090 GN=H1f0 PE=2 SV=1;sp|P10922|H10_MOUSE Histone H1.0 OS=Mus musculus OX=10090 GN=H1-0 PE=2 SV=4;tr|Q8C1Y3|Q8C1Y3_MOUSE H15 domain-containing protein OS=Mus musculus OX=10090 GN=H1f	1	1.50822e-07	124.42	124.42	1	0.000274379	90.707	0.999997	0.000971521	74.587	1	9.28615e-06	115.06	1	1.50822e-07	124.42	0.999999	0.000823351	77.42	1	3.48838e-06	118.51	1	K	GSSRQSIQKYIKSHYKVGENADSQIKLSIKR	SHYK(1)VGENADSQIK	4	3	0.1008	215460000	33029000	27538000	30028000	35134000	47614000	42113000
Q3U4Y0;P10922;Q8C1Y3	12	Q3U4Y0	Q3U4Y0	Histone H1.0;Histone H1.0, N-terminally processed	H1f0	tr|Q3U4Y0|Q3U4Y0_MOUSE H15 domain-containing protein OS=Mus musculus OX=10090 GN=H1f0 PE=2 SV=1;sp|P10922|H10_MOUSE Histone H1.0 OS=Mus musculus OX=10090 GN=H1-0 PE=2 SV=4;tr|Q8C1Y3|Q8C1Y3_MOUSE H15 domain-containing protein OS=Mus musculus OX=10090 GN=H1f	0.90494	0.000542198	85.958	80.763	0		NaN	0.847354	0.00299964	73.499	0		NaN	0.896064	0.00251852	67.726	0.90494	0.000908483	80.763	0.878192	0.000542198	85.958	1	K	____MTENSTSAPAAKPKRAKASKKSTDHPK	TENSTSAPAAK(0.905)PK(0.095)	11	2	0.85276	23427000	4711900	2499800	2371300	3429000	4372800	6042600
Q3U4W8;P56399	423	Q3U4W8	Q3U4W8	Ubiquitin carboxyl-terminal hydrolase;Ubiquitin carboxyl-terminal hydrolase 5	Usp5	tr|Q3U4W8|Q3U4W8_MOUSE Ubiquitin carboxyl-terminal hydrolase OS=Mus musculus OX=10090 GN=Usp5 PE=1 SV=1;sp|P56399|UBP5_MOUSE Ubiquitin carboxyl-terminal hydrolase 5 OS=Mus musculus OX=10090 GN=Usp5 PE=1 SV=1	1	0.000347303	86.944	64.798	1	0.00121554	69.92	1	0.00515223	61.409	1	0.0518351	41.227	1	0.000611182	76.759	1	0.0016346	65.472	1	0.000347303	86.944	1	K	VQDGIAPRMFKALIGKGHPEFSTNRQQDAQE	ALIGK(1)GHPEFSTNR	5	4	-0.23705	313040000	27276000	29430000	23210000	37103000	38693000	26536000
Q3U4W8;P56399	720	Q3U4W8	Q3U4W8	Ubiquitin carboxyl-terminal hydrolase;Ubiquitin carboxyl-terminal hydrolase 5	Usp5	tr|Q3U4W8|Q3U4W8_MOUSE Ubiquitin carboxyl-terminal hydrolase OS=Mus musculus OX=10090 GN=Usp5 PE=1 SV=1;sp|P56399|UBP5_MOUSE Ubiquitin carboxyl-terminal hydrolase 5 OS=Mus musculus OX=10090 GN=Usp5 PE=1 SV=1	1	0.0172829	102.3	94.262	1	0.0383184	89.142	1	0.0446529	85.265	1	0.0555626	47.574	1	0.0172829	102.3	1	0.0555626	47.574	1	0.0486111	94.262	1	K	VTTIVSMGFSRDQALKALRATNNSLERAVDW	DQALK(1)ALR	5	2	-0.30636	1400500000	90698000	114510000	92204000	148580000	100830000	77278000
Q3U4W8;P56399	574	Q3U4W8	Q3U4W8	Ubiquitin carboxyl-terminal hydrolase;Ubiquitin carboxyl-terminal hydrolase 5	Usp5	tr|Q3U4W8|Q3U4W8_MOUSE Ubiquitin carboxyl-terminal hydrolase OS=Mus musculus OX=10090 GN=Usp5 PE=1 SV=1;sp|P56399|UBP5_MOUSE Ubiquitin carboxyl-terminal hydrolase 5 OS=Mus musculus OX=10090 GN=Usp5 PE=1 SV=1	0.856614	4.90645e-05	123.88	82.85	0.63353	0.000192047	101.39	0		NaN	0.5	0.00112832	110.14	0.856614	0.00153727	82.85	0.5	4.90645e-05	123.88	0		NaN	1	K	TTRFASFPDYLVIQIKKFTFGLDWVPKKLDV	FASFPDYLVIQIK(0.857)K(0.143)	13	3	-0.56766	84102000	19451000	15651000	0	21134000	0	27867000
Q3U4W8;P56399	575	Q3U4W8	Q3U4W8	Ubiquitin carboxyl-terminal hydrolase;Ubiquitin carboxyl-terminal hydrolase 5	Usp5	tr|Q3U4W8|Q3U4W8_MOUSE Ubiquitin carboxyl-terminal hydrolase OS=Mus musculus OX=10090 GN=Usp5 PE=1 SV=1;sp|P56399|UBP5_MOUSE Ubiquitin carboxyl-terminal hydrolase 5 OS=Mus musculus OX=10090 GN=Usp5 PE=1 SV=1	0.574157	4.90645e-05	123.88	88.101				0		NaN	0.574157	0.000925904	110.14				0.5	4.90645e-05	123.88	0		NaN	1	K	TRFASFPDYLVIQIKKFTFGLDWVPKKLDVS	FASFPDYLVIQIK(0.426)K(0.574)	14	3	-0.88349	23739000	0	0	0	0	0	0
Q3U4W8;P56399;D3YYA5;D3Z4K7	184	Q3U4W8	Q3U4W8	Ubiquitin carboxyl-terminal hydrolase;Ubiquitin carboxyl-terminal hydrolase 5	Usp5	tr|Q3U4W8|Q3U4W8_MOUSE Ubiquitin carboxyl-terminal hydrolase OS=Mus musculus OX=10090 GN=Usp5 PE=1 SV=1;sp|P56399|UBP5_MOUSE Ubiquitin carboxyl-terminal hydrolase 5 OS=Mus musculus OX=10090 GN=Usp5 PE=1 SV=1;tr|D3YYA5|D3YYA5_MOUSE Ubiquitin carboxyl-termin	1	2.01926e-05	117.79	108.56	1	2.01926e-05	117.79	1	0.00108624	81.431	0		NaN	0		NaN	1	0.00059573	88.187	1	8.49521e-05	108.56	1	K	WDGEVRQVSKHAFNLKQLDNPARIPPCGWKC	HAFNLK(1)QLDNPAR	6	3	0.37795	259850000	41652000	51790000	45930000	38066000	42998000	39418000
Q3U4W8;P56399	318	Q3U4W8	Q3U4W8	Ubiquitin carboxyl-terminal hydrolase;Ubiquitin carboxyl-terminal hydrolase 5	Usp5	tr|Q3U4W8|Q3U4W8_MOUSE Ubiquitin carboxyl-terminal hydrolase OS=Mus musculus OX=10090 GN=Usp5 PE=1 SV=1;sp|P56399|UBP5_MOUSE Ubiquitin carboxyl-terminal hydrolase 5 OS=Mus musculus OX=10090 GN=Usp5 PE=1 SV=1	1	7.60679e-07	88.573	68.231				1	0.000559225	57.432				1	7.60679e-07	88.573	0		NaN	1	0.000175205	68.231	1	K	RIGEWELIQESGVPLKPLFGPGYTGIRNLGN	IGEWELIQESGVPLK(1)PLFGPGYTGIR	15	3	0.78134	325360000	0	90708000	0	144170000	30283000	60193000
Q3U4W8;P56399	353	Q3U4W8	Q3U4W8	Ubiquitin carboxyl-terminal hydrolase;Ubiquitin carboxyl-terminal hydrolase 5	Usp5	tr|Q3U4W8|Q3U4W8_MOUSE Ubiquitin carboxyl-terminal hydrolase OS=Mus musculus OX=10090 GN=Usp5 PE=1 SV=1;sp|P56399|UBP5_MOUSE Ubiquitin carboxyl-terminal hydrolase 5 OS=Mus musculus OX=10090 GN=Usp5 PE=1 SV=1	1	0.0265439	138.98	138.98	0		NaN	0.999846	0.0552203	61.691	0.999995	0.0310461	73.573	0		NaN	0		NaN	1	0.0265439	138.98	1	K	NSVVQVLFSIPDFQRKYVDKLEKIFQNAPTD	K(1)YVDKLEK	1	2	0.29202	191420000	27079000	21333000	19149000	47133000	48042000	28685000
Q3U4W8;P56399	360	Q3U4W8	Q3U4W8	Ubiquitin carboxyl-terminal hydrolase;Ubiquitin carboxyl-terminal hydrolase 5	Usp5	tr|Q3U4W8|Q3U4W8_MOUSE Ubiquitin carboxyl-terminal hydrolase OS=Mus musculus OX=10090 GN=Usp5 PE=1 SV=1;sp|P56399|UBP5_MOUSE Ubiquitin carboxyl-terminal hydrolase 5 OS=Mus musculus OX=10090 GN=Usp5 PE=1 SV=1	0.998373	4.26539e-31	156.47	144.26	0.997208	8.48445e-23	142.23	0.998373	7.0993e-23	144.26	0.997298	5.79017e-16	127.53	0.997591	4.26539e-31	156.47	0.988622	2.7302e-16	126.32	0.998037	3.63515e-16	129.27	1	K	FSIPDFQRKYVDKLEKIFQNAPTDPTQDFST	YVDK(0.002)LEK(0.998)IFQNAPTDPTQDFSTQVAK	7	3	0.1484	1655500000	218460000	74868000	297000000	237330000	190330000	103920000
Q3U4W8;P56399	770	Q3U4W8	Q3U4W8	Ubiquitin carboxyl-terminal hydrolase;Ubiquitin carboxyl-terminal hydrolase 5	Usp5	tr|Q3U4W8|Q3U4W8_MOUSE Ubiquitin carboxyl-terminal hydrolase OS=Mus musculus OX=10090 GN=Usp5 PE=1 SV=1;sp|P56399|UBP5_MOUSE Ubiquitin carboxyl-terminal hydrolase 5 OS=Mus musculus OX=10090 GN=Usp5 PE=1 SV=1	1	1.45855e-06	107.98	107.98	1	0.00383267	58.658	1	9.93668e-05	85.493	1	0.00170106	65.467	1	0.0140486	49.223	0		NaN	1	1.45855e-06	107.98	1	K	RSAAESISESVPVGPKVRDGPGKYQLFAFIS	SAAESISESVPVGPK(1)VR	15	3	0.19462	157380000	27692000	21398000	21985000	23513000	32613000	30179000
Q3U4W8;P56399	558	Q3U4W8	Q3U4W8	Ubiquitin carboxyl-terminal hydrolase;Ubiquitin carboxyl-terminal hydrolase 5	Usp5	tr|Q3U4W8|Q3U4W8_MOUSE Ubiquitin carboxyl-terminal hydrolase OS=Mus musculus OX=10090 GN=Usp5 PE=1 SV=1;sp|P56399|UBP5_MOUSE Ubiquitin carboxyl-terminal hydrolase 5 OS=Mus musculus OX=10090 GN=Usp5 PE=1 SV=1	1	0.0226453	106.04	106.04	1	0.0226453	86.794	1	0.0567403	89.296	1	0.0414617	98.629	1	0.0347762	102.71	1	0.0371162	101.28	1	0.0308175	106.04	1	K	DDFWSTALQAKSVAVKTTRFASFPDYLVIQI	SVAVK(1)TTR	5	2	0.1497	745510000	79427000	50910000	41965000	117120000	86760000	148730000
Q3U2P3;Q3TPL4;Q3TDS7;O08688	220	Q3U2P3	Q3U2P3	Calpain-5	Capn5	tr|Q3U2P3|Q3U2P3_MOUSE Uncharacterized protein OS=Mus musculus OX=10090 GN=Capn5 PE=2 SV=1;tr|Q3TPL4|Q3TPL4_MOUSE Calpain catalytic domain-containing protein OS=Mus musculus OX=10090 GN=Capn5 PE=1 SV=1;tr|Q3TDS7|Q3TDS7_MOUSE Calpain catalytic domain-contai	1	0.0233286	80.098	80.098	0		NaN	0		NaN	0		NaN	1	0.024491	78.149	1	0.0233286	80.098	0		NaN	1	K	ATDEAKRNQLFERVLKVHSRGGLISASIKAV	VLK(1)VHSR	3	3	0.68974	169160000	12951000	19427000	16976000	41435000	32523000	45846000
Q3U2J2;Q3TD17;P17809;Q8BTM5	245	Q3U2J2	Q3U2J2	Solute carrier family 2, facilitated glucose transporter member 1	Slc2a1	tr|Q3U2J2|Q3U2J2_MOUSE MFS domain-containing protein OS=Mus musculus OX=10090 GN=Slc2a1 PE=2 SV=1;tr|Q3TD17|Q3TD17_MOUSE MFS domain-containing protein OS=Mus musculus OX=10090 GN=Slc2a1 PE=2 SV=1;sp|P17809|GTR1_MOUSE Solute carrier family 2, facilitated gl	1	0.00153502	112.11	112.11	1	0.00218404	93.111	1	0.0364467	43.297	1	0.00219837	92.838	1	0.00852503	89.886	1	0.00153502	111.46	1	0.00218404	112.11	1	K	KLRGTADVTRDLQEMKEEGRQMMREKKVTIL	DLQEMK(1)EEGR	6	2	1.3001	243580000	23509000	20870000	16814000	18113000	13057000	20320000
Q3U292;Q149Z9;P43277	17	Q3U292	Q3U292	Histone H1.3	Hist1h1d	tr|Q3U292|Q3U292_MOUSE H15 domain-containing protein OS=Mus musculus OX=10090 GN=H1f3 PE=2 SV=1;tr|Q149Z9|Q149Z9_MOUSE Histone cluster 1, H1d OS=Mus musculus OX=10090 GN=H1f3 PE=1 SV=1;sp|P43277|H13_MOUSE Histone H1.3 OS=Mus musculus OX=10090 GN=H1-3 PE=1	0.748298	9.85324e-18	151.99	151.99													0.670783	0.0275768	48.616	0.748298	9.85324e-18	151.99	1	K	SETAPAAPAAPAPVEKTPVKKKAKKTGAAAG	SETAPAAPAAPAPVEK(0.748)TPVK(0.252)	16	2	-0.52301	17061000	0	0	0	0	8766900	8293800
Q3U1J4;Q91YC8;A0A494B987;Q3ULS8	864	Q3U1J4	Q3U1J4	DNA damage-binding protein 1	Ddb1	sp|Q3U1J4|DDB1_MOUSE DNA damage-binding protein 1 OS=Mus musculus OX=10090 GN=Ddb1 PE=1 SV=2;tr|Q91YC8|Q91YC8_MOUSE Damaged-DNA recognition protein 1 OS=Mus musculus OX=10090 GN=Ddb1 PE=2 SV=1;tr|A0A494B987|A0A494B987_MOUSE DNA damage-binding protein 1 OS=	0.995147	0.0415864	47.971	47.971	0		NaN				0		NaN	0		NaN	0.995147	0.0415864	47.971				1	K	VVFQYSDGKLQTVAEKEVKGAVYSMVEFNGK	LQTVAEK(0.995)EVK(0.005)	7	3	1.4666	39763000	9614200	0	9265600	9940000	10944000	0
Q3U1J4;A0A494B987;Q3ULS8	1121	Q3U1J4	Q3U1J4	DNA damage-binding protein 1	Ddb1	sp|Q3U1J4|DDB1_MOUSE DNA damage-binding protein 1 OS=Mus musculus OX=10090 GN=Ddb1 PE=1 SV=2;tr|A0A494B987|A0A494B987_MOUSE DNA damage-binding protein 1 OS=Mus musculus OX=10090 GN=Ddb1 PE=1 SV=1;tr|Q3ULS8|Q3ULS8_MOUSE CPSF_A domain-containing protein (Fra	1	5.52771e-11	130.92	108.75	1	7.11381e-06	93.427	1	5.01216e-06	96.447	1	5.52771e-11	130.92	1	5.407e-05	95.094	1	5.20751e-05	81.51	1	1.20771e-06	108.75	1	K	QEVVANLQYDDGSGMKREATADDLIKVVEEL	MQEVVANLQYDDGSGMK(1)R	17	3	0.37232	129710000	19306000	19743000	23398000	0	8887900	0
Q3U1B1;Q3TQ70;P62874;H3BKR2;H3BLF7	23	Q3U1B1	Q3U1B1	Guanine nucleotide-binding protein G(I)/G(S)/G(T) subunit beta-1	Gnb1	tr|Q3U1B1|Q3U1B1_MOUSE WD_REPEATS_REGION domain-containing protein OS=Mus musculus OX=10090 GN=Gnb1 PE=2 SV=1;tr|Q3TQ70|Q3TQ70_MOUSE Beta1 subnuit of GTP-binding protein OS=Mus musculus OX=10090 GN=Gnb1 PE=1 SV=1;sp|P62874|GBB1_MOUSE Guanine nucleotide-bin	1	9.80456e-43	203.56	175.33	1	1.06343e-31	172.66	1	1.73902e-11	126.4	1	7.73766e-08	97.46	1	9.80456e-43	203.56	1	1.77847e-23	163.79	1	8.88135e-32	175.33	1	K	RQEAEQLKNQIRDARKACADATLSQITNNID	K(1)ACADATLSQITNNIDPVGR	1	3	0.33751	1034100000	115230000	113130000	153430000	175310000	232900000	169510000
Q3U1B1;Q3TQ70;P62874;H3BKR2;H3BLF7	15	Q3U1B1	Q3U1B1	Guanine nucleotide-binding protein G(I)/G(S)/G(T) subunit beta-1	Gnb1	tr|Q3U1B1|Q3U1B1_MOUSE WD_REPEATS_REGION domain-containing protein OS=Mus musculus OX=10090 GN=Gnb1 PE=2 SV=1;tr|Q3TQ70|Q3TQ70_MOUSE Beta1 subnuit of GTP-binding protein OS=Mus musculus OX=10090 GN=Gnb1 PE=1 SV=1;sp|P62874|GBB1_MOUSE Guanine nucleotide-bin	1	9.24577e-45	199.56	199.56				1	9.24577e-45	199.56													1	K	_MSELDQLRQEAEQLKNQIRDARKACADATL	SELDQLRQEAEQLK(1)NQIR	14	3	0.06452	0	0	0	0	0	0	0
Q3TYV5;P16330;Q3TYL9	274	Q3TYV5	Q3TYV5	2',3'-cyclic-nucleotide 3'-phosphodiesterase	Cnp	tr|Q3TYV5|Q3TYV5_MOUSE 2',3'-cyclic-nucleotide 3'-phosphodiesterase OS=Mus musculus OX=10090 GN=Cnp PE=2 SV=1;sp|P16330|CN37_MOUSE 2',3'-cyclic-nucleotide 3'-phosphodiesterase OS=Mus musculus OX=10090 GN=Cnp PE=1 SV=3;tr|Q3TYL9|Q3TYL9_MOUSE 2',3'-cyclic-nu	1	6.68592e-17	164.68	164.68	1	3.03796e-06	92.747	1	7.38274e-06	116.98	0		NaN	1	2.5611e-05	108.23	1	1.21917e-08	135.94	1	6.68592e-17	164.68	1	K	GKAAGAEEYAQQEVVKRSYGKAFKLSISALF	AAGAEEYAQQEVVK(1)R	14	3	-0.053777	191710000	18457000	30597000	29797000	50556000	27334000	34968000
Q3TYV5;P16330;Q3TYL9	101	Q3TYV5	Q3TYV5	2',3'-cyclic-nucleotide 3'-phosphodiesterase	Cnp	tr|Q3TYV5|Q3TYV5_MOUSE 2',3'-cyclic-nucleotide 3'-phosphodiesterase OS=Mus musculus OX=10090 GN=Cnp PE=2 SV=1;sp|P16330|CN37_MOUSE 2',3'-cyclic-nucleotide 3'-phosphodiesterase OS=Mus musculus OX=10090 GN=Cnp PE=1 SV=3;tr|Q3TYL9|Q3TYL9_MOUSE 2',3'-cyclic-nu	1	7.37704e-05	179.21	82.426	1	0.000176128	170.66	1	0.00213481	147.34	1	0.000841048	155	1	7.37704e-05	179.21	1	0.0311489	105.14	1	0.000557346	161.68	1	K	YKIIPGSRADFSEAYKRLDEDLAGYCRRDIR	ADFSEAYK(1)R	8	3	0.43658	1493400000	128310000	140530000	128380000	242980000	166480000	228910000
Q3TYV5;P16330;Q3TYL9;Q09J73	216	Q3TYV5	Q3TYV5	2',3'-cyclic-nucleotide 3'-phosphodiesterase	Cnp	tr|Q3TYV5|Q3TYV5_MOUSE 2',3'-cyclic-nucleotide 3'-phosphodiesterase OS=Mus musculus OX=10090 GN=Cnp PE=2 SV=1;sp|P16330|CN37_MOUSE 2',3'-cyclic-nucleotide 3'-phosphodiesterase OS=Mus musculus OX=10090 GN=Cnp PE=1 SV=3;tr|Q3TYL9|Q3TYL9_MOUSE 2',3'-cyclic-nu	0.997745	8.56425e-34	193.96	118.52	0.99643	3.04263e-14	145.69	0.981685	5.44953e-05	89.466	0.997527	8.56425e-34	193.96	0.991114	1.30588e-27	174.17	0.997706	3.10435e-13	138.21	0.997745	5.33583e-10	136.17	1	K	LRKAGQVFLEELGNHKAFKKELRHFISGDEP	AGQVFLEELGNHK(0.998)AFK(0.002)	13	4	-0.056906	1859900000	116550000	66942000	56485000	103140000	80213000	86300000
Q3TYV5;P16330;Q3TYL9;Q09J73	219	Q3TYV5	Q3TYV5	2',3'-cyclic-nucleotide 3'-phosphodiesterase	Cnp	tr|Q3TYV5|Q3TYV5_MOUSE 2',3'-cyclic-nucleotide 3'-phosphodiesterase OS=Mus musculus OX=10090 GN=Cnp PE=2 SV=1;sp|P16330|CN37_MOUSE 2',3'-cyclic-nucleotide 3'-phosphodiesterase OS=Mus musculus OX=10090 GN=Cnp PE=1 SV=3;tr|Q3TYL9|Q3TYL9_MOUSE 2',3'-cyclic-nu	0.358094	0.0448087	38.093	38.093	0		NaN	0.358094	0.0448087	38.093	0		NaN	0		NaN	0		NaN	0		NaN		K	AGQVFLEELGNHKAFKKELRHFISGDEPKEK	AGQVFLEELGNHK(0.284)AFK(0.358)K(0.358)	16	4	-0.3571	0	0	0	0	0	0	0
Q3TYV5;P16330;Q3TYL9;Q09J73	220	Q3TYV5	Q3TYV5	2',3'-cyclic-nucleotide 3'-phosphodiesterase	Cnp	tr|Q3TYV5|Q3TYV5_MOUSE 2',3'-cyclic-nucleotide 3'-phosphodiesterase OS=Mus musculus OX=10090 GN=Cnp PE=2 SV=1;sp|P16330|CN37_MOUSE 2',3'-cyclic-nucleotide 3'-phosphodiesterase OS=Mus musculus OX=10090 GN=Cnp PE=1 SV=3;tr|Q3TYL9|Q3TYL9_MOUSE 2',3'-cyclic-nu	0.358094	0.0448087	38.093	38.093				0.358094	0.0448087	38.093	0		NaN	0		NaN	0		NaN	0		NaN		K	GQVFLEELGNHKAFKKELRHFISGDEPKEKL	AGQVFLEELGNHK(0.284)AFK(0.358)K(0.358)	17	4	-0.3571	0	0	0	0	0	0	0
Q3TYV5;P16330;Q3TYL9;Q09J73	163	Q3TYV5	Q3TYV5	2',3'-cyclic-nucleotide 3'-phosphodiesterase	Cnp	tr|Q3TYV5|Q3TYV5_MOUSE 2',3'-cyclic-nucleotide 3'-phosphodiesterase OS=Mus musculus OX=10090 GN=Cnp PE=2 SV=1;sp|P16330|CN37_MOUSE 2',3'-cyclic-nucleotide 3'-phosphodiesterase OS=Mus musculus OX=10090 GN=Cnp PE=1 SV=3;tr|Q3TYL9|Q3TYL9_MOUSE 2',3'-cyclic-nu	1	0.000975666	114.89	85.163	0		NaN	0.796153	0.00911241	114.89	0		NaN	0		NaN	0.999993	0.017995	56.29	1	0.000975666	85.163	1	K	EPKTAWRLDCAQLKEKNQWQLSADDLKKLKP	EK(1)NQWQLSADDLKK	2	3	0.10847	1064900000	160750000	81541000	130160000	227140000	181260000	205990000
Q3TYV5;P16330;Q3TYL9;Q09J73	174	Q3TYV5	Q3TYV5	2',3'-cyclic-nucleotide 3'-phosphodiesterase	Cnp	tr|Q3TYV5|Q3TYV5_MOUSE 2',3'-cyclic-nucleotide 3'-phosphodiesterase OS=Mus musculus OX=10090 GN=Cnp PE=2 SV=1;sp|P16330|CN37_MOUSE 2',3'-cyclic-nucleotide 3'-phosphodiesterase OS=Mus musculus OX=10090 GN=Cnp PE=1 SV=3;tr|Q3TYL9|Q3TYL9_MOUSE 2',3'-cyclic-nu	0.983605	4.16376e-08	166.34	166.34	0.895192	8.63529e-08	160.53	0		NaN	0.917627	9.97613e-08	158.79	0		NaN	0.983605	4.16376e-08	166.34	0.676305	0.000113477	121.6	1	K	QLKEKNQWQLSADDLKKLKPGLEKDFLPLYF	NQWQLSADDLK(0.984)K(0.016)	11	2	0.44844	107800000	15419000	0	13652000	21918000	13195000	24301000
Q3TYV5;P16330;Q3TYL9;Q09J73	175	Q3TYV5	Q3TYV5	2',3'-cyclic-nucleotide 3'-phosphodiesterase	Cnp	tr|Q3TYV5|Q3TYV5_MOUSE 2',3'-cyclic-nucleotide 3'-phosphodiesterase OS=Mus musculus OX=10090 GN=Cnp PE=2 SV=1;sp|P16330|CN37_MOUSE 2',3'-cyclic-nucleotide 3'-phosphodiesterase OS=Mus musculus OX=10090 GN=Cnp PE=1 SV=3;tr|Q3TYL9|Q3TYL9_MOUSE 2',3'-cyclic-nu	1	0.00114589	179.21	175.44	1	0.00114589	113.71	1	0.00157706	175.44	0.999973	0.0131283	99.442	0.994754	0.00312	84.289	0.999528	0.0190571	88.37	1	0.00878434	179.21	1	K	LKEKNQWQLSADDLKKLKPGLEKDFLPLYFG	K(1)LKPGLEK	1	2	-0.1003	3274700000	297500000	286410000	296710000	502790000	520850000	386850000
Q3TYV5;P16330;Q3TYL9	29	Q3TYV5	Q3TYV5	2',3'-cyclic-nucleotide 3'-phosphodiesterase	Cnp	tr|Q3TYV5|Q3TYV5_MOUSE 2',3'-cyclic-nucleotide 3'-phosphodiesterase OS=Mus musculus OX=10090 GN=Cnp PE=2 SV=1;sp|P16330|CN37_MOUSE 2',3'-cyclic-nucleotide 3'-phosphodiesterase OS=Mus musculus OX=10090 GN=Cnp PE=1 SV=3;tr|Q3TYL9|Q3TYL9_MOUSE 2',3'-cyclic-nu	1	5.26634e-07	98.21	98.21										0		NaN				1	5.26634e-07	98.21	1	K	PKLFFRKMSSSGAKEKPELQFPFLQDEDTVA	EK(1)PELQFPFLQDEDTVATLHECK	2	4	0.59308	55462000	0	0	0	30391000	0	25071000
Q3TYV5;P16330;Q3TYL9	260	Q3TYV5	Q3TYV5	2',3'-cyclic-nucleotide 3'-phosphodiesterase	Cnp	tr|Q3TYV5|Q3TYV5_MOUSE 2',3'-cyclic-nucleotide 3'-phosphodiesterase OS=Mus musculus OX=10090 GN=Cnp PE=2 SV=1;sp|P16330|CN37_MOUSE 2',3'-cyclic-nucleotide 3'-phosphodiesterase OS=Mus musculus OX=10090 GN=Cnp PE=1 SV=3;tr|Q3TYL9|Q3TYL9_MOUSE 2',3'-cyclic-nu	1	2.66153e-86	263.24	240.13	1	4.27962e-25	164.94	1	3.04105e-18	146.72	1	2.66153e-86	263.24	1	5.12988e-73	240.13	1	2.2947e-34	187.59	1	1.21247e-33	182.27	1	K	PPGVLHCTTKFCDYGKAAGAEEYAQQEVVKR	FCDYGK(1)AAGAEEYAQQEVVKR	6	3	-0.17979	4873600000	240330000	275740000	253110000	157150000	271850000	247840000
Q3TYV5;P16330;Q3TYL9	401	Q3TYV5	Q3TYV5	2',3'-cyclic-nucleotide 3'-phosphodiesterase	Cnp	tr|Q3TYV5|Q3TYV5_MOUSE 2',3'-cyclic-nucleotide 3'-phosphodiesterase OS=Mus musculus OX=10090 GN=Cnp PE=2 SV=1;sp|P16330|CN37_MOUSE 2',3'-cyclic-nucleotide 3'-phosphodiesterase OS=Mus musculus OX=10090 GN=Cnp PE=1 SV=3;tr|Q3TYL9|Q3TYL9_MOUSE 2',3'-cyclic-nu	1	0.00132116	131.06	109.11	1	0.00132116	131.06	1	0.00284764	119.21	0		NaN	1	0.00582326	104.06	1	0.00483105	109.11				1	K	KMEVKAIFTGYYGKGKPVPIHGSRKGGAMQI	GK(1)PVPIHGSR	2	2	0.036699	339600000	14201000	13645000	23464000	16913000	24759000	0
Q3TYV5;P16330;Q3TYL9	63	Q3TYV5	Q3TYV5	2',3'-cyclic-nucleotide 3'-phosphodiesterase	Cnp	tr|Q3TYV5|Q3TYV5_MOUSE 2',3'-cyclic-nucleotide 3'-phosphodiesterase OS=Mus musculus OX=10090 GN=Cnp PE=2 SV=1;sp|P16330|CN37_MOUSE 2',3'-cyclic-nucleotide 3'-phosphodiesterase OS=Mus musculus OX=10090 GN=Cnp PE=1 SV=3;tr|Q3TYL9|Q3TYL9_MOUSE 2',3'-cyclic-nu	1	0.0183661	53.967	51.726				1	0.0183661	53.967				1	0.0291487	51.726								K	ECKTLFILRGLPGSGKSTLARLILEKYHDGT	GLPGSGK(1)STLAR	7	3	0.40053	40494000	0	18038000	0	22456000	0	0
Q3TYV5;P16330;Q3TYL9	161	Q3TYV5	Q3TYV5	2',3'-cyclic-nucleotide 3'-phosphodiesterase	Cnp	tr|Q3TYV5|Q3TYV5_MOUSE 2',3'-cyclic-nucleotide 3'-phosphodiesterase OS=Mus musculus OX=10090 GN=Cnp PE=2 SV=1;sp|P16330|CN37_MOUSE 2',3'-cyclic-nucleotide 3'-phosphodiesterase OS=Mus musculus OX=10090 GN=Cnp PE=1 SV=3;tr|Q3TYL9|Q3TYL9_MOUSE 2',3'-cyclic-nu	0.999662	0.00203064	103.88	87.258	0.999644	0.00253461	97.565	0.997258	0.00520335	78.098	0.999549	0.00285875	93.556	0.999241	0.0022918	100.57	0.999535	0.00203064	103.88	0.999662	0.00336787	87.258	1	K	LVEPKTAWRLDCAQLKEKNQWQLSADDLKKL	LDCAQLK(1)EK	7	3	0.056234	3563100000	536380000	405150000	564920000	761280000	695070000	600320000
Q3TYV5;P16330;Q3TYL9	73	Q3TYV5	Q3TYV5	2',3'-cyclic-nucleotide 3'-phosphodiesterase	Cnp	tr|Q3TYV5|Q3TYV5_MOUSE 2',3'-cyclic-nucleotide 3'-phosphodiesterase OS=Mus musculus OX=10090 GN=Cnp PE=2 SV=1;sp|P16330|CN37_MOUSE 2',3'-cyclic-nucleotide 3'-phosphodiesterase OS=Mus musculus OX=10090 GN=Cnp PE=1 SV=3;tr|Q3TYL9|Q3TYL9_MOUSE 2',3'-cyclic-nu	1	6.93953e-16	195.36	195.36	1	2.66698e-11	182.46	1	6.93953e-16	195.36	1	4.18148e-11	178.84	1	6.99879e-16	195.27	1	6.81052e-11	172.56	1	2.0755e-07	157.24	1	K	LPGSGKSTLARLILEKYHDGTKMVSADAYKI	LILEK(1)YHDGTK	5	2	-0.58359	2293100000	214750000	196950000	173000000	234730000	296030000	189430000
Q3TYV5;P16330;Q3TYL9	376	Q3TYV5	Q3TYV5	2',3'-cyclic-nucleotide 3'-phosphodiesterase	Cnp	tr|Q3TYV5|Q3TYV5_MOUSE 2',3'-cyclic-nucleotide 3'-phosphodiesterase OS=Mus musculus OX=10090 GN=Cnp PE=2 SV=1;sp|P16330|CN37_MOUSE 2',3'-cyclic-nucleotide 3'-phosphodiesterase OS=Mus musculus OX=10090 GN=Cnp PE=1 SV=3;tr|Q3TYL9|Q3TYL9_MOUSE 2',3'-cyclic-nu	1	0.000577619	185.99	185.99	1	0.0072977	151.17	1	0.0116158	138.85	1	0.00550748	167.25	1	0.00831583	135.87	1	0.00550748	167.25	1	0.000577619	185.99	1	K	EAVGELPRGKLYSLGKGRWMLSLTKKMEVKA	LYSLGK(1)GR	6	2	-0.33785	1176900000	97600000	93384000	121070000	185980000	170930000	153210000
Q3TYV5;P16330;Q3TYL9	87	Q3TYV5	Q3TYV5	2',3'-cyclic-nucleotide 3'-phosphodiesterase	Cnp	tr|Q3TYV5|Q3TYV5_MOUSE 2',3'-cyclic-nucleotide 3'-phosphodiesterase OS=Mus musculus OX=10090 GN=Cnp PE=2 SV=1;sp|P16330|CN37_MOUSE 2',3'-cyclic-nucleotide 3'-phosphodiesterase OS=Mus musculus OX=10090 GN=Cnp PE=1 SV=3;tr|Q3TYL9|Q3TYL9_MOUSE 2',3'-cyclic-nu	1	1.22879e-18	184.34	65.172	1	1.44026e-10	145.31	1	2.20308e-13	160.52	1	1.22879e-18	179.35	1	1.99819e-16	184.34	1	2.79974e-13	167.71	1	1.78673e-18	165.7	1	K	EKYHDGTKMVSADAYKIIPGSRADFSEAYKR	MVSADAYK(1)IIPGSR	8	3	0.095712	4735700000	158840000	165510000	186230000	158460000	127350000	156430000
Q3TYV5;P16330;Q3TYL9	254	Q3TYV5	Q3TYV5	2',3'-cyclic-nucleotide 3'-phosphodiesterase	Cnp	tr|Q3TYV5|Q3TYV5_MOUSE 2',3'-cyclic-nucleotide 3'-phosphodiesterase OS=Mus musculus OX=10090 GN=Cnp PE=2 SV=1;sp|P16330|CN37_MOUSE 2',3'-cyclic-nucleotide 3'-phosphodiesterase OS=Mus musculus OX=10090 GN=Cnp PE=1 SV=3;tr|Q3TYL9|Q3TYL9_MOUSE 2',3'-cyclic-nu	0.999523	0.0029631	64.327	64.327	0.997986	0.0220666	46.249	0.963931	0.0443411	38.261	0.990495	0.023411	41.412	0.999523	0.0029631	64.327	0.991621	0.0502918	36.127	0.980493	0.0647164	33.697	1	K	SYFGKRPPGVLHCTTKFCDYGKAAGAEEYAQ	RPPGVLHCTTK(1)FCDYGK	11	3	1.8566	264900000	31184000	37148000	28867000	50450000	57831000	59417000
Q3TYV5;P16330;Q3TYL9	386	Q3TYV5	Q3TYV5	2',3'-cyclic-nucleotide 3'-phosphodiesterase	Cnp	tr|Q3TYV5|Q3TYV5_MOUSE 2',3'-cyclic-nucleotide 3'-phosphodiesterase OS=Mus musculus OX=10090 GN=Cnp PE=2 SV=1;sp|P16330|CN37_MOUSE 2',3'-cyclic-nucleotide 3'-phosphodiesterase OS=Mus musculus OX=10090 GN=Cnp PE=1 SV=3;tr|Q3TYL9|Q3TYL9_MOUSE 2',3'-cyclic-nu	0.564432	0.0437907	35.438	35.438	0		NaN	0		NaN	0		NaN	0.564432	0.0437907	35.438							1	K	LYSLGKGRWMLSLTKKMEVKAIFTGYYGKGK	WMLSLTK(0.436)K(0.564)	8	3	0.81012	104950000	28011000	31506000	26540000	18889000	0	0
Q3TYB7;Q8K129	69	Q3TYB7	Q3TYB7	Cortexin-1	Ctxn1	tr|Q3TYB7|Q3TYB7_MOUSE Uncharacterized protein OS=Mus musculus OX=10090 GN=Ctxn1 PE=2 SV=1;sp|Q8K129|CTXN1_MOUSE Cortexin-1 OS=Mus musculus OX=10090 GN=Ctxn1 PE=3 SV=1	1	5.84418e-09	133.66	88.768	1	5.84418e-09	133.66				1	3.3307e-06	112.5	0		NaN	1	6.10582e-06	112.17	1	0.00030585	88.768	1	K	LDPYSRMPASSWTDHKEALERGQFDYALV__	MPASSWTDHK(1)EALER	10	3	-0.7476	78852000	0	0	0	18065000	24850000	0
Q3TY98;Q6NXX6;K3W4T3;Q9Z1G4;Q3TXT5;Q99M55	43	Q3TY98	Q3TY98	V-type proton ATPase subunit a;V-type proton ATPase 116 kDa subunit a isoform 1	Atp6v0a1	tr|Q3TY98|Q3TY98_MOUSE V-type proton ATPase subunit a OS=Mus musculus OX=10090 GN=Atp6v0a1 PE=2 SV=1;tr|Q6NXX6|Q6NXX6_MOUSE V-type proton ATPase subunit a OS=Mus musculus OX=10090 GN=Atp6v0a1 PE=2 SV=1;tr|K3W4T3|K3W4T3_MOUSE V-type proton ATPase subunit a	0.963658	0.0017373	61.127	61.127	0.963658	0.0017373	61.127																1	K	VPFPRDMIDLEANFEKIENELKEINTNQEAL	DMIDLEANFEK(0.964)IENELK(0.036)	11	3	0.021997	12337000	12337000	0	0	0	0	0
Q3TY98;Q6NXX6;K3W4T3;Q9Z1G4;Q3TXT5	196	Q3TY98	Q3TY98	V-type proton ATPase subunit a;V-type proton ATPase 116 kDa subunit a isoform 1	Atp6v0a1	tr|Q3TY98|Q3TY98_MOUSE V-type proton ATPase subunit a OS=Mus musculus OX=10090 GN=Atp6v0a1 PE=2 SV=1;tr|Q6NXX6|Q6NXX6_MOUSE V-type proton ATPase subunit a OS=Mus musculus OX=10090 GN=Atp6v0a1 PE=2 SV=1;tr|K3W4T3|K3W4T3_MOUSE V-type proton ATPase subunit a	1	0.000345812	140.49	100.69	1	0.010527	70.412	1	0.00201033	107.55	0		NaN	1	0.00580227	81.525	1	0.000345812	123.67	1	0.00100414	140.49	1	K	FRASLYPCPETPQERKEMASGVNTRIDDLQM	K(1)EMASGVNTR	1	3	0.11896	166240000	15846000	13797000	22193000	0	10992000	16215000
Q3TY98;Q6NXX6;K3W4T3;Q9Z1G4;Q3TXT5	229	Q3TY98	Q3TY98	V-type proton ATPase subunit a;V-type proton ATPase 116 kDa subunit a isoform 1	Atp6v0a1	tr|Q3TY98|Q3TY98_MOUSE V-type proton ATPase subunit a OS=Mus musculus OX=10090 GN=Atp6v0a1 PE=2 SV=1;tr|Q6NXX6|Q6NXX6_MOUSE V-type proton ATPase subunit a OS=Mus musculus OX=10090 GN=Atp6v0a1 PE=2 SV=1;tr|K3W4T3|K3W4T3_MOUSE V-type proton ATPase subunit a	1	0.00011647	151.27	136.16													1	0.00011647	151.27	1	0.00377944	136.16	1	K	NQTEDHRQRVLQAAAKNIRVWFIKVRKMKAI	VLQAAAK(1)NIR	7	2	-0.71933	16120000	0	0	0	0	7291400	8828200
Q3TXX4;A0A1B0GRU0;Q7TQH3	272	Q3TXX4	Q3TXX4	Vesicular glutamate transporter 1	Slc17a7	sp|Q3TXX4|VGLU1_MOUSE Vesicular glutamate transporter 1 OS=Mus musculus OX=10090 GN=Slc17a7 PE=1 SV=2;tr|A0A1B0GRU0|A0A1B0GRU0_MOUSE Vesicular glutamate transporter 1 OS=Mus musculus OX=10090 GN=Slc17a7 PE=1 SV=1;tr|Q7TQH3|Q7TQH3_MOUSE Solute carrier famil	1	5.9165e-21	215.71	207.29	1	4.7279e-06	145.46	1	2.16925e-11	179.19	1	8.90366e-08	160.18	1	5.9165e-21	215.71	1	2.27766e-11	178.71	1	1.27309e-20	207.29	1	K	YESPALHPSISEEERKYIEDAIGESAKLMNP	K(1)YIEDAIGESAK	1	2	-0.49007	622080000	30290000	37920000	35011000	46709000	50158000	42916000
Q3TXX4;A0A1B0GRU0;Q7TQH3	283	Q3TXX4	Q3TXX4	Vesicular glutamate transporter 1	Slc17a7	sp|Q3TXX4|VGLU1_MOUSE Vesicular glutamate transporter 1 OS=Mus musculus OX=10090 GN=Slc17a7 PE=1 SV=2;tr|A0A1B0GRU0|A0A1B0GRU0_MOUSE Vesicular glutamate transporter 1 OS=Mus musculus OX=10090 GN=Slc17a7 PE=1 SV=1;tr|Q7TQH3|Q7TQH3_MOUSE Solute carrier famil	0.999389	0.000102223	83.894	83.894	0.939928	0.00196898	59.512	0.97231	0.0165727	43.81	0.818037	0.0116435	46.877	0		NaN	0.999389	0.000102223	83.894	0.998467	0.000242465	71.742	1	K	EEERKYIEDAIGESAKLMNPVTKFNTPWRRF	YIEDAIGESAK(0.999)LMNPVTK(0.001)	11	3	-0.47641	217810000	37285000	25513000	37259000	0	0	22764000
Q3TXS7;Q8CGI9;Q5HZG6;Q8BU34;Q05CG9	310	Q3TXS7	Q3TXS7	26S proteasome non-ATPase regulatory subunit 1	Psmd1	sp|Q3TXS7|PSMD1_MOUSE 26S proteasome non-ATPase regulatory subunit 1 OS=Mus musculus OX=10090 GN=Psmd1 PE=1 SV=1;tr|Q8CGI9|Q8CGI9_MOUSE Psmd1 protein (Fragment) OS=Mus musculus OX=10090 GN=Psmd1 PE=2 SV=1;tr|Q5HZG6|Q5HZG6_MOUSE Psmd1 protein (Fragment) OS=	0.999999	5.91873e-05	90.561	79.805							0.99997	0.00365049	60.158	0.999999	0.000252091	79.805	0.999997	5.91873e-05	90.561				1	K	DPMETEEKTASAVAGKTPDASPEPKDQTLKM	TASAVAGK(1)TPDASPEPK	8	3	0.69918	29374000	0	0	0	12570000	16804000	0
Q3TXF9;Q8VDN2;Q8R3M4;Q3UCH8;Q8K2R2;Q3UF49	671	Q3TXF9	Q3TXF9	Sodium/potassium-transporting ATPase subunit alpha-1	Atp1a1	tr|Q3TXF9|Q3TXF9_MOUSE Sodium/potassium-transporting ATPase subunit alpha OS=Mus musculus OX=10090 GN=Atp1a1 PE=2 SV=1;sp|Q8VDN2|AT1A1_MOUSE Sodium/potassium-transporting ATPase subunit alpha-1 OS=Mus musculus OX=10090 GN=Atp1a1 PE=1 SV=1;tr|Q8R3M4|Q8R3M4_	1	1.14508e-36	176.46	168.27	0		NaN	1	1.3593e-06	92.492	1	1.14508e-36	176.46	1	3.82604e-05	81.016	1	2.01649e-36	176.46	1	3.57772e-28	168.27	1	K	NPRDAKACVVHGSDLKDMTSEELDDILRYHT	ACVVHGSDLK(1)DMTSEELDDILR	10	3	-0.84925	351270000	0	50076000	47641000	0	0	0
Q3TXF9;Q8VDN2;Q8R3M4;Q3UCH8	444	Q3TXF9	Q3TXF9	Sodium/potassium-transporting ATPase subunit alpha-1	Atp1a1	tr|Q3TXF9|Q3TXF9_MOUSE Sodium/potassium-transporting ATPase subunit alpha OS=Mus musculus OX=10090 GN=Atp1a1 PE=2 SV=1;sp|Q8VDN2|AT1A1_MOUSE Sodium/potassium-transporting ATPase subunit alpha-1 OS=Mus musculus OX=10090 GN=Atp1a1 PE=1 SV=1;tr|Q8R3M4|Q8R3M4_	1	0.000525191	89.992	62.377	1	0.0140765	59.248	1	0.00224336	71.933	1	0.0154328	58.079	1	0.0019306	74.769	1	0.000525191	89.992	1	0.0104449	62.377	1	K	NRAVFQANQENLPILKRAVAGDASESALLEC	AVFQANQENLPILK(1)R	14	3	-0.20711	144210000	21963000	20342000	35210000	20047000	26464000	20188000
Q3TXF9;Q8VDN2;Q8R3M4;Q3UCH8;Q8K2R2;Q3UF49	661	Q3TXF9	Q3TXF9	Sodium/potassium-transporting ATPase subunit alpha-1	Atp1a1	tr|Q3TXF9|Q3TXF9_MOUSE Sodium/potassium-transporting ATPase subunit alpha OS=Mus musculus OX=10090 GN=Atp1a1 PE=2 SV=1;sp|Q8VDN2|AT1A1_MOUSE Sodium/potassium-transporting ATPase subunit alpha-1 OS=Mus musculus OX=10090 GN=Atp1a1 PE=1 SV=1;tr|Q8R3M4|Q8R3M4_	1	8.2777e-11	158.58	158.58	0.999991	0.0107761	56.648	0		NaN	0.999992	0.0111252	56.139	0.999997	0.00834174	60.196	0		NaN	1	8.2777e-11	158.58	1	K	ARLNIPVNQVNPRDAKACVVHGSDLKDMTSE	DAK(1)ACVVHGSDLK	3	2	0.46516	554410000	21481000	18433000	27932000	37056000	48536000	37782000
Q3TXF9;Q8VDN2	9	Q3TXF9	Q3TXF9	Sodium/potassium-transporting ATPase subunit alpha-1	Atp1a1	tr|Q3TXF9|Q3TXF9_MOUSE Sodium/potassium-transporting ATPase subunit alpha OS=Mus musculus OX=10090 GN=Atp1a1 PE=2 SV=1;sp|Q8VDN2|AT1A1_MOUSE Sodium/potassium-transporting ATPase subunit alpha-1 OS=Mus musculus OX=10090 GN=Atp1a1 PE=1 SV=1	0.999965	0.0473703	48.391	48.391	0		NaN	0		NaN	0		NaN	0		NaN	0.999965	0.0473703	48.391				1	K	_______MGKGVGRDKYEPAAVSEHGDKKGK	DK(1)YEPAAVSEHGDKK	2	3	-0.71713	6323300	0	0	0	0	6323300	0
Q3TXF9;Q8VDN2	21	Q3TXF9	Q3TXF9	Sodium/potassium-transporting ATPase subunit alpha-1	Atp1a1	tr|Q3TXF9|Q3TXF9_MOUSE Sodium/potassium-transporting ATPase subunit alpha OS=Mus musculus OX=10090 GN=Atp1a1 PE=2 SV=1;sp|Q8VDN2|AT1A1_MOUSE Sodium/potassium-transporting ATPase subunit alpha-1 OS=Mus musculus OX=10090 GN=Atp1a1 PE=1 SV=1	0.939506	0.00206559	69.379	41.542	0		NaN	0		NaN	0		NaN	0		NaN	0		NaN	0.939506	0.00206559	69.379	1	K	GRDKYEPAAVSEHGDKKGKKAKKERDMDELK	DKYEPAAVSEHGDK(0.94)K(0.06)	14	4	-0.38991	100250000	13087000	12357000	19211000	8450300	18230000	17007000
Q3TXF9;Q8VDN2	37	Q3TXF9	Q3TXF9	Sodium/potassium-transporting ATPase subunit alpha-1	Atp1a1	tr|Q3TXF9|Q3TXF9_MOUSE Sodium/potassium-transporting ATPase subunit alpha OS=Mus musculus OX=10090 GN=Atp1a1 PE=2 SV=1;sp|Q8VDN2|AT1A1_MOUSE Sodium/potassium-transporting ATPase subunit alpha-1 OS=Mus musculus OX=10090 GN=Atp1a1 PE=1 SV=1	0.806993	6.17179e-05	92.269	41.743	0.755797	6.17179e-05	92.269	0.806993	0.00111162	64.52				0		NaN				0		NaN	1	K	KGKKAKKERDMDELKKEVSMDDHKLSLDELH	DMDELK(0.193)K(0.807)EVSMDDHK	7	4	-0.70882	52359000	12540000	10671000	0	0	0	8679100
Q3TXF9;Q8VDN2;Q8R3M4;Q3UCH8;Q8K2R2;Q3UF49	840	Q3TXF9	Q3TXF9	Sodium/potassium-transporting ATPase subunit alpha-1	Atp1a1	tr|Q3TXF9|Q3TXF9_MOUSE Sodium/potassium-transporting ATPase subunit alpha OS=Mus musculus OX=10090 GN=Atp1a1 PE=2 SV=1;sp|Q8VDN2|AT1A1_MOUSE Sodium/potassium-transporting ATPase subunit alpha-1 OS=Mus musculus OX=10090 GN=Atp1a1 PE=1 SV=1;tr|Q8R3M4|Q8R3M4_	0.999999	0.000566651	133.23	125.56	0.999996	0.0327378	96.342				0.999933	0.0479853	90.15	0.943548	0.0412742	55.04	0.999999	0.000696069	125.56	0.999998	0.000566651	133.23	1	K	EQAESDIMKRQPRNPKTDKLVNERLISMAYG	NPK(1)TDKLVNER	3	2	-0.30659	128320000	3401900	0	5674100	0	0	5151800
Q3TXF9;Q8VDN2;Q8R3M4;Q3UCH8	494	Q3TXF9	Q3TXF9	Sodium/potassium-transporting ATPase subunit alpha-1	Atp1a1	tr|Q3TXF9|Q3TXF9_MOUSE Sodium/potassium-transporting ATPase subunit alpha OS=Mus musculus OX=10090 GN=Atp1a1 PE=2 SV=1;sp|Q8VDN2|AT1A1_MOUSE Sodium/potassium-transporting ATPase subunit alpha-1 OS=Mus musculus OX=10090 GN=Atp1a1 PE=1 SV=1;tr|Q8R3M4|Q8R3M4_	0.994333	0.00731864	53.403	53.403	0		NaN				0		NaN	0.994333	0.00731864	53.403	0		NaN	0		NaN	1	K	EIPFNSTNKYQLSIHKNPNASEPKHLLVMKG	YQLSIHK(0.994)NPNASEPK(0.006)	7	3	-0.097327	51134000	5313600	0	17909000	5312400	12609000	9990100
Q3TWV4;Q5FWI9;P84091;Q3TH69;Q6A0C9;Q3UCW9	254	Q3TWV4	Q3TWV4	AP-2 complex subunit mu	Ap2m1	tr|Q3TWV4|Q3TWV4_MOUSE AP-2 complex subunit mu OS=Mus musculus OX=10090 GN=Ap2m1 PE=1 SV=1;tr|Q5FWI9|Q5FWI9_MOUSE Adaptor protein complex AP-2, mu1 OS=Mus musculus OX=10090 GN=Ap2m1 PE=1 SV=1;sp|P84091|AP2M1_MOUSE AP-2 complex subunit mu OS=Mus musculus OX	1	0.0131559	130.27	97.093	1	0.0131559	130.27							1	0.0232002	62.107	0		NaN	1	0.0439762	97.093	1	K	IAIDDCTFHQCVRLSKFDSERSISFIPPDGE	LSK(1)FDSER	3	2	-1.055	135130000	8656100	0	0	31272000	23704000	32980000
Q3TWV4;Q5FWI9;P84091;Q3TH69;Q6A0C9;Q3UCW9	236	Q3TWV4	Q3TWV4	AP-2 complex subunit mu	Ap2m1	tr|Q3TWV4|Q3TWV4_MOUSE AP-2 complex subunit mu OS=Mus musculus OX=10090 GN=Ap2m1 PE=1 SV=1;tr|Q5FWI9|Q5FWI9_MOUSE Adaptor protein complex AP-2, mu1 OS=Mus musculus OX=10090 GN=Ap2m1 PE=1 SV=1;sp|P84091|AP2M1_MOUSE AP-2 complex subunit mu OS=Mus musculus OX	1	0.000126368	78.661	78.661				0		NaN	0		NaN	1	0.0018195	59.512	1	0.0018195	59.512	1	0.000126368	78.661	1	K	EKQGKGTADETSKSGKQSIAIDDCTFHQCVR	SGK(1)QSIAIDDCTFHQCVR	3	3	0.81447	56824000	0	12859000	17602000	10262000	16101000	0
Q3TU26;A0A286YDR2;Q542T7;P62823;Q0PD63;P63011	179	Q3TU26;Q0PD63	Q0PD63	Ras-related protein Rab-3C;Ras-related protein Rab-3A	Rab3c;Rab3a	tr|Q3TU26|Q3TU26_MOUSE Uncharacterized protein OS=Mus musculus OX=10090 GN=Rab3c PE=2 SV=1;tr|A0A286YDR2|A0A286YDR2_MOUSE Ras-related protein Rab-3C OS=Mus musculus OX=10090 GN=Rab3c PE=1 SV=1;tr|Q542T7|Q542T7_MOUSE RAB3C, member RAS oncogene family OS=Mus	1	0.00155566	82.437	82.437													1	0.00244364	75.941	1	0.00155566	82.437	1	K	GFEFFEASAKDNINVKQTFERLVDVICEKMS;GFEFFETSAKDNINVKQTFERLVDIICDKMS	DNINVK(1)QTFER	6	3	0.61112	0	0	0	0	0	0	0
Q3TT92;E9PWE8;Q62188;Q3TAS8	343	Q3TT92	Q3TT92	Dihydropyrimidinase-related protein 3	Dpysl3	tr|Q3TT92|Q3TT92_MOUSE Dihydropyrimidinase-related protein 3 OS=Mus musculus OX=10090 GN=Dpysl3 PE=1 SV=1;tr|E9PWE8|E9PWE8_MOUSE Dihydropyrimidinase-related protein 3 OS=Mus musculus OX=10090 GN=Dpysl3 PE=1 SV=1;sp|Q62188|DPYL3_MOUSE Dihydropyrimidinase-re	1	4.14866e-05	77.969	77.969													1	4.14866e-05	77.969				1	K	GSAHCTFSTAQKAIGKDNFTAIPEGTNGVEE	AIGK(1)DNFTAIPEGTNGVEER	4	3	-1.6583	0	0	0	0	0	0	0
Q3TT92;E9PWE8;Q62188;Q3TAS8	421	Q3TT92	Q3TT92	Dihydropyrimidinase-related protein 3	Dpysl3	tr|Q3TT92|Q3TT92_MOUSE Dihydropyrimidinase-related protein 3 OS=Mus musculus OX=10090 GN=Dpysl3 PE=1 SV=1;tr|E9PWE8|E9PWE8_MOUSE Dihydropyrimidinase-related protein 3 OS=Mus musculus OX=10090 GN=Dpysl3 PE=1 SV=1;sp|Q62188|DPYL3_MOUSE Dihydropyrimidinase-re	1	1.30442e-06	92.932	39.68	1	1.30442e-06	92.932	1	0.00246252	50.539				0		NaN	1	0.00616573	46.578	1	4.80786e-05	77.681	1	K	DLVIWDPDALKIVSAKNHQSVAEYNIFEGME	IVSAK(1)NHQSVAEYNIFEGMELR	5	4	2.002	295410000	49177000	56750000	0	0	53290000	41230000
Q3TT92;E9PWE8;Q62188;Q3TAS8	485	Q3TT92	Q3TT92	Dihydropyrimidinase-related protein 3	Dpysl3	tr|Q3TT92|Q3TT92_MOUSE Dihydropyrimidinase-related protein 3 OS=Mus musculus OX=10090 GN=Dpysl3 PE=1 SV=1;tr|E9PWE8|E9PWE8_MOUSE Dihydropyrimidinase-related protein 3 OS=Mus musculus OX=10090 GN=Dpysl3 PE=1 SV=1;sp|Q62188|DPYL3_MOUSE Dihydropyrimidinase-re	1	0.00163502	69.01	59.542	1	0.00476071	61.353	1	0.00163502	69.01	1	0.00397288	63.283	1	0.0228026	49.5	1	0.0121625	68.893	1	0.00885613	59.542	1	K	SPFSDYVYKRIKARRKMADLHAVPRGMYDGP	K(1)MADLHAVPR	1	3	-0.45307	115640000	15085000	10109000	8423100	10181000	14710000	11769000
Q3TSX8;Q80TT4;Q9CZW5	171	Q3TSX8	Q3TSX8	Mitochondrial import receptor subunit TOM70	Tomm70a	tr|Q3TSX8|Q3TSX8_MOUSE TPR_REGION domain-containing protein OS=Mus musculus OX=10090 GN=Tomm70a PE=2 SV=1;tr|Q80TT4|Q80TT4_MOUSE MKIAA0719 protein (Fragment) OS=Mus musculus OX=10090 GN=Tomm70a PE=2 SV=1;sp|Q9CZW5|TOM70_MOUSE Mitochondrial import receptor	0.915154	0.0109185	61.765	61.765							0.915154	0.0109185	61.765	0		NaN				0		NaN	1	K	STFYQNRAAAFEQLQKWKEVAQDCTKAVELN	AAAFEQLQK(0.915)WK(0.085)	9	3	0.32433	34296000	0	0	10679000	11341000	0	12277000
Q3TSX8;Q80TT4;Q9CZW5	436	Q3TSX8	Q3TSX8	Mitochondrial import receptor subunit TOM70	Tomm70a	tr|Q3TSX8|Q3TSX8_MOUSE TPR_REGION domain-containing protein OS=Mus musculus OX=10090 GN=Tomm70a PE=2 SV=1;tr|Q80TT4|Q80TT4_MOUSE MKIAA0719 protein (Fragment) OS=Mus musculus OX=10090 GN=Tomm70a PE=2 SV=1;sp|Q9CZW5|TOM70_MOUSE Mitochondrial import receptor	1	0.00138766	92.866	92.866	1	0.00379203	80.014	0.999999	0.0169161	64.224	1	0.00564314	73.632	1	0.00138766	92.866	1	0.00563319	73.666	1	0.00249712	84.479	1	K	EEAVADFDACIRLRPKFALAQAQKCFALYRQ	LRPK(1)FALAQAQK	4	3	0.3201	130040000	20963000	15488000	17092000	31729000	21012000	23757000
Q3TSA8;Q3TD71;Q8K021;Q9D577;Q3UY11;D3YTP4	37	Q3TSA8	Q3TSA8	Secretory carrier-associated membrane protein 1	Scamp1	tr|Q3TSA8|Q3TSA8_MOUSE Secretory carrier-associated membrane protein OS=Mus musculus OX=10090 GN=Scamp1 PE=1 SV=1;tr|Q3TD71|Q3TD71_MOUSE Secretory carrier-associated membrane protein OS=Mus musculus OX=10090 GN=Scamp1 PE=1 SV=1;sp|Q8K021|SCAM1_MOUSE Secret	1	1.50869e-05	125.97	116.84	1	0.00411931	70.54	1	0.000731263	101.71	1	0.0051468	67.999	1	0.00872295	59.155	1	1.50869e-05	125.97	1	0.000133696	116.84	1	K	TQITKEHALAQAELLKRQEELERKAAELDRR	EHALAQAELLK(1)R	11	3	0.88122	209580000	36764000	36387000	32407000	33344000	29235000	41442000
Q3TSA8;Q3TD71;Q8K021;Q9D577;Q3UY11;D3YTP4	45	Q3TSA8	Q3TSA8	Secretory carrier-associated membrane protein 1	Scamp1	tr|Q3TSA8|Q3TSA8_MOUSE Secretory carrier-associated membrane protein OS=Mus musculus OX=10090 GN=Scamp1 PE=1 SV=1;tr|Q3TD71|Q3TD71_MOUSE Secretory carrier-associated membrane protein OS=Mus musculus OX=10090 GN=Scamp1 PE=1 SV=1;sp|Q8K021|SCAM1_MOUSE Secret	1	0.032655	71.692	71.692	0		NaN	0		NaN							1	0.032655	71.692	0		NaN	1	K	LAQAELLKRQEELERKAAELDRREREMQNLS	K(1)AAELDRR	1	3	-0.59613	564860000	113170000	82016000	0	0	245880000	123800000
Q3TSA8;Q3TD71;Q8K021;Q9D577	246	Q3TSA8	Q3TSA8	Secretory carrier-associated membrane protein 1	Scamp1	tr|Q3TSA8|Q3TSA8_MOUSE Secretory carrier-associated membrane protein OS=Mus musculus OX=10090 GN=Scamp1 PE=1 SV=1;tr|Q3TD71|Q3TD71_MOUSE Secretory carrier-associated membrane protein OS=Mus musculus OX=10090 GN=Scamp1 PE=1 SV=1;sp|Q8K021|SCAM1_MOUSE Secret	1	1.69736e-18	144.33	144.33	0		NaN	0.999167	0.0429892	31.917							1	1.69736e-18	144.33	1	2.03705e-06	98.543	1	K	KKVHGLYRTTGASFEKAQQEFATGVMSNKTV	TTGASFEK(1)AQQEFATGVMSNK	8	3	0.90311	93766000	11680000	14260000	0	0	0	0
Q3TSA8;Q3TD71;Q8K021;Q3UY11	282	Q3TSA8	Q3TSA8	Secretory carrier-associated membrane protein 1	Scamp1	tr|Q3TSA8|Q3TSA8_MOUSE Secretory carrier-associated membrane protein OS=Mus musculus OX=10090 GN=Scamp1 PE=1 SV=1;tr|Q3TD71|Q3TD71_MOUSE Secretory carrier-associated membrane protein OS=Mus musculus OX=10090 GN=Scamp1 PE=1 SV=1;sp|Q8K021|SCAM1_MOUSE Secret	1	5.16127e-05	67.217	67.217																1	5.16127e-05	67.217	1	K	NAASTAATSAAQNAFKGNQM___________	TVQTAAANAASTAATSAAQNAFK(1)GNQM	23	3	1.029	0	0	0	0	0	0	0
Q3TS50;Q8C290;Q3ULH5;Q3TXW2;Q3TWN5;Q3TVV6;Q8VEK3;Q3TGN5;O88568	125	Q3TS50	Q3TS50	Heterogeneous nuclear ribonucleoprotein U	Hnrnpu	tr|Q3TS50|Q3TS50_MOUSE B30.2/SPRY domain-containing protein (Fragment) OS=Mus musculus OX=10090 GN=Hnrnpu PE=2 SV=1;tr|Q8C290|Q8C290_MOUSE Uncharacterized protein OS=Mus musculus OX=10090 GN=Hnrnpu PE=2 SV=1;tr|Q3ULH5|Q3ULH5_MOUSE Uncharacterized protein O	1	0.0347661	58.604	58.604										1	0.0423874	57.281				1	0.0347661	58.604	2	K	AAAAQQQPSQQRGAGKEAAGKSSGPTSLFAV	GAGK(1)EAAGK(1)	4	2	-1.8613	0	0	0	0	0	0	0
Q3TS50;Q8C290;Q3ULH5;Q3TXW2;Q3TWN5;Q3TVV6;Q8VEK3;Q3TGN5;O88568	130	Q3TS50	Q3TS50	Heterogeneous nuclear ribonucleoprotein U	Hnrnpu	tr|Q3TS50|Q3TS50_MOUSE B30.2/SPRY domain-containing protein (Fragment) OS=Mus musculus OX=10090 GN=Hnrnpu PE=2 SV=1;tr|Q8C290|Q8C290_MOUSE Uncharacterized protein OS=Mus musculus OX=10090 GN=Hnrnpu PE=2 SV=1;tr|Q3ULH5|Q3ULH5_MOUSE Uncharacterized protein O	1	0.0347661	58.604	58.604										1	0.0423874	57.281				1	0.0347661	58.604	2	K	QQPSQQRGAGKEAAGKSSGPTSLFAVTVAPP	GAGK(1)EAAGK(1)	9	2	-1.8613	0	0	0	0	0	0	0
Q3TRH8;A2AMW0;Q923G3;Q3TVK4;P47757	223	Q3TRH8	Q3TRH8	F-actin-capping protein subunit beta	Capzb	tr|Q3TRH8|Q3TRH8_MOUSE F-actin-capping protein subunit beta OS=Mus musculus OX=10090 GN=Capzb PE=2 SV=1;tr|A2AMW0|A2AMW0_MOUSE F-actin-capping protein subunit beta OS=Mus musculus OX=10090 GN=Capzb PE=1 SV=1;tr|Q923G3|Q923G3_MOUSE F-actin-capping protein s	0.703839	0.000849383	110.18	109.16	0.703839	0.0116468	109.16	0.652033	0.0267014	103.31							0.644403	0.0143555	108.1	0.559197	0.000849383	110.18	1	K	MENKIRSTLNEIYFGKTKDIVNGLRSVQTFA	STLNEIYFGK(0.704)TK(0.296)	10	2	-0.8872	58061000	0	0	0	0	30189000	27872000
Q3TQP6;Q921S3;P06801;Q99LF5	456	Q3TQP6	Q3TQP6	Malic enzyme;NADP-dependent malic enzyme	Me1	tr|Q3TQP6|Q3TQP6_MOUSE Malic enzyme OS=Mus musculus OX=10090 GN=Me1 PE=1 SV=1;tr|Q921S3|Q921S3_MOUSE Malic enzyme OS=Mus musculus OX=10090 GN=Me1 PE=2 SV=1;sp|P06801|MAOX_MOUSE NADP-dependent malic enzyme OS=Mus musculus OX=10090 GN=Me1 PE=1 SV=2;tr|Q99LF5	1	2.36566e-19	153.21	153.21				1	2.36566e-19	153.21										1	4.3897e-09	111.13	1	K	VALGVVACGLRHIDDKVFLTTAEVISQQVSD	HIDDK(1)VFLTTAEVISQQVSDK	5	3	-0.12339	66705000	0	26430000	0	0	0	40275000
Q3TPW8;Q3TPH5;Q3TYC4;Q9R0N3	72	Q3TPW8	Q3TPW8	Synaptotagmin-11	Syt11	tr|Q3TPW8|Q3TPW8_MOUSE C2 domain-containing protein (Fragment) OS=Mus musculus OX=10090 GN=Syt11 PE=2 SV=1;tr|Q3TPH5|Q3TPH5_MOUSE Uncharacterized protein OS=Mus musculus OX=10090 GN=Syt11 PE=2 SV=1;tr|Q3TYC4|Q3TYC4_MOUSE Uncharacterized protein OS=Mus musc	0.5	1.22025e-08	143.96	143.96				0		NaN	0		NaN	0		NaN	0.5	1.22025e-08	143.96				1	K	HMLKGISIYPETLSNKKKIIKVRRDKDGPRR	GISIYPETLSNK(0.5)K(0.5)	12	2	0.44575	73141000	0	11144000	0	27371000	34626000	0
Q3TPW8;Q3TPH5;Q3TYC4;Q9R0N3	73	Q3TPW8	Q3TPW8	Synaptotagmin-11	Syt11	tr|Q3TPW8|Q3TPW8_MOUSE C2 domain-containing protein (Fragment) OS=Mus musculus OX=10090 GN=Syt11 PE=2 SV=1;tr|Q3TPH5|Q3TPH5_MOUSE Uncharacterized protein OS=Mus musculus OX=10090 GN=Syt11 PE=2 SV=1;tr|Q3TYC4|Q3TYC4_MOUSE Uncharacterized protein OS=Mus musc	0.571662	1.22025e-08	143.96	81.565	0.53559	0.0668749	49.929	0.544506	0.00693271	68.809	0.53969	0.0354211	46.481	0.546509	0.00588813	70.412	0.561302	1.22025e-08	143.96	0.571662	0.00306178	81.565	1	K	MLKGISIYPETLSNKKKIIKVRRDKDGPRRE	GISIYPETLSNK(0.428)K(0.572)	13	3	-0.20245	637880000	79985000	73158000	62135000	117100000	109360000	98466000
Q3TPW8;Q3TPH5;Q3TYC4;Q9R0N3;Q80U82;S4R1M8	124	Q3TPW8	Q3TPW8	Synaptotagmin-11	Syt11	tr|Q3TPW8|Q3TPW8_MOUSE C2 domain-containing protein (Fragment) OS=Mus musculus OX=10090 GN=Syt11 PE=2 SV=1;tr|Q3TPH5|Q3TPH5_MOUSE Uncharacterized protein OS=Mus musculus OX=10090 GN=Syt11 PE=2 SV=1;tr|Q3TYC4|Q3TYC4_MOUSE Uncharacterized protein OS=Mus musc	1	0.000275238	80.96	44.132	1	0.0426329	29.638	1	0.000296941	72.815	1	0.000275238	80.96	1	0.0242007	45.654	1	0.0136707	44.132				1	K	PRGPSPASCMDQLPIKRDYGEELRSPMTSLT	GPSPASCMDQLPIK(1)R	14	3	0.14715	36375000	17651000	10300000	0	0	8423700	0
Q3TPW8;Q3TPH5;Q3TYC4;Q9R0N3	49	Q3TPW8	Q3TPW8	Synaptotagmin-11	Syt11	tr|Q3TPW8|Q3TPW8_MOUSE C2 domain-containing protein (Fragment) OS=Mus musculus OX=10090 GN=Syt11 PE=2 SV=1;tr|Q3TPH5|Q3TPH5_MOUSE Uncharacterized protein OS=Mus musculus OX=10090 GN=Syt11 PE=2 SV=1;tr|Q3TYC4|Q3TYC4_MOUSE Uncharacterized protein OS=Mus musc	0.999997	0.0354365	64.757	64.757				0		NaN	0		NaN				0.999997	0.0354365	64.757	0		NaN	1	K	VFVWTCCHQQAEKKHKTPPYKFIHMLKGISI	HK(1)TPPYK	2	3	0.29354	318880000	0	37539000	93743000	0	98211000	89391000
Q3TN91;Q6AXE3;Q8R420;Q80XT2	640	Q3TN91	Q3TN91	ATP-binding cassette sub-family A member 3	Abca3	tr|Q3TN91|Q3TN91_MOUSE ABC transporter domain-containing protein (Fragment) OS=Mus musculus OX=10090 GN=Abca3 PE=2 SV=1;tr|Q6AXE3|Q6AXE3_MOUSE ATP-binding cassette sub-family A member 3 OS=Mus musculus OX=10090 GN=Abca3 PE=1 SV=1;sp|Q8R420|ABCA3_MOUSE ATP-	1	1.75425e-05	133.23	133.23	0.999999	0.00260467	72.152	0.999884	0.0198413	105.98	0.99971	0.00549263	66.267	1	2.86554e-05	133.23	0.999986	4.3613e-05	123.96	0.999995	1.75425e-05	132.88	1	K	EHLYFYAQLKGLSLQKCPEEVKQMLHILSLE	GLSLQK(1)CPEEVK	6	2	-0.11848	283120000	48209000	40739000	42225000	57344000	47431000	32959000
Q3TN91;Q6AXE3;Q8R420;Q80XT2;Q9JL37	503	Q3TN91	Q3TN91	ATP-binding cassette sub-family A member 3	Abca3	tr|Q3TN91|Q3TN91_MOUSE ABC transporter domain-containing protein (Fragment) OS=Mus musculus OX=10090 GN=Abca3 PE=2 SV=1;tr|Q6AXE3|Q6AXE3_MOUSE ATP-binding cassette sub-family A member 3 OS=Mus musculus OX=10090 GN=Abca3 PE=1 SV=1;sp|Q8R420|ABCA3_MOUSE ATP-	1	0.000282388	78.234	56.817	0.999693	0.0304934	46.746							1	0.000282388	78.234	1	0.0368958	56.817	0.998562	0.0697583	36.592	1;2	K	LMPSYWCGNPRTVVGKEEEGSDPEKALRNEY	TVVGK(1)EEEGSDPEK(1)ALR	5	3	-0.38753	42446000	7375400	0	0	0	23777000	11294000
Q3TN91;Q6AXE3;Q8R420;Q80XT2;Q9JL37	512	Q3TN91	Q3TN91	ATP-binding cassette sub-family A member 3	Abca3	tr|Q3TN91|Q3TN91_MOUSE ABC transporter domain-containing protein (Fragment) OS=Mus musculus OX=10090 GN=Abca3 PE=2 SV=1;tr|Q6AXE3|Q6AXE3_MOUSE ATP-binding cassette sub-family A member 3 OS=Mus musculus OX=10090 GN=Abca3 PE=1 SV=1;sp|Q8R420|ABCA3_MOUSE ATP-	1	0.000282388	78.234	56.817										1	0.000282388	78.234	1	0.0368958	56.817	0.999278	0.00225745	67.605	1;2	K	PRTVVGKEEEGSDPEKALRNEYFEAEPEDLV	TVVGK(1)EEEGSDPEK(1)ALR	14	3	-0.38753	11745000	0	0	0	0	11745000	0
Q3TN35;Q8BJU0;A0A1W2P6P1;A0A1W2P7I5	160	Q3TN35	Q3TN35	Small glutamine-rich tetratricopeptide repeat-containing protein alpha	Sgta	tr|Q3TN35|Q3TN35_MOUSE Uncharacterized protein OS=Mus musculus OX=10090 GN=Sgta PE=2 SV=1;sp|Q8BJU0|SGTA_MOUSE Small glutamine-rich tetratricopeptide repeat-containing protein alpha OS=Mus musculus OX=10090 GN=Sgta PE=1 SV=2;tr|A0A1W2P6P1|A0A1W2P6P1_MOUSE	1	5.0023e-10	143.89	143.89	1	0.00729487	57.136	1	0.00221115	67.275	0		NaN	1	0.00014532	108.47	1	6.87403e-07	129.16	1	5.0023e-10	143.89	1	K	VQDCERAIGIDPGYSKAYGRMGLALSSLNKH	AIGIDPGYSK(1)AYGR	10	2	-0.03904	577040000	93776000	137340000	92172000	63955000	132570000	0
Q3TN35;Q8BJU0;A0A1W2P6P1	200	Q3TN35	Q3TN35	Small glutamine-rich tetratricopeptide repeat-containing protein alpha	Sgta	tr|Q3TN35|Q3TN35_MOUSE Uncharacterized protein OS=Mus musculus OX=10090 GN=Sgta PE=2 SV=1;sp|Q8BJU0|SGTA_MOUSE Small glutamine-rich tetratricopeptide repeat-containing protein alpha OS=Mus musculus OX=10090 GN=Sgta PE=1 SV=2;tr|A0A1W2P6P1|A0A1W2P6P1_MOUSE	1	0.0343146	79.906	79.906	0		NaN	0.999994	0.059858	67.993	0.999981	0.059858	67.993				1	0.0343146	79.906	0		NaN	1	K	ALELDPDNDTYKSNLKIAELKLREAPSPTGG	SNLK(1)IAELK	4	2	0.28155	124240000	21534000	21181000	31901000	0	19771000	29854000
Q3TMV8;Q9QZ73;A0A140T8R8;A0A0G2JGV7;Q3UT23;Q99NE7;A0A1Y7VP24	143	Q3TMV8	Q3TMV8	DCN1-like protein;DCN1-like protein 1	Dcun1d1;Tes3	tr|Q3TMV8|Q3TMV8_MOUSE DCN1-like protein OS=Mus musculus OX=10090 PE=2 SV=1;sp|Q9QZ73|DCNL1_MOUSE DCN1-like protein 1 OS=Mus musculus OX=10090 GN=Dcun1d1 PE=2 SV=1;tr|A0A140T8R8|A0A140T8R8_MOUSE DCN1-like protein (Fragment) OS=Mus musculus OX=10090 GN=Dcun	0.999927	0.0084218	57.885	57.885	0.999927	0.0084218	57.885	0.999064	0.0332414	44.564										0		NaN	1	K	ELGCDSIEKLKAQIPKMEQELKEPGRFKDFY	AQIPK(1)MEQELK	5	3	-2.5999	32123000	10720000	14046000	0	0	0	7357500
Q3TMV8;Q9QZ73;A0A140T8R8;A0A0G2JGV7;Q3UT23;Q99NE7;A0A1Y7VP24	149	Q3TMV8	Q3TMV8	DCN1-like protein;DCN1-like protein 1	Dcun1d1;Tes3	tr|Q3TMV8|Q3TMV8_MOUSE DCN1-like protein OS=Mus musculus OX=10090 PE=2 SV=1;sp|Q9QZ73|DCNL1_MOUSE DCN1-like protein 1 OS=Mus musculus OX=10090 GN=Dcun1d1 PE=2 SV=1;tr|A0A140T8R8|A0A140T8R8_MOUSE DCN1-like protein (Fragment) OS=Mus musculus OX=10090 GN=Dcun	1	0.000488503	136.57	128.27	1	0.000488503	136.57	1	0.00610275	62.633	1	0.0178328	102.06	1	0.000857763	119.68	1	0.00199561	125.48	1	0.00165855	128.27	1	K	IEKLKAQIPKMEQELKEPGRFKDFYQFTFNF	MEQELK(1)EPGR	6	2	0.27739	178520000	20531000	28965000	26562000	20473000	22652000	23016000
Q3TMU8;A0A0R4J1N0;O35098;P97427;Q3TXY0;Q6P1J1	345	Q3TMU8;P97427;Q3TXY0	Q3TXY0	Dihydropyrimidinase-related protein 4;Dihydropyrimidinase-related protein 1	Dpysl4;Crmp1	tr|Q3TMU8|Q3TMU8_MOUSE Dihydropyrimidinase-like 4 OS=Mus musculus OX=10090 GN=Dpysl4 PE=1 SV=1;tr|A0A0R4J1N0|A0A0R4J1N0_MOUSE Dihydropyrimidinase-related protein 4 OS=Mus musculus OX=10090 GN=Dpysl4 PE=1 SV=1;sp|O35098|DPYL4_MOUSE Dihydropyrimidinase-relat	1	1.5447e-07	93.776	93.776													0		NaN	1	1.5447e-07	93.776		K	GSAHCTFTTAQKAVGKDNFTLIPEGVNGIEE;GSGHCPYSTAQKAVGKDNFTLIPEGVNGIEE	AVGK(1)DNFTLIPEGVNGIEER	4	3	-0.28628	52981000	0	0	0	0	34064000	18918000
Q3TMU8;A0A0R4J1N0	423	Q3TMU8	Q3TMU8		Dpysl4	tr|Q3TMU8|Q3TMU8_MOUSE Dihydropyrimidinase-like 4 OS=Mus musculus OX=10090 GN=Dpysl4 PE=1 SV=1;tr|A0A0R4J1N0|A0A0R4J1N0_MOUSE Dihydropyrimidinase-related protein 4 OS=Mus musculus OX=10090 GN=Dpysl4 PE=1 SV=1	1	1.65078e-20	146.99	144.01	1	2.26462e-20	146.99	1	1.91484e-20	142.31	1	8.73671e-14	122.35	1	2.52613e-14	133.16	1	7.36904e-10	115.46	1	1.65078e-20	144.01	1	K	DLVIWNPRATKVISAKSHNLNVEYNIFEGVE	VISAK(1)SHNLNVEYNIFEGVECR	5	4	0.73742	752070000	95795000	67966000	86258000	117740000	97021000	94552000
Q3TMH5;P70423	12	Q3TMH5	Q3TMH5	Cationic amino acid transporter 3	Slc7a3	tr|Q3TMH5|Q3TMH5_MOUSE AA_permease_C domain-containing protein OS=Mus musculus OX=10090 GN=Slc7a3 PE=2 SV=1;sp|P70423|CTR3_MOUSE Cationic amino acid transporter 3 OS=Mus musculus OX=10090 GN=Slc7a3 PE=2 SV=1	1	0.0281894	71.949	50.966	0		NaN	1	0.0410806	60.294				1	0.0281894	71.949	0		NaN	1	0.0568389	50.966	1	K	____MLWQALRRFGQKLVRRRVLELGMGETS	FGQK(1)LVR	4	3	-0.28833	58372000	10553000	10998000	0	12933000	16780000	7107700
Q3TLL4;Q3UMA3;Q99LI8;B1ATY9	221	Q3TLL4	Q3TLL4	Hepatocyte growth factor-regulated tyrosine kinase substrate	Hgs	tr|Q3TLL4|Q3TLL4_MOUSE Hepatocyte growth factor-regulated tyrosine kinase substrate OS=Mus musculus OX=10090 GN=Hgs PE=2 SV=1;tr|Q3UMA3|Q3UMA3_MOUSE Hepatocyte growth factor-regulated tyrosine kinase substrate OS=Mus musculus OX=10090 GN=Hgs PE=1 SV=1;sp|Q	0.780887	0.00729203	62.694	62.694	0.780887	0.00729203	62.694													0		NaN		K	EKEVRVCEPCYEQLNKKAEGKASSTTELPPE	VCEPCYEQLNK(0.781)K(0.219)	11	3	0.52185	22629000	22629000	0	0	0	0	0
Q3TLL4;Q3UMA3;Q99LI8;B1ATY9	222	Q3TLL4	Q3TLL4	Hepatocyte growth factor-regulated tyrosine kinase substrate	Hgs	tr|Q3TLL4|Q3TLL4_MOUSE Hepatocyte growth factor-regulated tyrosine kinase substrate OS=Mus musculus OX=10090 GN=Hgs PE=2 SV=1;tr|Q3UMA3|Q3UMA3_MOUSE Hepatocyte growth factor-regulated tyrosine kinase substrate OS=Mus musculus OX=10090 GN=Hgs PE=1 SV=1;sp|Q	0.605271	3.378e-06	135.99	135.99				0.571446	0.00107495	90.653	0.569125	0.0061229	75.819	0.59319	0.000194782	114.86	0.605271	3.378e-06	135.99	0.578488	0.00033401	101.93	1	K	KEVRVCEPCYEQLNKKAEGKASSTTELPPEY	VCEPCYEQLNK(0.395)K(0.605)	12	3	-0.5965	95470000	0	14237000	13820000	18301000	33312000	15800000
Q3TKM9;Q9CPW4;Q3UA72;Q3UC32	3	Q3TKM9	Q3TKM9	Actin-related protein 2/3 complex subunit 5	Arpc5	tr|Q3TKM9|Q3TKM9_MOUSE Actin-related protein 2/3 complex subunit 5 OS=Mus musculus OX=10090 GN=Arpc5 PE=2 SV=1;sp|Q9CPW4|ARPC5_MOUSE Actin-related protein 2/3 complex subunit 5 OS=Mus musculus OX=10090 GN=Arpc5 PE=1 SV=3;tr|Q3UA72|Q3UA72_MOUSE Actin-relate	1	0.0012157	111.17	111.17							0		NaN							1	0.0012157	111.17	1	K	_____________MSKNTVSSARFRKVDVDE	SK(1)NTVSSAR	2	2	1.9125	22370000	0	0	8475800	0	0	13895000
Q3TJV7;O54965;Q3UTG4;Q8CB78	233	Q3TJV7	Q3TJV7	E3 ubiquitin-protein ligase RNF13	Rnf13	tr|Q3TJV7|Q3TJV7_MOUSE RING-type domain-containing protein OS=Mus musculus OX=10090 GN=Rnf13 PE=2 SV=1;sp|O54965|RNF13_MOUSE E3 ubiquitin-protein ligase RNF13 OS=Mus musculus OX=10090 GN=Rnf13 PE=1 SV=2;tr|Q3UTG4|Q3UTG4_MOUSE Uncharacterized protein OS=Mus	1	3.77004e-20	149.18	149.18													1	3.77004e-20	149.18				1	K	LRKDQLKKLPVHKIKKGDEYDVCAICLEEYE	K(1)GDEYDVCAICLEEYEDGDKLR	1	3	-0.042896	19476000	0	0	0	0	19476000	0
Q3TJV7;O54965	282	Q3TJV7	Q3TJV7	E3 ubiquitin-protein ligase RNF13	Rnf13	tr|Q3TJV7|Q3TJV7_MOUSE RING-type domain-containing protein OS=Mus musculus OX=10090 GN=Rnf13 PE=2 SV=1;sp|O54965|RNF13_MOUSE E3 ubiquitin-protein ligase RNF13 OS=Mus musculus OX=10090 GN=Rnf13 PE=1 SV=2	0.998621	0.0184366	63.216	61.593	0.982371	0.0184366	61.78	0.997545	0.0350886	56.432							0.998621	0.0356302	61.593	0.997826	0.0315607	63.216	1	K	VDPWLTKTKKTCPVCKQKVVPSQGDSDSDTD	KTCPVCK(0.999)QK(0.001)	7	3	0.52653	21339000	0	0	0	0	11096000	10244000
Q3TJ52;Q3UQN3;Q3U041;P54728;Q6NVC3	36	Q3TJ52	Q3TJ52	UV excision repair protein RAD23 homolog B	Rad23b	tr|Q3TJ52|Q3TJ52_MOUSE Uncharacterized protein OS=Mus musculus OX=10090 GN=Rad23b PE=2 SV=1;tr|Q3UQN3|Q3UQN3_MOUSE Uncharacterized protein OS=Mus musculus OX=10090 GN=Rad23b PE=2 SV=1;tr|Q3U041|Q3U041_MOUSE Uncharacterized protein OS=Mus musculus OX=10090	1	0.0266343	108.57	108.57	0		NaN	0.999979	0.0612349	46.796							1	0.0266343	108.57				1	K	ETVKALKEKIESEKGKDAFPVAGQKLIYAGK	GK(1)DAFPVAGQK	2	2	-0.016331	43522000	19351000	24171000	0	0	0	0
Q3TJ52;Q3UQN3;Q3U041;P54728;Q6NVC3	60	Q3TJ52	Q3TJ52	UV excision repair protein RAD23 homolog B	Rad23b	tr|Q3TJ52|Q3TJ52_MOUSE Uncharacterized protein OS=Mus musculus OX=10090 GN=Rad23b PE=2 SV=1;tr|Q3UQN3|Q3UQN3_MOUSE Uncharacterized protein OS=Mus musculus OX=10090 GN=Rad23b PE=2 SV=1;tr|Q3U041|Q3U041_MOUSE Uncharacterized protein OS=Mus musculus OX=10090	0.994769	0.00250708	95.573	72.937	0		NaN	0		NaN	0		NaN	0.994769	0.00250708	72.937	0.99071	0.00350336	95.573	0		NaN	1	K	KLIYAGKILSDDTALKEYKIDEKNFVVVMVT	ILSDDTALK(0.995)EYK(0.005)	9	3	-0.018581	127650000	14766000	26313000	19150000	23770000	12545000	22657000
Q3TJ52;Q3UQN3;Q3U041;P54728;Q6NVC3	51	Q3TJ52	Q3TJ52	UV excision repair protein RAD23 homolog B	Rad23b	tr|Q3TJ52|Q3TJ52_MOUSE Uncharacterized protein OS=Mus musculus OX=10090 GN=Rad23b PE=2 SV=1;tr|Q3UQN3|Q3UQN3_MOUSE Uncharacterized protein OS=Mus musculus OX=10090 GN=Rad23b PE=2 SV=1;tr|Q3U041|Q3U041_MOUSE Uncharacterized protein OS=Mus musculus OX=10090	1	6.05685e-26	190.53	190.53	1	2.18366e-11	146.16	1	6.05685e-26	190.53	1	4.857e-08	134.98	1	3.33106e-16	157.68	0.999983	7.5637e-05	106.01	1	2.71389e-11	144.1	1	K	KDAFPVAGQKLIYAGKILSDDTALKEYKIDE	LIYAGK(1)ILSDDTALK	6	2	-0.025092	1062000000	80139000	100040000	85891000	104000000	363610000	105860000
Q3TJ01;Q99LF4	493	Q3TJ01	Q3TJ01	tRNA-splicing ligase RtcB homolog	Rtcb	tr|Q3TJ01|Q3TJ01_MOUSE tRNA-splicing ligase RtcB homolog OS=Mus musculus OX=10090 GN=Rtcb PE=2 SV=1;sp|Q99LF4|RTCB_MOUSE RNA-splicing ligase RtcB homolog OS=Mus musculus OX=10090 GN=Rtcb PE=1 SV=1	0.554508	1.56348e-09	131.51	131.51				0.554508	1.56348e-09	131.51							0.541407	0.000176041	89.982				1	K	VTDVVNTCHDAGISKKAIKLRPIAVIKG___	NVTDVVNTCHDAGISK(0.445)K(0.555)	17	3	-0.71925	31402000	0	15040000	0	0	16362000	0
Q3TJ01;Q99LF4	366	Q3TJ01	Q3TJ01	tRNA-splicing ligase RtcB homolog	Rtcb	tr|Q3TJ01|Q3TJ01_MOUSE tRNA-splicing ligase RtcB homolog OS=Mus musculus OX=10090 GN=Rtcb PE=2 SV=1;sp|Q99LF4|RTCB_MOUSE RNA-splicing ligase RtcB homolog OS=Mus musculus OX=10090 GN=Rtcb PE=1 SV=1	1	0.0427102	47.712	47.712										1	0.0427102	47.712				0		NaN	1	K	VSHNIAKVEQHVVDGKERTLLVHRKGSTRAF	VEQHVVDGK(1)ER	9	3	-1.2475	22752000	0	0	0	9367800	0	13384000
Q3THX4;P97390	450	Q3THX4	Q3THX4	Vacuolar protein sorting-associated protein 45	Vps45	tr|Q3THX4|Q3THX4_MOUSE Uncharacterized protein OS=Mus musculus OX=10090 GN=Vps45 PE=2 SV=1;sp|P97390|VPS45_MOUSE Vacuolar protein sorting-associated protein 45 OS=Mus musculus OX=10090 GN=Vps45 PE=1 SV=1	0.99742	0.0165682	76.345	76.345																0.99742	0.0165682	76.345	1	K	RGSDVFSPKDAVAITKQFLKGLKGVENVYTQ	DAVAITK(0.997)QFLK(0.003)	7	2	0.20958	19453000	0	0	0	0	0	19453000
Q3THX4;P97390	257	Q3THX4	Q3THX4	Vacuolar protein sorting-associated protein 45	Vps45	tr|Q3THX4|Q3THX4_MOUSE Uncharacterized protein OS=Mus musculus OX=10090 GN=Vps45 PE=2 SV=1;sp|P97390|VPS45_MOUSE Vacuolar protein sorting-associated protein 45 OS=Mus musculus OX=10090 GN=Vps45 PE=1 SV=1	1	0.0153196	61.56	50.297	1	0.0153196	61.56	1	0.0239724	53.517	1	0.0517087	46.406	0		NaN	1	0.0337778	50.297				1	K	INNNRIDLSRVPGISKDLREVVLSAENDEFY	VPGISK(1)DLR	6	3	0.36996	76555000	15381000	15476000	15813000	14314000	15570000	0
Q3THJ0;P62717;A0A1D5RM79;A0A1D5RM85;A0A1D5RMC7	11	Q3THJ0	Q3THJ0	60S ribosomal protein L18a	Rpl18a	tr|Q3THJ0|Q3THJ0_MOUSE 60S ribosomal protein L18a OS=Mus musculus OX=10090 GN=Rpl18a PE=2 SV=1;sp|P62717|RL18A_MOUSE 60S ribosomal protein L18a OS=Mus musculus OX=10090 GN=Rpl18a PE=1 SV=1;tr|A0A1D5RM79|A0A1D5RM79_MOUSE 60S ribosomal protein L18a OS=Mus mu	1	0.0184906	89.673	79.454	1	0.0188092	88.734	1	0.0188092	88.734	1	0.0184906	89.673	1	0.0281894	71.949	1	0.0325568	67.035	1	0.0237131	79.454	1	K	_____MKASGTLREYKVVGRCLPAPKCHTPP	EYK(1)VVGR	3	3	-0.16198	520110000	64585000	80624000	81779000	97261000	86546000	109310000
Q3THI5;Q3U8Y7;Q3TKC2;Q3TKG4;O88685;Q8BUP7;B7ZCF1;A0A087WPH7;A2AGN7	241	Q3THI5	Q3THI5	26S protease regulatory subunit 6A	Psmc3	tr|Q3THI5|Q3THI5_MOUSE AAA domain-containing protein OS=Mus musculus OX=10090 GN=Psmc3 PE=2 SV=1;tr|Q3U8Y7|Q3U8Y7_MOUSE AAA domain-containing protein OS=Mus musculus OX=10090 GN=Psmc3 PE=2 SV=1;tr|Q3TKC2|Q3TKC2_MOUSE AAA domain-containing protein OS=Mus mu	0.978542	0.040949	75.571	75.571							0.978542	0.040949	75.571	0		NaN							1	K	IGDGAKLVRDAFALAKEKAPSIIFIDELDAI	DAFALAK(0.979)EK(0.021)	7	2	0.59485	78929000	0	0	37534000	41395000	0	0
Q3THI5;Q3U8Y7;Q3TKC2;Q3TKG4;O88685;Q8BUP7;B7ZCF1;A0A087WPH7;Q3UD94;F6Q2E3	44	Q3THI5	Q3THI5	26S protease regulatory subunit 6A	Psmc3	tr|Q3THI5|Q3THI5_MOUSE AAA domain-containing protein OS=Mus musculus OX=10090 GN=Psmc3 PE=2 SV=1;tr|Q3U8Y7|Q3U8Y7_MOUSE AAA domain-containing protein OS=Mus musculus OX=10090 GN=Psmc3 PE=2 SV=1;tr|Q3TKC2|Q3TKC2_MOUSE AAA domain-containing protein OS=Mus mu	0.994608	0.00190552	122.57	122.57	0		NaN	0.505465	0.0461714	57.39	0		NaN	0.994608	0.00190552	122.57	0		NaN	0.983674	0.023085	66.595	1	K	HELQAMKDKIKENSEKIKVNKTLPYLVSNVI	IKENSEK(0.995)IK(0.005)	7	3	-0.085243	259660000	31102000	24513000	29016000	57231000	42654000	75144000
Q3THI5;Q3U8Y7;Q3TKC2;Q3TKG4;O88685;Q8BUP7;B7ZCF1;A0A087WPH7;Q3UD94;F6Q2E3	35	Q3THI5	Q3THI5	26S protease regulatory subunit 6A	Psmc3	tr|Q3THI5|Q3THI5_MOUSE AAA domain-containing protein OS=Mus musculus OX=10090 GN=Psmc3 PE=2 SV=1;tr|Q3U8Y7|Q3U8Y7_MOUSE AAA domain-containing protein OS=Mus musculus OX=10090 GN=Psmc3 PE=2 SV=1;tr|Q3TKC2|Q3TKC2_MOUSE AAA domain-containing protein OS=Mus mu	0.871322	0.0512967	48.822	48.822																0.871322	0.0512967	48.822		K	MKSEVLRVTHELQAMKDKIKENSEKIKVNKT	VTHELQAMK(0.871)DK(0.129)	9	3	0.75797	7510800	0	0	0	0	0	7510800
Q3TGW8;F8WJK8;Q3U9V1;Q3U8D2;Q3U3N7;Q99L47	240	Q3TGW8	Q3TGW8	Hsc70-interacting protein	St13	tr|Q3TGW8|Q3TGW8_MOUSE TPR_REGION domain-containing protein (Fragment) OS=Mus musculus OX=10090 GN=St13 PE=2 SV=1;tr|F8WJK8|F8WJK8_MOUSE Hsc70-interacting protein OS=Mus musculus OX=10090 GN=St13 PE=1 SV=1;tr|Q3U9V1|Q3U9V1_MOUSE TPR_REGION domain-containin	1	0.0126155	107.69	107.69	0		NaN	1	0.0426084	74.486	1	0.0401393	76.1	1	0.0126155	107.69				0		NaN	1	K	QSNPKVMNLISKLSAKFGGQS__________	LSAK(1)FGGQS	4	2	-0.52429	131800000	21929000	19577000	26755000	32854000	0	30687000
Q3TFP8;Q3TXU8;Q3TH84;O55022	82	Q3TFP8	Q3TFP8	Membrane-associated progesterone receptor component 1	Pgrmc1	tr|Q3TFP8|Q3TFP8_MOUSE Cytochrome b5 heme-binding domain-containing protein OS=Mus musculus OX=10090 GN=Pgrmc1 PE=2 SV=1;tr|Q3TXU8|Q3TXU8_MOUSE Cytochrome b5 heme-binding domain-containing protein OS=Mus musculus OX=10090 GN=Pgrmc1 PE=1 SV=1;tr|Q3TH84|Q3TH	1	0.0523221	48.283	48.283							1	0.0523221	48.283	0		NaN	0		NaN	0		NaN	1	K	PRILMAINGKVFDVTKGRKFYGPEGPYGVFA	VFDVTK(1)GR	6	3	0.48957	35545000	0	0	11658000	7666500	9030100	7191000
Q3TFK2;Q8C0C2;Q99K46;Q3T9X4	421	Q3TFK2	Q3TFK2	Ubiquitin carboxyl-terminal hydrolase 11	Usp11	tr|Q3TFK2|Q3TFK2_MOUSE USP domain-containing protein (Fragment) OS=Mus musculus OX=10090 GN=Usp11 PE=2 SV=1;tr|Q8C0C2|Q8C0C2_MOUSE USP domain-containing protein OS=Mus musculus OX=10090 GN=Usp11 PE=2 SV=1;sp|Q99K46|UBP11_MOUSE Ubiquitin carboxyl-terminal h	1	0.0265461	59.245	59.245				1	0.0523221	48.283							1	0.0523221	48.283	1	0.0265461	59.245	1	K	LPEVLIIHLKRFSFSKISREKLDTLVQFPIR	FSFSK(1)ISR	5	3	-0.12339	44313000	0	14251000	0	0	11963000	18099000
Q3TED3;Q3V117;Q91V92;Q3UEA1;Q3TS02	4	Q3TED3	Q3TED3	ATP-citrate synthase	Acly	tr|Q3TED3|Q3TED3_MOUSE ATP-citrate synthase OS=Mus musculus OX=10090 GN=Acly PE=2 SV=1;tr|Q3V117|Q3V117_MOUSE ATP-citrate synthase OS=Mus musculus OX=10090 GN=Acly PE=1 SV=1;sp|Q91V92|ACLY_MOUSE ATP-citrate synthase OS=Mus musculus OX=10090 GN=Acly PE=1 SV	1	5.35316e-05	116.52	116.52	1	0.000105739	110.53	0.999999	0.00571878	70.908	0.999999	0.0120179	59.931				1	0.00224314	77.192	1	5.35316e-05	116.52	1	K	____________MSAKAISEQTGKELLYKYI	SAK(1)AISEQTGK	3	2	-0.54452	11150000	6542900	0	0	0	0	4606900
Q3TD51;Q570Z8;Q7M6Y3;A0A140LHQ8;A0A1L1SUR7	318	Q3TD51	Q3TD51	Phosphatidylinositol-binding clathrin assembly protein	Picalm	tr|Q3TD51|Q3TD51_MOUSE ENTH domain-containing protein OS=Mus musculus OX=10090 GN=Picalm PE=2 SV=1;tr|Q570Z8|Q570Z8_MOUSE MKIAA4114 protein (Fragment) OS=Mus musculus OX=10090 GN=Picalm PE=2 SV=1;sp|Q7M6Y3|PICAL_MOUSE Phosphatidylinositol-binding clathrin	1	0.000544317	63.272	52.79	1	0.00324894	50.945										1	0.000544317	63.272	1	0.00112662	52.79	1	K	SNAVSSLASTGLSLTKVDEREKQAALEEEQA	ATTLSNAVSSLASTGLSLTK(1)VDER	20	3	-1.1648	150330000	29777000	0	0	0	52744000	44515000
Q3TCS3;P25911	20	Q3TCS3	Q3TCS3	Non-specific protein-tyrosine kinase;Tyrosine-protein kinase Lyn	Lyn	tr|Q3TCS3|Q3TCS3_MOUSE Tyrosine-protein kinase OS=Mus musculus OX=10090 GN=Lyn PE=2 SV=1;sp|P25911|LYN_MOUSE Tyrosine-protein kinase Lyn OS=Mus musculus OX=10090 GN=Lyn PE=1 SV=4	1	0.00304194	61.732	61.732																1	0.00304194	61.732	1	K	KSKRKDNLNDDEVDSKTQPVRNTDRTIYVRD	DNLNDDEVDSK(1)TQPVR	11	3	0.095501	7413200	0	0	0	0	0	7413200
Q3TBW9;Q9DAR7	137	Q3TBW9	Q3TBW9	m7GpppX diphosphatase	Dcps	tr|Q3TBW9|Q3TBW9_MOUSE m7GpppX diphosphatase OS=Mus musculus OX=10090 GN=Dcps PE=1 SV=1;sp|Q9DAR7|DCPS_MOUSE m7GpppX diphosphatase OS=Mus musculus OX=10090 GN=Dcps PE=1 SV=1	0.975223	0.000336561	87.498	87.498				0		NaN							0.958553	0.0206258	49.298	0.975223	0.000336561	87.498	1	K	HLSDIKTTVVYPATEKHLQKYMRQDLRLIRE	TTVVYPATEK(0.975)HLQK(0.025)	10	3	0.14283	25031000	0	7184100	0	0	9551600	8294800
Q3TBB7;P20934	192	Q3TBB7	Q3TBB7	Protein EVI2A	Evi2a	tr|Q3TBB7|Q3TBB7_MOUSE Uncharacterized protein OS=Mus musculus OX=10090 GN=Evi2a PE=2 SV=1;sp|P20934|EVI2A_MOUSE Protein EVI2A OS=Mus musculus OX=10090 GN=Evi2a PE=1 SV=2	1	0.000631599	67.302	67.302																1	0.000631599	67.302	1	K	SSGLWTAESDTWKRAKELTGSNLLLQSPGVL	AK(1)ELTGSNLLLQSPGVLTAAR	2	3	0.02437	0	0	0	0	0	0	0
Q3LRV6;A0A1B0GT29;Q8CBL5;Q61418	586	Q3LRV6	Q3LRV6	Chloride channel protein;H(+)/Cl(-) exchange transporter 4	Clcn4-2;Clcn4	tr|Q3LRV6|Q3LRV6_MOUSE Chloride channel protein OS=Mus musculus OX=10090 GN=Clcn4 PE=1 SV=1;tr|A0A1B0GT29|A0A1B0GT29_MOUSE Chloride channel protein OS=Mus musculus OX=10090 GN=Clcn4 PE=1 SV=1;tr|Q8CBL5|Q8CBL5_MOUSE Chloride channel protein OS=Mus musculus	1	0.0121108	62.558	62.558													1	0.0121108	62.558				1	K	RLIGFAQRRELILAIKNARQRQEGIVSNSIM	ELILAIK(1)NAR	7	3	0.14565	0	0	0	0	0	0	0
Q3B7X9;Q3B7Y0;Q91ZP9	121	Q3B7X9	Q3B7X9	N-terminal EF-hand calcium-binding protein 2	Necab2	tr|Q3B7X9|Q3B7X9_MOUSE Necab2 protein (Fragment) OS=Mus musculus OX=10090 GN=Necab2 PE=2 SV=1;tr|Q3B7Y0|Q3B7Y0_MOUSE Necab2 protein (Fragment) OS=Mus musculus OX=10090 GN=Necab2 PE=2 SV=1;sp|Q91ZP9|NECA2_MOUSE N-terminal EF-hand calcium-binding protein 2 O	1	0.000569985	88.768	88.768				1	0.0534347	46.528	1	0.0103998	58.83	1	0.00134232	80.102	1	0.000721049	85.734	1	0.000569985	88.768	1	K	ETLNHSVLKAMGYTKKVYEGGSNVDQFVTRF	K(1)VYEGGSNVDQFVTR	1	3	-1.4201	46181000	0	0	0	14274000	13878000	18029000
Q2TA93	547	Q2TA93	Q2TA93		Gbp11	tr|Q2TA93|Q2TA93_MOUSE Predicted gene, EG634650 OS=Mus musculus OX=10090 GN=Gbp11 PE=2 SV=1	1	0.0417092	31.185	31.185	0		NaN													1	0.0417092	31.185	2	K	QEREQLIKDHNMMLEKLMKEQKALLEEGYKK	DHNMMLEK(1)LMK(1)	8	3	-0.023988	10587000	4275700	0	0	0	0	6311300
Q2TA93	550	Q2TA93	Q2TA93		Gbp11	tr|Q2TA93|Q2TA93_MOUSE Predicted gene, EG634650 OS=Mus musculus OX=10090 GN=Gbp11 PE=2 SV=1	1	0.0417092	31.185	31.185	0		NaN													1	0.0417092	31.185	2	K	EQLIKDHNMMLEKLMKEQKALLEEGYKKKAE	DHNMMLEK(1)LMK(1)	11	3	-0.023988	10587000	4275700	0	0	0	0	6311300
Q2M4H5;E9PV12;G3X914;Q9D5V5;E9Q6Z0;Q8BYN6	724	Q2M4H5	Q2M4H5	Cullin-5	Cul5	tr|Q2M4H5|Q2M4H5_MOUSE Cullin 5 OS=Mus musculus OX=10090 GN=Cul5 PE=3 SV=1;tr|E9PV12|E9PV12_MOUSE Cullin-5 OS=Mus musculus OX=10090 GN=Cul5 PE=1 SV=1;tr|G3X914|G3X914_MOUSE Cullin-5 OS=Mus musculus OX=10090 GN=Cul5 PE=1 SV=1;sp|Q9D5V5|CUL5_MOUSE Cullin-5 O	1	1.00718e-34	232.79	232.79	1	6.37812e-11	145.72	1	0.0126698	48.643	1	0.0551827	27.676	1	0.000780737	88.021	1	0.000171518	105.36	1	1.00718e-34	232.79	1	K	QLRILRTQEAIIQIMKMRKKISNAQLQTELV	TQEAIIQIMK(1)MR	10	2	0.76369	812860000	81289000	57657000	66632000	27661000	27031000	21773000
Q2HJ05;Q8BQU6	186	Q2HJ05	Q2HJ05	Gap junction protein;Gap junction gamma-2 protein	Gjc2	tr|Q2HJ05|Q2HJ05_MOUSE Gap junction protein OS=Mus musculus OX=10090 GN=Gjc2 PE=2 SV=1;sp|Q8BQU6|CXG2_MOUSE Gap junction gamma-2 protein OS=Mus musculus OX=10090 GN=Gjc2 PE=1 SV=2	1	0.000163818	74.444	52.541	0		NaN	0		NaN	1	0.000594019	63.869	1	0.000232451	69.259	1	0.000163818	74.444	1	0.0023309	52.541	1	K	ERAEDVAAKGGGGDGKTVVTPGPAGQHDGRR	GGGGDGK(1)TVVTPGPAGQHDGRR	7	4	0.45096	181570000	14024000	21470000	13475000	31964000	23876000	13424000
Q1MXF8;Q56A07	197	Q1MXF8	Q1MXF8	Sodium channel subunit beta-2	Scn2b	tr|Q1MXF8|Q1MXF8_MOUSE Sodium channel beta2 subunit OS=Mus musculus OX=10090 GN=Scn2b PE=1 SV=1;sp|Q56A07|SCN2B_MOUSE Sodium channel subunit beta-2 OS=Mus musculus OX=10090 GN=Scn2b PE=1 SV=1	1	0.000225298	103.14	103.14	1	0.000236914	103.14				0.998871	0.000225298	63.122	0.999999	0.000461627	91.939	0.99999	0.00212795	69.716	0.999998	0.00111788	79.886	1	K	CVRRKKEQKLSTDDLKTEEEGKMDGEGNAED	LSTDDLK(1)TEEEGK	7	3	-1.1058	137060000	26082000	0	0	0	21796000	0
Q1MXF8;Q56A07	203	Q1MXF8	Q1MXF8	Sodium channel subunit beta-2	Scn2b	tr|Q1MXF8|Q1MXF8_MOUSE Sodium channel beta2 subunit OS=Mus musculus OX=10090 GN=Scn2b PE=1 SV=1;sp|Q56A07|SCN2B_MOUSE Sodium channel subunit beta-2 OS=Mus musculus OX=10090 GN=Scn2b PE=1 SV=1	0.999985	0.000272894	69.737	53.779													0.999952	0.000272894	69.737	0.999985	0.0174282	53.779	1	K	EQKLSTDDLKTEEEGKMDGEGNAEDGTK___	TEEEGK(1)MDGEGNAEDGTK	6	3	-0.17602	11457000	0	0	0	0	11457000	0
Q14BA6	241	Q14BA6	Q14BA6	Mesenteric estrogen-dependent adipogenesis protein	Medag	sp|Q14BA6|MEDAG_MOUSE Mesenteric estrogen-dependent adipogenesis protein OS=Mus musculus OX=10090 GN=Medag PE=2 SV=2	1	0.0420934	35.737	35.737													1	0.0420934	35.737					K	STNPEKKETIKLFLEKMSEPLIRRSSFSDRK	LFLEK(1)MSEPLIRR	5	3	0.31944	38388000	0	0	0	0	38388000	0
Q0VGS8;C9K0Y5;B0QZW1;A2VDF5;Q9Z2W9	861	Q0VGS8	Q0VGS8	Glutamate receptor 3	Gria3	tr|Q0VGS8|Q0VGS8_MOUSE Gria3 protein OS=Mus musculus OX=10090 GN=Gria3 PE=2 SV=1;tr|C9K0Y5|C9K0Y5_MOUSE AMPA-selective glutamate receptor 3 flop type OS=Mus musculus OX=10090 GN=Gria3 PE=2 SV=1;tr|B0QZW1|B0QZW1_MOUSE Glutamate receptor 3 OS=Mus musculus OX	1	1.35265e-08	113.73	113.73										0		NaN				1	1.35265e-08	113.73	1	K	AESKRVKLTKNTQNFKPAPATNTQNYATYRE	NTQNFK(1)PAPATNTQNYATYR	6	3	0.87744	24013000	0	0	0	9816400	0	14196000
Q0VGR4;Q8BH27	543	Q0VGR4	Q0VGR4	Multiple epidermal growth factor-like domains protein 9	Megf9	tr|Q0VGR4|Q0VGR4_MOUSE Multiple EGF-like-domains 9 OS=Mus musculus OX=10090 GN=Megf9 PE=2 SV=1;sp|Q8BH27|MEGF9_MOUSE Multiple epidermal growth factor-like domains protein 9 OS=Mus musculus OX=10090 GN=Megf9 PE=2 SV=1	1	0.000335751	110.31	110.31										0		NaN	1	0.00161378	93.623	1	0.000335751	110.31	1	K	GFVGAVYMYREYQNRKLNAPFWTIELKEDNI	K(1)LNAPFWTIELK	1	3	0.13725	106650000	0	0	0	20553000	26381000	27791000
Q0PD66;A0A494B945;Q9D1G1;A0A494BBL7;Q3V3C2;Q5SW88;Q3UB66;Q0PD67;Q6ZPF0;P62821;Q5SW87	116	Q0PD66;Q5SW88	Q5SW88	Ras-related protein Rab-1B;Ras-related protein Rab-1A	Rab1b;Rab1;Rab1A	tr|Q0PD66|Q0PD66_MOUSE Rab1B OS=Mus musculus OX=10090 GN=Rab1b PE=1 SV=1;tr|A0A494B945|A0A494B945_MOUSE Ras-related protein Rab-1B (Fragment) OS=Mus musculus OX=10090 GN=Rab1b PE=1 SV=1;sp|Q9D1G1|RAB1B_MOUSE Ras-related protein Rab-1B OS=Mus musculus OX=10	1	1.77403e-21	193.87	193.87	0.999618	0.000648993	65.808	0.999173	0.00440938	62.891	0.999683	0.00530214	61.11	0.999736	0.000835679	77.185	1	2.72392e-12	160.91	1	1.77403e-21	193.87	1	K	QWLQEIDRYASENVNKLLVGNKCDLTTKKVV;QWLQEIDRYASENVNKLLVGNKSDLTTKKVV	YASENVNK(1)LLVGNK	8	2	-0.84893	625720000	77542000	69220000	72519000	90299000	112070000	96276000
Q0PD65;P53994;Q8BXY4;Q6PDZ3	130	Q0PD65	Q0PD65	Ras-related protein Rab-2A	Rab2a	tr|Q0PD65|Q0PD65_MOUSE Rab2A OS=Mus musculus OX=10090 GN=Rab2a PE=1 SV=1;sp|P53994|RAB2A_MOUSE Ras-related protein Rab-2A OS=Mus musculus OX=10090 GN=Rab2a PE=1 SV=1;tr|Q8BXY4|Q8BXY4_MOUSE Uncharacterized protein OS=Mus musculus OX=10090 GN=Rab2a PE=2 SV=1	0.989714	0.000301729	109.24	109.24	0.871377	0.00191114	87.001	0.869896	0.00210105	85.845	0.84329	0.00323947	81.92	0.802907	0.00202292	86.114	0.989714	0.000301729	109.24	0.880707	0.000301729	109.24	1	K	MLIGNKSDLESRREVKKEEGEAFAREHGLIF	EVK(0.99)K(0.01)EEGEAFAR	3	3	0.30439	175000000	15297000	18723000	26220000	40671000	35593000	38492000
Q0PD65;P53994	165	Q0PD65	Q0PD65	Ras-related protein Rab-2A	Rab2a	tr|Q0PD65|Q0PD65_MOUSE Rab2A OS=Mus musculus OX=10090 GN=Rab2a PE=1 SV=1;sp|P53994|RAB2A_MOUSE Ras-related protein Rab-2A OS=Mus musculus OX=10090 GN=Rab2a PE=1 SV=1	0.999858	4.11272e-08	109.13	99.496	0.99799	0.000160787	80.238	0.987502	0.00386686	56.529	0.999797	4.11272e-08	109.13	0.971263	0.0261303	44.415	0.997136	2.74821e-06	100.97	0.999858	4.39061e-06	99.496	1	K	AKTASNVEEAFINTAKEIYEKIQEGVFDINN	TASNVEEAFINTAK(1)EIYEK	14	3	-0.5235	231330000	37636000	37012000	37137000	28140000	65604000	25798000
Q0PD35;Q6A0C7;P35282	155	Q0PD35	Q0PD35	Ras-related protein Rab-21	Rab21	tr|Q0PD35|Q0PD35_MOUSE Rab21 OS=Mus musculus OX=10090 GN=Rab21 PE=1 SV=1;tr|Q6A0C7|Q6A0C7_MOUSE MKIAA0118 protein (Fragment) OS=Mus musculus OX=10090 GN=Rab21 PE=2 SV=1;sp|P35282|RAB21_MOUSE Ras-related protein Rab-21 OS=Mus musculus OX=10090 GN=Rab21 PE=1	0.912454	0.000213427	58.361	58.361							0		NaN	0.912454	0.000213427	58.361								K	VSIQEAESYAESVGAKHYHTSAKQNKGIEEL	HVSIQEAESYAESVGAK(0.912)HYHTSAK(0.088)	17	5	0.10582	52334000	0	0	30010000	22324000	0	0
Q0PD14;Q8BHC1	140	Q0PD14	Q0PD14	Ras-related protein Rab-39B	Rab39b	tr|Q0PD14|Q0PD14_MOUSE Rab39B OS=Mus musculus OX=10090 GN=Rab39b PE=1 SV=1;sp|Q8BHC1|RB39B_MOUSE Ras-related protein Rab-39B OS=Mus musculus OX=10090 GN=Rab39b PE=1 SV=1	0.999998	0.00252423	68.676	68.676	0		NaN				0.997781	0.060349	32.61	0.999998	0.00252423	68.676	0.999971	0.0166806	51.463	0.999993	0.00350114	67.252	1	K	CDLDTQRQVTRHEAEKLAAAYGMKYIETSAR	HEAEK(1)LAAAYGMK	5	3	0.25675	137430000	21575000	0	16992000	16481000	16525000	15620000
Q05DI0	679	Q05DI0	Q05DI0		Itga1	tr|Q05DI0|Q05DI0_MOUSE Itga1 protein (Fragment) OS=Mus musculus OX=10090 GN=Itga1 PE=2 SV=1	1	0.0258646	50.04	50.04	0		NaN										1	0.0258646	50.04				2	K	RDVAVVKVTMNFEPNKVKKKKK_________	VTMNFEPNK(1)VK(1)	9	2	-0.15884	142420000	63802000	0	0	0	78617000	0
Q05DI0	681	Q05DI0	Q05DI0		Itga1	tr|Q05DI0|Q05DI0_MOUSE Itga1 protein (Fragment) OS=Mus musculus OX=10090 GN=Itga1 PE=2 SV=1	1	0.0258646	50.04	50.04	0		NaN										1	0.0258646	50.04				2	K	VAVVKVTMNFEPNKVKKKKK___________	VTMNFEPNK(1)VK(1)	11	2	-0.15884	142420000	63802000	0	0	0	78617000	0
Q05DD2;P08551	91	Q05DD2	Q05DD2	Neurofilament light polypeptide	Nefl	tr|Q05DD2|Q05DD2_MOUSE Nefl protein (Fragment) OS=Mus musculus OX=10090 GN=Nefl PE=2 SV=1;sp|P08551|NFL_MOUSE Neurofilament light polypeptide OS=Mus musculus OX=10090 GN=Nefl PE=1 SV=5	1	0.00562902	66.246	66.246													1	0.0103099	57.328	1	0.00562902	66.246	1	K	VAAISNDLKSIRTQEKAQLQDLNDRFASFIE	TQEK(1)AQLQDLNDR	4	3	-1.7643	19769000	0	0	0	0	12125000	7644500
Q05BL6;A0A0A1HAM8;P26645	11	Q05BL6	Q05BL6	Myristoylated alanine-rich C-kinase substrate	Marcks	tr|Q05BL6|Q05BL6_MOUSE Marcks protein (Fragment) OS=Mus musculus OX=10090 GN=Marcks PE=2 SV=1;tr|A0A0A1HAM8|A0A0A1HAM8_MOUSE 80K protein OS=Mus musculus OX=10090 GN=Marcks PE=2 SV=1;sp|P26645|MARCS_MOUSE Myristoylated alanine-rich C-kinase substrate OS=Mus	0.999991	0.00179987	63.165	63.165													0.999991	0.00179987	63.165				1	K	_____MGAQFSKTAAKGEATAERPGEAAVAS	TAAK(1)GEATAERPGEAAVASSPSK	4	3	-0.84687	4946600	0	0	0	0	4946600	0
Q04447	304	Q04447	Q04447	Creatine kinase B-type	Ckb	sp|Q04447|KCRB_MOUSE Creatine kinase B-type OS=Mus musculus OX=10090 GN=Ckb PE=1 SV=1	0.999999	0.000934508	150.4	138.78	0.999966	0.00422912	128.38	0.999999	0.000934508	150.4	0.999945	0.00255576	134.48	0.999857	0.00151385	140.09	0.999999	0.00709758	138.78	0.999967	0.0285278	136.75	1	K	TGLRAGVHIKLPHLGKHEKFSEVLKRLRLQK	LPHLGK(1)HEK	6	2	-0.084435	1982300000	25868000	0	20277000	16910000	43984000	0
Q04447	11	Q04447	Q04447	Creatine kinase B-type	Ckb	sp|Q04447|KCRB_MOUSE Creatine kinase B-type OS=Mus musculus OX=10090 GN=Ckb PE=1 SV=1	1	5.59279e-06	125.24	87.001	1	0.00241634	73.666	0		NaN	1	5.59279e-06	125.24	0		NaN	1	0.000819777	87.001	0		NaN	1	K	_____MPFSNSHNTQKLRFPAEDEFPDLSSH	PFSNSHNTQK(1)LR	10	3	-0.11695	106400000	19841000	19259000	12360000	16774000	20164000	18005000
Q04447	242	Q04447	Q04447	Creatine kinase B-type	Ckb	sp|Q04447|KCRB_MOUSE Creatine kinase B-type OS=Mus musculus OX=10090 GN=Ckb PE=1 SV=1	0.99844	0.000236372	99.442	99.442	0.99844	0.000236372	99.442	0.880825	0.0568227	27.644	0		NaN							0.552184	0.0445504	35.664	1	K	VWINEEDHLRVISMQKGGNMKEVFTRFCTGL	VISMQK(0.998)GGNMK(0.002)	6	2	-0.52502	116890000	48139000	26454000	34610000	0	0	0
Q01853;Q8BNF8	236	Q01853	Q01853	Transitional endoplasmic reticulum ATPase	Vcp	sp|Q01853|TERA_MOUSE Transitional endoplasmic reticulum ATPase OS=Mus musculus OX=10090 GN=Vcp PE=1 SV=4;tr|Q8BNF8|Q8BNF8_MOUSE Uncharacterized protein OS=Mus musculus OX=10090 GN=Vcp PE=2 SV=1	1	0.0177156	66.799	60.972				1	0.0197746	65.038	1	0.032156	58.917				1	0.0177156	66.799	1	0.0245275	60.972	1	K	ELPLRHPALFKAIGVKPPRGILLYGPPGTGK	AIGVK(1)PPR	5	3	0.5485	65650000	0	30378000	0	0	23537000	11735000
Q01853	8	Q01853	Q01853	Transitional endoplasmic reticulum ATPase	Vcp	sp|Q01853|TERA_MOUSE Transitional endoplasmic reticulum ATPase OS=Mus musculus OX=10090 GN=Vcp PE=1 SV=4	1	9.21129e-42	206.18	197.36	1	2.08471e-34	197.36	1	3.33801e-28	177.81	1	9.21129e-42	206.18	1	2.06533e-28	182.02	1	2.06533e-28	182.02	1	3.83344e-29	187.57	1	K	________MASGADSKGDDLSTAILKQKNRP	ASGADSK(1)GDDLSTAILK	7	2	0.54722	226060000	43181000	25887000	37936000	40328000	41197000	37531000
Q01853	18	Q01853	Q01853	Transitional endoplasmic reticulum ATPase	Vcp	sp|Q01853|TERA_MOUSE Transitional endoplasmic reticulum ATPase OS=Mus musculus OX=10090 GN=Vcp PE=1 SV=4	0.993851	5.80541e-12	136.36	136.36	0.993851	5.80541e-12	136.36	0.839866	0.0262864	51.786	0.826454	0.000581986	81.51	0.905673	1.4638e-05	100.48	0.782638	0.000877573	78.674	0.973973	4.53429e-08	117.65	1	K	SGADSKGDDLSTAILKQKNRPNRLIVDEAIN	ASGADSKGDDLSTAILK(0.994)QK(0.006)	17	3	0.20516	328840000	50500000	40434000	39573000	56884000	64101000	77347000
Q01853;Q8BNF8	336	Q01853	Q01853	Transitional endoplasmic reticulum ATPase	Vcp	sp|Q01853|TERA_MOUSE Transitional endoplasmic reticulum ATPase OS=Mus musculus OX=10090 GN=Vcp PE=1 SV=4;tr|Q8BNF8|Q8BNF8_MOUSE Uncharacterized protein OS=Mus musculus OX=10090 GN=Vcp PE=2 SV=1	1	6.47927e-18	169.79	61.641	1	5.17862e-12	140.31	1	1.59082e-08	131.53	1	0.0022511	61.641	1	3.56688e-07	121.45	1	8.77171e-06	109.84	1	6.47927e-18	169.79	1	K	ERRIVSQLLTLMDGLKQRAHVIVMAATNRPN	IVSQLLTLMDGLK(1)QR	13	3	0.034649	141560000	30328000	19210000	25416000	0	0	30428000
Q01853;Q8BNF8	651	Q01853	Q01853	Transitional endoplasmic reticulum ATPase	Vcp	sp|Q01853|TERA_MOUSE Transitional endoplasmic reticulum ATPase OS=Mus musculus OX=10090 GN=Vcp PE=1 SV=4;tr|Q8BNF8|Q8BNF8_MOUSE Uncharacterized protein OS=Mus musculus OX=10090 GN=Vcp PE=2 SV=1	1	0.00088603	93.959	93.959							0		NaN	1	0.00088603	69.379	1	0.00999373	93.959				1	K	PGRLDQLIYIPLPDEKSRVAILKANLRKSPV	LDQLIYIPLPDEK(1)SR	13	2	-1.2632	60940000	0	0	24295000	36645000	0	0
Q01853;Q8BNF8	658	Q01853	Q01853	Transitional endoplasmic reticulum ATPase	Vcp	sp|Q01853|TERA_MOUSE Transitional endoplasmic reticulum ATPase OS=Mus musculus OX=10090 GN=Vcp PE=1 SV=4;tr|Q8BNF8|Q8BNF8_MOUSE Uncharacterized protein OS=Mus musculus OX=10090 GN=Vcp PE=2 SV=1	1	0.00231642	135.35	107.43	1	0.0137358	105.39	1	0.00617584	121.29	1	0.00683983	119.57	1	0.00231642	135.35	1	0.00668346	119.89	1	0.012744	107.43	1	K	IYIPLPDEKSRVAILKANLRKSPVAKDVDLE	VAILK(1)ANLR	5	2	-0.27471	732760000	29930000	31501000	43776000	42987000	27763000	32961000
P99024	58	P99024	P99024	Tubulin beta-5 chain	Tubb5	sp|P99024|TBB5_MOUSE Tubulin beta-5 chain OS=Mus musculus OX=10090 GN=Tubb5 PE=1 SV=1	1	0.000684978	75.316	68.944	0		NaN				1	0.000769739	75.316	1	0.00841322	56.872	1	0.00499523	55.755	1	0.000684978	68.944	1	K	QLDRISVYYNEATGGKYVPRAILVDLEPGTM	ISVYYNEATGGK(1)YVPR	12	3	0.99756	67368000	15998000	0	0	13425000	18035000	19910000
P97799	171	P97799	P97799	Neurensin-1	Nrsn1	sp|P97799|NRSN1_MOUSE Neurensin-1 OS=Mus musculus OX=10090 GN=Nrsn1 PE=1 SV=1	0.999715	0.00605159	52.522	52.522	0		NaN										0.999637	0.0121539	50.04	0.999715	0.00605159	52.522	1	K	KERIADIKAHTQPITKAPGPGDTKIPVTLSR	AHTQPITK(1)APGPGDTK	8	3	0.68911	13164000	3918700	0	0	0	4691500	4554200
P97427;Q3TXY0;Q6P1J1	511	P97427;Q3TXY0	Q3TXY0	Dihydropyrimidinase-related protein 1	Crmp1	sp|P97427|DPYL1_MOUSE Dihydropyrimidinase-related protein 1 OS=Mus musculus OX=10090 GN=Crmp1 PE=1 SV=1;tr|Q3TXY0|Q3TXY0_MOUSE Amidohydro-rel domain-containing protein (Fragment) OS=Mus musculus OX=10090 GN=Crmp1 PE=2 SV=1;tr|Q6P1J1|Q6P1J1_MOUSE Crmp1 prot	0.999799	0.000119265	67.895	67.895	0.975703	0.00851116	41.446	0.999799	0.000119265	67.895	0		NaN				0.995556	0.00780372	42.384	0.997757	0.0126625	35.94	1	K	RGMYDGPVYEVPATPKHAAPAPSAKSSPSKH	GMYDGPVYEVPATPK(1)HAAPAPSAK	15	4	-0.15572	102400000	24592000	22825000	30677000	0	9231600	15073000
P97427;Q3TXY0;Q6P1J1;Q3TY94	520	P97427;Q3TXY0	Q3TXY0	Dihydropyrimidinase-related protein 1	Crmp1	sp|P97427|DPYL1_MOUSE Dihydropyrimidinase-related protein 1 OS=Mus musculus OX=10090 GN=Crmp1 PE=1 SV=1;tr|Q3TXY0|Q3TXY0_MOUSE Amidohydro-rel domain-containing protein (Fragment) OS=Mus musculus OX=10090 GN=Crmp1 PE=2 SV=1;tr|Q6P1J1|Q6P1J1_MOUSE Crmp1 prot	0.999962	0.000412833	85.271	85.271	0		NaN	0.999962	0.000412833	85.271	0		NaN				0		NaN	0		NaN	1	K	EVPATPKHAAPAPSAKSSPSKHQPPPIRNLH	HAAPAPSAK(1)SSPSK	9	3	-2.1317	65998000	11970000	5259500	15022000	0	17117000	16629000
P97427;Q3TXY0;Q6P1J1	293	P97427;Q3TXY0	Q3TXY0	Dihydropyrimidinase-related protein 1	Crmp1	sp|P97427|DPYL1_MOUSE Dihydropyrimidinase-related protein 1 OS=Mus musculus OX=10090 GN=Crmp1 PE=1 SV=1;tr|Q3TXY0|Q3TXY0_MOUSE Amidohydro-rel domain-containing protein (Fragment) OS=Mus musculus OX=10090 GN=Crmp1 PE=2 SV=1;tr|Q6P1J1|Q6P1J1_MOUSE Crmp1 prot	0.863795	4.28819e-24	146.64	146.64	0.647626	4.31656e-08	100.94	0.8175	9.1415e-17	121.62							0.863795	4.28819e-24	146.64	0.813147	2.85164e-11	107.17	1	K	PIAASLGTDGTHYWSKNWAKAAAFVTSPPLS	GPLVFGEPIAASLGTDGTHYWSK(0.864)NWAK(0.136)	23	4	-0.37998	99000000	15183000	18997000	0	0	37838000	26983000
P97427;Q3TXY0;Q6P1J1;Q3TY94	525	P97427;Q3TXY0	Q3TXY0	Dihydropyrimidinase-related protein 1	Crmp1	sp|P97427|DPYL1_MOUSE Dihydropyrimidinase-related protein 1 OS=Mus musculus OX=10090 GN=Crmp1 PE=1 SV=1;tr|Q3TXY0|Q3TXY0_MOUSE Amidohydro-rel domain-containing protein (Fragment) OS=Mus musculus OX=10090 GN=Crmp1 PE=2 SV=1;tr|Q6P1J1|Q6P1J1_MOUSE Crmp1 prot	0.548111	0.0157367	50.563	50.563	0		NaN				0		NaN	0.548111	0.0157367	50.563	0		NaN	0		NaN	1	K	PKHAAPAPSAKSSPSKHQPPPIRNLHQSNFS	HAAPAPSAK(0.452)SSPSK(0.548)	14	3	-0.14276	16920000	0	0	0	16920000	0	0
P97427;Q3TXY0;Q6P1J1;Q3TY94	463	P97427;Q3TXY0	Q3TXY0	Dihydropyrimidinase-related protein 1	Crmp1	sp|P97427|DPYL1_MOUSE Dihydropyrimidinase-related protein 1 OS=Mus musculus OX=10090 GN=Crmp1 PE=1 SV=1;tr|Q3TXY0|Q3TXY0_MOUSE Amidohydro-rel domain-containing protein (Fragment) OS=Mus musculus OX=10090 GN=Crmp1 PE=2 SV=1;tr|Q6P1J1|Q6P1J1_MOUSE Crmp1 prot	1	9.32925e-06	102.65	102.65	1	0.00384935	59.261							1	9.32925e-06	102.65	0		NaN	0		NaN	1	K	SQGKIVFEDGNISVSKGMGRFIPRKPFPEHL	IVFEDGNISVSK(1)GMGR	12	3	0.19724	120180000	17534000	0	0	40533000	35723000	26388000
P97427;Q3TXY0;Q6P1J1;Q3TY94	472	P97427;Q3TXY0	Q3TXY0	Dihydropyrimidinase-related protein 1	Crmp1	sp|P97427|DPYL1_MOUSE Dihydropyrimidinase-related protein 1 OS=Mus musculus OX=10090 GN=Crmp1 PE=1 SV=1;tr|Q3TXY0|Q3TXY0_MOUSE Amidohydro-rel domain-containing protein (Fragment) OS=Mus musculus OX=10090 GN=Crmp1 PE=2 SV=1;tr|Q6P1J1|Q6P1J1_MOUSE Crmp1 prot	1	0.0390982	78.934	78.934	0		NaN	0		NaN	1	0.0550895	54.343	1	0.0390982	78.934	0		NaN	0		NaN	1	K	GNISVSKGMGRFIPRKPFPEHLYQRVRIRSK	K(1)PFPEHLYQR	1	2	-0.50191	478420000	77215000	58601000	81943000	114600000	70495000	60188000
P97427;Q3TXY0;Q6P1J1;Q3TY94	487	P97427;Q3TXY0	Q3TXY0	Dihydropyrimidinase-related protein 1	Crmp1	sp|P97427|DPYL1_MOUSE Dihydropyrimidinase-related protein 1 OS=Mus musculus OX=10090 GN=Crmp1 PE=1 SV=1;tr|Q3TXY0|Q3TXY0_MOUSE Amidohydro-rel domain-containing protein (Fragment) OS=Mus musculus OX=10090 GN=Crmp1 PE=2 SV=1;tr|Q6P1J1|Q6P1J1_MOUSE Crmp1 prot	1	0.00520722	88.056	55.261	0		NaN	0		NaN	0		NaN	1	0.00520722	88.056	1	0.0520971	48.659	1	0.00917193	55.261	1	K	KPFPEHLYQRVRIRSKVFGLHSVSRGMYDGP	SK(1)VFGLHSVSR	2	4	-0.82044	514530000	23108000	20227000	28421000	43256000	40317000	17711000
P97427;Q3TXY0;Q6P1J1	423	P97427;Q3TXY0	Q3TXY0	Dihydropyrimidinase-related protein 1	Crmp1	sp|P97427|DPYL1_MOUSE Dihydropyrimidinase-related protein 1 OS=Mus musculus OX=10090 GN=Crmp1 PE=1 SV=1;tr|Q3TXY0|Q3TXY0_MOUSE Amidohydro-rel domain-containing protein (Fragment) OS=Mus musculus OX=10090 GN=Crmp1 PE=2 SV=1;tr|Q6P1J1|Q6P1J1_MOUSE Crmp1 prot	0.999591	0.0127688	132.08	97.093	0.999591	0.0213701	97.093	0.999169	0.0127688	132.08	0.999316	0.0365284	101.64	0.971935	0.029465	107.29	0.95064	0.0322158	104.75	0.977258	0.0131667	130.22	1	K	DVVIWDPDKMKTITAKSHKSTVEYNIFEGME	TITAK(1)SHK	5	2	0.065603	1083100000	32750000	26449000	40740000	82529000	48825000	51977000
P97384;D3Z7U0	313	P97384	P97384	Annexin A11;Annexin	Anxa11	sp|P97384|ANX11_MOUSE Annexin A11 OS=Mus musculus OX=10090 GN=Anxa11 PE=1 SV=2;tr|D3Z7U0|D3Z7U0_MOUSE Annexin OS=Mus musculus OX=10090 GN=Anxa11 PE=1 SV=1	0.999995	0.0289631	57.177	57.177				0.999995	0.0289631	57.177													1	K	ASRSNEHIRELSRAYKTEFQKTLEEAIRSDT	AYK(1)TEFQK	3	3	0.49464	4955500	0	4955500	0	0	0	0
P97358	255	P97358	P97358	TATA box-binding protein-associated factor RNA polymerase I subunit B	Taf1b	sp|P97358|TAF1B_MOUSE TATA box-binding protein-associated factor RNA polymerase I subunit B OS=Mus musculus OX=10090 GN=Taf1b PE=1 SV=2	1	0.0313183	56.81	56.81	0		NaN							1	0.0313183	56.81	0		NaN	0		NaN	1	K	HIPYINAFKLFPEEMKVYGRDKGIFAIESWP	LFPEEMK(1)VYGR	7	2	-1.9515	234050000	22320000	0	0	43687000	75078000	92960000
P84244;F8WI35;E0CZ27;P02301;E0CYN1;E0CYR7	28	P84244	P84244	Histone H3.3;Histone H3;Histone H3.3C	H3f3a;H3f3c	sp|P84244|H33_MOUSE Histone H3.3 OS=Mus musculus OX=10090 GN=H3-3a PE=1 SV=2;tr|F8WI35|F8WI35_MOUSE Histone H3 OS=Mus musculus OX=10090 GN=H3f3a PE=1 SV=1;tr|E0CZ27|E0CZ27_MOUSE Histone H3 (Fragment) OS=Mus musculus OX=10090 GN=H3f3a PE=3 SV=1;sp|P02301|H3	1	0.00758836	116.52	116.52	0		NaN	1	0.00758836	116.52	0		NaN							0		NaN	1	K	GGKAPRKQLATKAARKSAPSTGGVKKPHRYR	K(1)SAPSTGGVK	1	2	0.83555	51316000	11371000	10515000	8466300	0	0	20964000
P84244;F8WI35;E0CZ27;P02301;E0CYN1;E0CYR7	37	P84244	P84244	Histone H3.3;Histone H3;Histone H3.3C	H3f3a;H3f3c	sp|P84244|H33_MOUSE Histone H3.3 OS=Mus musculus OX=10090 GN=H3-3a PE=1 SV=2;tr|F8WI35|F8WI35_MOUSE Histone H3 OS=Mus musculus OX=10090 GN=H3f3a PE=1 SV=1;tr|E0CZ27|E0CZ27_MOUSE Histone H3 (Fragment) OS=Mus musculus OX=10090 GN=H3f3a PE=3 SV=1;sp|P02301|H3	0.851402	0.0195097	60.157	60.157	0		NaN	0.851402	0.0195097	60.157	0		NaN							0		NaN	1	K	ATKAARKSAPSTGGVKKPHRYRPGTVALREI	SAPSTGGVK(0.851)K(0.149)PHR	9	3	-0.71531	6690600	0	6690600	0	0	0	0
P70232	231	P70232	P70232	Neural cell adhesion molecule L1-like protein;Processed neural cell adhesion molecule L1-like protein	Chl1	sp|P70232|NCHL1_MOUSE Neural cell adhesion molecule L1-like protein OS=Mus musculus OX=10090 GN=Chl1 PE=1 SV=2	0.879167	0.0491736	32.091	32.091													0.879167	0.0491736	32.091				1	K	QKMPMKLTVNSSNSIKQRKPKLLLPPAQMGS	TIVQK(0.004)MPMK(0.117)LTVNSSNSIK(0.879)	19	3	4.3961	0	0	0	0	0	0	0
P68510	110	P68510	P68510	14-3-3 protein eta	Ywhah	sp|P68510|1433F_MOUSE 14-3-3 protein eta OS=Mus musculus OX=10090 GN=Ywhah PE=1 SV=2	0.999931	0.00921794	53.3	53.3	0		NaN										0.999931	0.00921794	53.3	0		NaN	1	K	TVCNDVLALLDKFLIKNCNDFQYESKVFYLK	FLIK(1)NCNDFQYESK	4	3	-0.66935	30963000	11006000	0	0	0	9801900	10155000
P68510	77	P68510	P68510	14-3-3 protein eta	Ywhah	sp|P68510|1433F_MOUSE 14-3-3 protein eta OS=Mus musculus OX=10090 GN=Ywhah PE=1 SV=2	0.977155	0.000117183	113.24	72.325	0.969397	0.0013902	84.892	0.904688	0.0012779	85.554	0.616014	0.0129782	58.04	0.977155	0.000117183	113.24	0.851678	0.000117183	113.24	0.95522	0.0177606	47.853	1	K	VISSIEQKTMADGNEKKLEKVKAYREKIEKE	TMADGNEK(0.977)K(0.023)	8	3	-0.32692	616830000	69180000	57238000	72007000	52182000	48694000	56372000
P68404	320	P68404	P68404	Protein kinase C beta type	Prkcb	sp|P68404|KPCB_MOUSE Protein kinase C beta type OS=Mus musculus OX=10090 GN=Prkcb PE=1 SV=4	1	4.12692e-09	158.05	158.05	0		NaN	0.999904	0.0304284	49.483	0		NaN	1	4.12692e-09	158.05	0		NaN	0.999998	0.000792269	87.719	1	K	FERAKIGQGTKAPEEKTANTISKFDNNGNRD	APEEK(1)TANTISK	5	2	-0.81104	124790000	17759000	16726000	18586000	21748000	19768000	30201000
P68404	141	P68404	P68404	Protein kinase C beta type	Prkcb	sp|P68404|KPCB_MOUSE Protein kinase C beta type OS=Mus musculus OX=10090 GN=Prkcb PE=1 SV=4	1	0.0376842	32.946	32.946	1	0.0376842	32.946	0		NaN													1	K	IHQGMKCDTCMMNVHKRCVMNVPSLCGTDHT	CDTCMMNVHK(1)R	10	3	0.66778	19473000	12793000	6680200	0	0	0	0
P63330	21	P63330	P63330	Serine/threonine-protein phosphatase 2A catalytic subunit alpha isoform	Ppp2ca	sp|P63330|PP2AA_MOUSE Serine/threonine-protein phosphatase 2A catalytic subunit alpha isoform OS=Mus musculus OX=10090 GN=Ppp2ca PE=1 SV=1	0.999997	3.09585e-25	160.27	153.11	0.99997	7.79205e-09	103.9	0.999974	1.75045e-18	144.01	0.999942	4.28399e-25	155.87	0.999924	1.80907e-13	130.87	0.999997	2.5368e-19	153.11	0.99993	3.09585e-25	160.27	1	K	FTKELDQWIEQLNECKQLSESQVKSLCEKAK	ELDQWIEQLNECK(1)QLSESQVK	13	3	-0.052321	928990000	70231000	149470000	94247000	221310000	227980000	165750000
P63330	4	P63330	P63330	Serine/threonine-protein phosphatase 2A catalytic subunit alpha isoform	Ppp2ca	sp|P63330|PP2AA_MOUSE Serine/threonine-protein phosphatase 2A catalytic subunit alpha isoform OS=Mus musculus OX=10090 GN=Ppp2ca PE=1 SV=1	0.999998	0.00267297	90.37	90.37	0.999671	0.00539831	68.625	0.990754	0.00975873	57.859	0.998423	0.0117521	52.937	0.999944	0.00383326	79.713	0.999998	0.00267297	90.37	0.999464	0.00487724	71.501	1	K	____________MDEKLFTKELDQWIEQLNE	MDEK(1)LFTK	4	2	-0.6412	211710000	46457000	43303000	35963000	30411000	30476000	25102000
P63216	33	P63216	P63216	Guanine nucleotide-binding protein G(I)/G(S)/G(O) subunit gamma-3	Gng3	sp|P63216|GBG3_MOUSE Guanine nucleotide-binding protein G(I)/G(S)/G(O) subunit gamma-3 OS=Mus musculus OX=10090 GN=Gng3 PE=1 SV=1	0.542893	0.00121708	43.416	43.416													0.542893	0.00121708	43.416				1	K	KMVEQLKIEASLCRIKVSKAAADLMTYCDAH	IK(0.543)VSK(0.457)AAADLMTYCDAHACEDPLITPVPTSENPFR	2	5	1.723	25964000	0	0	0	0	25964000	0
P63216	36	P63216	P63216	Guanine nucleotide-binding protein G(I)/G(S)/G(O) subunit gamma-3	Gng3	sp|P63216|GBG3_MOUSE Guanine nucleotide-binding protein G(I)/G(S)/G(O) subunit gamma-3 OS=Mus musculus OX=10090 GN=Gng3 PE=1 SV=1	1	3.62818e-10	98.002	83.054				0		NaN	1	8.92065e-10	86.675	1	3.62818e-10	98.002				1	6.52939e-08	83.054	1	K	EQLKIEASLCRIKVSKAAADLMTYCDAHACE	VSK(1)AAADLMTYCDAHACEDPLITPVPTSENPFR	3	4	-0.11927	128340000	0	27668000	18585000	0	0	0
P63216	2	P63216	P63216	Guanine nucleotide-binding protein G(I)/G(S)/G(O) subunit gamma-3	Gng3	sp|P63216|GBG3_MOUSE Guanine nucleotide-binding protein G(I)/G(S)/G(O) subunit gamma-3 OS=Mus musculus OX=10090 GN=Gng3 PE=1 SV=1	1	0.000142142	74.772	74.772	0		NaN				1	0.000142142	74.772										1	K	______________MKGETPVNSTMSIGQAR	MK(1)GETPVNSTMSIGQAR	2	3	-0.66978	12667000	6337500	0	6329800	0	0	0
P63213	46	P63213	P63213	Guanine nucleotide-binding protein G(I)/G(S)/G(O) subunit gamma-2	Gng2	sp|P63213|GBG2_MOUSE Guanine nucleotide-binding protein G(I)/G(S)/G(O) subunit gamma-2 OS=Mus musculus OX=10090 GN=Gng2 PE=1 SV=2	1	1.20249e-05	73.676	73.676																1	1.20249e-05	73.676	1	K	SKAAADLMAYCEAHAKEDPLLTPVPASENPF	AAADLMAYCEAHAK(1)EDPLLTPVPASENPFR	14	4	-0.097242	21305000	0	0	0	0	0	21305000
P63213	20	P63213	P63213	Guanine nucleotide-binding protein G(I)/G(S)/G(O) subunit gamma-2	Gng2	sp|P63213|GBG2_MOUSE Guanine nucleotide-binding protein G(I)/G(S)/G(O) subunit gamma-2 OS=Mus musculus OX=10090 GN=Gng2 PE=1 SV=2	0.991756	0.013017	60.549	60.549										0.92116	0.0390083	50.305	0		NaN	0.991756	0.013017	60.549	1	K	NTASIAQARKLVEQLKMEANIDRIKVSKAAA	K(0.008)LVEQLK(0.992)MEANIDR	7	3	0.88055	43111000	0	0	0	19698000	10237000	13176000
P63213	32	P63213	P63213	Guanine nucleotide-binding protein G(I)/G(S)/G(O) subunit gamma-2	Gng2	sp|P63213|GBG2_MOUSE Guanine nucleotide-binding protein G(I)/G(S)/G(O) subunit gamma-2 OS=Mus musculus OX=10090 GN=Gng2 PE=1 SV=2	1	1.02632e-11	118.4	118.4	1	1.02632e-11	118.4	1	0.000157713	78.848	1	1.70397e-05	97.095	1	0.000288658	70.259	1	9.63796e-06	88.486	1	6.59843e-05	89.039	1	K	EQLKMEANIDRIKVSKAAADLMAYCEAHAKE	VSK(1)AAADLMAYCEAHAK	3	3	-0.44843	884380000	58070000	72234000	84670000	47201000	56167000	34283000
P63168;Q9D6F6;Q80ZS7;Q9D0M5	49	P63168	P63168	Dynein light chain 1, cytoplasmic;Dynein light chain 2, cytoplasmic	Dynll1;BC048507;Dynll2	sp|P63168|DYL1_MOUSE Dynein light chain 1, cytoplasmic OS=Mus musculus OX=10090 GN=Dynll1 PE=1 SV=1;tr|Q9D6F6|Q9D6F6_MOUSE Dynein light chain OS=Mus musculus OX=10090 GN=Dynll1 PE=2 SV=1;tr|Q80ZS7|Q80ZS7_MOUSE Dynein light chain OS=Mus musculus OX=10090 GN	1	0.00403483	81.709	81.709							0		NaN	1	0.00403483	81.709							1	K	IEKDIAAHIKKEFDKKYNPTWHCIVGRNFGS	K(1)YNPTWHCIVGR	1	3	-1.3694	98013000	0	0	43759000	54254000	0	0
P63141	49	P63141	P63141	Potassium voltage-gated channel subfamily A member 2	Kcna2	sp|P63141|KCNA2_MOUSE Potassium voltage-gated channel subfamily A member 2 OS=Mus musculus OX=10090 GN=Kcna2 PE=1 SV=1	1	1.69104e-07	108.66	108.66	1	1.69104e-07	108.66				0		NaN	0.999946	0.00362328	54.15	0.999983	0.00312339	56.428	0		NaN	1	K	RVVINISGLRFETQLKTLAQFPETLLGDPKK	FETQLK(1)TLAQFPETLLGDPK	6	2	1.2387	357180000	0	0	0	89275000	127790000	78930000
P63141	63	P63141	P63141	Potassium voltage-gated channel subfamily A member 2	Kcna2	sp|P63141|KCNA2_MOUSE Potassium voltage-gated channel subfamily A member 2 OS=Mus musculus OX=10090 GN=Kcna2 PE=1 SV=1	0.5	0.0342722	42.191	42.191							0		NaN				0.5	0.0342722	42.191	0		NaN	1	K	LKTLAQFPETLLGDPKKRMRYFDPLRNEYFF	TLAQFPETLLGDPK(0.5)K(0.5)R	14	4	-1.1959	16769000	0	0	0	0	16769000	0
P63141	64	P63141	P63141	Potassium voltage-gated channel subfamily A member 2	Kcna2	sp|P63141|KCNA2_MOUSE Potassium voltage-gated channel subfamily A member 2 OS=Mus musculus OX=10090 GN=Kcna2 PE=1 SV=1	0.5	0.0342722	42.191	42.191													0.5	0.0342722	42.191				1	K	KTLAQFPETLLGDPKKRMRYFDPLRNEYFFD	TLAQFPETLLGDPK(0.5)K(0.5)R	15	4	-1.1959	16769000	0	0	0	0	16769000	0
P63101;Q3UA58	193	P63101	P63101	14-3-3 protein zeta/delta	Ywhaz	sp|P63101|1433Z_MOUSE 14-3-3 protein zeta/delta OS=Mus musculus OX=10090 GN=Ywhaz PE=1 SV=1;tr|Q3UA58|Q3UA58_MOUSE 14_3_3 domain-containing protein (Fragment) OS=Mus musculus OX=10090 GN=Ywhaz PE=2 SV=1	1	3.17987e-12	103.92	103.92	1	3.17987e-12	103.92										1	1.05401e-05	85.376	1	5.36519e-07	95.666	1	K	YYEILNSPEKACSLAKTAFDEAIAELDTLSE	ACSLAK(1)TAFDEAIAELDTLSEESYK	6	3	-0.70661	159690000	13512000	0	0	0	135430000	10749000
P63101;A0A2I3BQ03;Q8BWN0;D3YXN6;D3YXF4;D3YW45	11	P63101	P63101	14-3-3 protein zeta/delta	Ywhaz	sp|P63101|1433Z_MOUSE 14-3-3 protein zeta/delta OS=Mus musculus OX=10090 GN=Ywhaz PE=1 SV=1;tr|A0A2I3BQ03|A0A2I3BQ03_MOUSE 14-3-3 protein zeta/delta (Fragment) OS=Mus musculus OX=10090 GN=Ywhaz PE=1 SV=1;tr|Q8BWN0|Q8BWN0_MOUSE 14_3_3 domain-containing prot	1	5.31569e-05	156.51	156.51	1	5.31569e-05	154.75	1	0.000115724	148.94	1	0.000259727	137.05	1	0.000723641	150.24	1	0.00191831	134.48	1	0.000345687	156.51	1	K	_____MDKNELVQKAKLAEQAERYDDMAACM	AK(1)LAEQAER	2	2	0.25752	1991600000	74242000	92165000	72313000	64630000	148860000	105900000
P63101;A0A2I3BQ03;Q8BWN0	85	P63101	P63101	14-3-3 protein zeta/delta	Ywhaz	sp|P63101|1433Z_MOUSE 14-3-3 protein zeta/delta OS=Mus musculus OX=10090 GN=Ywhaz PE=1 SV=1;tr|A0A2I3BQ03|A0A2I3BQ03_MOUSE 14-3-3 protein zeta/delta (Fragment) OS=Mus musculus OX=10090 GN=Ywhaz PE=1 SV=1;tr|Q8BWN0|Q8BWN0_MOUSE 14_3_3 domain-containing prot	1	0.0282062	108.46	108.46	0		NaN	0		NaN	0		NaN				1	0.0525535	91.853	1	0.0282062	108.46	1	K	EGAEKKQQMAREYREKIETELRDICNDVLSL	EK(1)IETELR	2	2	0.49078	43317000	10474000	4152200	6895200	0	8397600	13398000
P63101;A0A2I3BQ03;Q3UA58	158	P63101	P63101	14-3-3 protein zeta/delta	Ywhaz	sp|P63101|1433Z_MOUSE 14-3-3 protein zeta/delta OS=Mus musculus OX=10090 GN=Ywhaz PE=1 SV=1;tr|A0A2I3BQ03|A0A2I3BQ03_MOUSE 14-3-3 protein zeta/delta (Fragment) OS=Mus musculus OX=10090 GN=Ywhaz PE=1 SV=1;tr|Q3UA58|Q3UA58_MOUSE 14_3_3 domain-containing prot	1	0.00120868	85.744	67.385	1	0.00434148	85.744	1	0.0250454	40.727	1	0.00455957	59.542	1	0.00120868	74.944	1	0.00845855	75.566	1	0.00250045	67.385	1	K	DQSQQAYQEAFEISKKEMQPTHPIRLGLALN	K(1)EMQPTHPIR	1	3	-0.4222	1331600000	48120000	59196000	78194000	55672000	84374000	48783000
P63101;A0A2I3BQ03;Q3UA58	139	P63101	P63101	14-3-3 protein zeta/delta	Ywhaz	sp|P63101|1433Z_MOUSE 14-3-3 protein zeta/delta OS=Mus musculus OX=10090 GN=Ywhaz PE=1 SV=1;tr|A0A2I3BQ03|A0A2I3BQ03_MOUSE 14-3-3 protein zeta/delta (Fragment) OS=Mus musculus OX=10090 GN=Ywhaz PE=1 SV=1;tr|Q3UA58|Q3UA58_MOUSE 14_3_3 domain-containing prot	1	4.72496e-32	180.05	180.05	1	1.6175e-11	161.76	1	5.13128e-06	144.65	1	4.72496e-32	180.05	1	1.68277e-17	170.72	1	9.97613e-08	158.79	1	0.000864552	66.644	1	K	DYYRYLAEVAAGDDKKGIVDQSQQAYQEAFE	K(1)GIVDQSQQAYQEAFEISKK	1	3	-0.058189	10680000000	28326000	33936000	32865000	29583000	73719000	57063000
P63101;A0A2I3BQ03;Q8BWN0;D3YXN6;D3YXF4;D3YW45	3	P63101	P63101	14-3-3 protein zeta/delta	Ywhaz	sp|P63101|1433Z_MOUSE 14-3-3 protein zeta/delta OS=Mus musculus OX=10090 GN=Ywhaz PE=1 SV=1;tr|A0A2I3BQ03|A0A2I3BQ03_MOUSE 14-3-3 protein zeta/delta (Fragment) OS=Mus musculus OX=10090 GN=Ywhaz PE=1 SV=1;tr|Q8BWN0|Q8BWN0_MOUSE 14_3_3 domain-containing prot	1	0.000695921	104.2	104.2	0.999999	0.00180421	78.113	0.999999	0.00145665	82.75	1	0.000834162	99.136	0.999997	0.00210474	76.17				1	0.000695921	104.2	1	K	_____________MDKNELVQKAKLAEQAER	MDK(1)NELVQK	3	2	0.62854	36958000	0	9758100	15254000	0	0	11946000
P63101;A0A2I3BQ03;Q8BWN0;D3YXN6;D3YXF4;D3YW45	9	P63101	P63101	14-3-3 protein zeta/delta	Ywhaz	sp|P63101|1433Z_MOUSE 14-3-3 protein zeta/delta OS=Mus musculus OX=10090 GN=Ywhaz PE=1 SV=1;tr|A0A2I3BQ03|A0A2I3BQ03_MOUSE 14-3-3 protein zeta/delta (Fragment) OS=Mus musculus OX=10090 GN=Ywhaz PE=1 SV=1;tr|Q8BWN0|Q8BWN0_MOUSE 14_3_3 domain-containing prot	0.999997	2.75711e-34	247.08	200.71	0.999608	2.11917e-17	202.96	0.999417	5.474e-11	182.16	0.999675	2.40122e-17	202.57	0.999997	6.71252e-16	200.71	0.999889	3.64773e-34	243.82	0.999945	2.75711e-34	247.08	1	K	_______MDKNELVQKAKLAEQAERYDDMAA	MDKNELVQK(1)AK	9	2	0.040099	18605000000	2214800000	1372200000	2448400000	1352400000	2170600000	1688800000
P63101;A0A2I3BQ03;Q8BWN0;D3YXN6	68	P63101	P63101	14-3-3 protein zeta/delta	Ywhaz	sp|P63101|1433Z_MOUSE 14-3-3 protein zeta/delta OS=Mus musculus OX=10090 GN=Ywhaz PE=1 SV=1;tr|A0A2I3BQ03|A0A2I3BQ03_MOUSE 14-3-3 protein zeta/delta (Fragment) OS=Mus musculus OX=10090 GN=Ywhaz PE=1 SV=1;tr|Q8BWN0|Q8BWN0_MOUSE 14_3_3 domain-containing prot	0.999985	3.41264e-06	118.52	101.32	0.999961	0.000132455	93.823	0.999921	3.41264e-06	118.52	0.926601	0.0507979	43.791	0.999918	8.94751e-05	101.36	0.999985	6.86962e-05	101.32	0.998604	0.000670598	73.022	1	K	GARRSSWRVVSSIEQKTEGAEKKQQMAREYR	VVSSIEQK(1)TEGAEK	8	3	0.19141	469830000	25125000	16971000	36107000	30707000	27904000	24042000
P63101;A0A2I3BQ03	138	P63101	P63101	14-3-3 protein zeta/delta	Ywhaz	sp|P63101|1433Z_MOUSE 14-3-3 protein zeta/delta OS=Mus musculus OX=10090 GN=Ywhaz PE=1 SV=1;tr|A0A2I3BQ03|A0A2I3BQ03_MOUSE 14-3-3 protein zeta/delta (Fragment) OS=Mus musculus OX=10090 GN=Ywhaz PE=1 SV=1	0.915933	7.92872e-09	170.72	129.28	0.541626	0.0046935	112.75	0.5	0.00439607	80.69	0.5	1.20321e-07	156.12	0.5	7.92872e-09	170.72	0.5	9.97613e-08	158.79	0.915933	6.30407e-05	129.28	1	K	GDYYRYLAEVAAGDDKKGIVDQSQQAYQEAF	YLAEVAAGDDK(0.916)K(0.084)	11	2	0.16284	9524600000	1163500000	1077300000	877420000	1626400000	1450600000	1102800000
P63040;P84086	14	P63040;P84086	P84086	Complexin-1;Complexin-2	Cplx1;Cplx2	sp|P63040|CPLX1_MOUSE Complexin-1 OS=Mus musculus OX=10090 GN=Cplx1 PE=1 SV=1;sp|P84086|CPLX2_MOUSE Complexin-2 OS=Mus musculus OX=10090 GN=Cplx2 PE=1 SV=1	0.995993	0.00225854	83.862	83.862													0.995993	0.00225854	83.862	0.99095	0.00508329	72.321	1	K	__MDFVMKQALGGATKDMGKMLGGEEEKDPD;__MEFVMKQALGGATKDMGKMLGGDEEKDPD	QALGGATK(0.996)DMGK(0.004)	8	2	-0.82991	8951000	0	0	0	0	4405100	4545900
P62715;Q8VED4	8	P62715	P62715	Serine/threonine-protein phosphatase 2A catalytic subunit beta isoform;Serine/threonine-protein phosphatase	Ppp2cb	sp|P62715|PP2AB_MOUSE Serine/threonine-protein phosphatase 2A catalytic subunit beta isoform OS=Mus musculus OX=10090 GN=Ppp2cb PE=1 SV=1;tr|Q8VED4|Q8VED4_MOUSE Serine/threonine-protein phosphatase OS=Mus musculus OX=10090 GN=Ppp2cb PE=2 SV=1	1	0.000131403	83.758	80.545	0.999936	0.0249667	45.384							1	0.000131403	83.758				1	0.00023222	80.545	1	K	________MDDKAFTKELDQWVEQLNECKQL	AFTK(1)ELDQWVEQLNECK	4	3	-1.1121	41572000	15358000	0	0	0	0	26214000
P62715;Q8VED4	21	P62715	P62715	Serine/threonine-protein phosphatase 2A catalytic subunit beta isoform;Serine/threonine-protein phosphatase	Ppp2cb	sp|P62715|PP2AB_MOUSE Serine/threonine-protein phosphatase 2A catalytic subunit beta isoform OS=Mus musculus OX=10090 GN=Ppp2cb PE=1 SV=1;tr|Q8VED4|Q8VED4_MOUSE Serine/threonine-protein phosphatase OS=Mus musculus OX=10090 GN=Ppp2cb PE=2 SV=1	1	6.325e-44	193.22	169.39	1	4.59081e-25	154.74	1	1.12328e-33	174.65	1	6.30303e-20	154.26	1	8.24165e-34	178.43	1	6.325e-44	193.22	1	6.34567e-26	169.39	1	K	FTKELDQWVEQLNECKQLNENQVRTLCEKAK	ELDQWVEQLNECK(1)QLNENQVR	13	3	0.012463	269200000	36602000	25828000	50288000	60745000	66181000	29554000
P62715;Q8VED4	4	P62715	P62715	Serine/threonine-protein phosphatase 2A catalytic subunit beta isoform;Serine/threonine-protein phosphatase	Ppp2cb	sp|P62715|PP2AB_MOUSE Serine/threonine-protein phosphatase 2A catalytic subunit beta isoform OS=Mus musculus OX=10090 GN=Ppp2cb PE=1 SV=1;tr|Q8VED4|Q8VED4_MOUSE Serine/threonine-protein phosphatase OS=Mus musculus OX=10090 GN=Ppp2cb PE=2 SV=1	0.999999	0.00338911	83.206	83.206	0.999961	0.00465513	73.248	0.999844	0.00946008	58.596	0.999998	0.00493981	75.213							0.999999	0.00338911	83.206	1	K	____________MDDKAFTKELDQWVEQLNE	MDDK(1)AFTK	4	2	-1.1123	31866000	13236000	10856000	0	0	0	7774500
P62631	165	P62631	P62631	Elongation factor 1-alpha 2	Eef1a2	sp|P62631|EF1A2_MOUSE Elongation factor 1-alpha 2 OS=Mus musculus OX=10090 GN=Eef1a2 PE=1 SV=1	1	0.0225269	63.473	47.429							1	0.0336988	38.178	1	0.0225269	63.473				1	0.0611096	47.429	1	K	VGVNKMDSTEPAYSEKRYDEIVKEVSAYIKK	MDSTEPAYSEK(1)R	11	3	-0.066667	19872000	0	0	4778800	5762200	0	0
P62627;A2AVR9	9	P62627	P62627	Dynein light chain roadblock-type 1	Dynlrb1	sp|P62627|DLRB1_MOUSE Dynein light chain roadblock-type 1 OS=Mus musculus OX=10090 GN=Dynlrb1 PE=1 SV=3;tr|A2AVR9|A2AVR9_MOUSE Dynein light chain roadblock OS=Mus musculus OX=10090 GN=Dynlrb1 PE=1 SV=1	1	0.00204262	91.318	91.318							1	0.00635559	68.224				1	0.00204262	91.318				1	K	_______MAEVEETLKRLQSQKGVQGIIVVN	AEVEETLK(1)R	8	2	-0.38202	0	0	0	0	0	0	0
P61264	45	P61264	P61264	Syntaxin-1B	Stx1b	sp|P61264|STX1B_MOUSE Syntaxin-1B OS=Mus musculus OX=10090 GN=Stx1b PE=1 SV=1	1	1.02168e-18	178.53	178.53	0.999993	0.00501412	58.817	0.999105	0.0550022	37.77	0		NaN	1	1.13428e-08	135.72	0.999999	0.000753352	72.417	1	1.02168e-18	178.53	1	K	DEFFEQVEEIRGCIEKLSEDVEQVKKQHSAI	GCIEK(1)LSEDVEQVK	5	2	0.70895	648460000	21352000	27015000	23408000	28815000	42723000	35662000
[truncated: 550 more rows]
