# Supplementary material for: Ubiquitinome Analysis Uncovers Alterations in Synaptic Proteins and Glucose Metabolism Enzymes in the Hippocampi of Adolescent Mice Following Cold Exposure
Source: Cells. 2024 Mar 25;13(7):570. doi: 10.3390/cells13070570 (PMC11011669; doi:10.3390/cells13070570)
Supplement: Supplementary file 1 [file cells-13-00570-s001.zip › Table S2. Quantitative and differential analysis of the ubiquitinome data.xlsx]

## Sheet: 1
Proteins	Position within protein	Leading proteins	Protein	Protein names	Gene names	Fasta headers	Localization prob	PEP	Score	Score for localization	Localization prob CE-01	PEP CE-01	Score CE-01	Localization prob CE-02	PEP CE-02	Score CE-02	Localization prob CE-03	PEP CE-03	Score CE-03	Localization prob RT-01	PEP RT-01	Score RT-01	Localization prob RT-02	PEP RT-02	Score RT-02	Localization prob RT-03	PEP RT-03	Score RT-03	Number of GlyGly (K)	Amino acid	Sequence window	GlyGly (K) Probabilities	Position in peptide	Charge	Mass error [ppm]	Intensity	Intensity CE-01	Intensity CE-02	Intensity CE-03	Intensity RT-01	Intensity RT-02	Intensity RT-03	FC	P.value
Q9R0P9	4	Q9R0P9	Q9R0P9	Ubiquitin carboxyl-terminal hydrolase isozyme L1	Uchl1	sp|Q9R0P9|UCHL1_MOUSE Ubiquitin carboxyl-terminal hydrolase isozyme L1 OS=Mus musculus OX=10090 GN=Uchl1 PE=1 SV=1	1	4.79754e-12	137.89	137.89	1	3.12737e-05	100.69	1	3.14556e-05	96.707	1	9.32403e-05	92.866	1	4.857e-08	134.98	1	2.73296e-06	116.79	1	4.79754e-12	137.89	1	K	____________MQLKPMEINPEMLNKVLAK	MQLK(1)PMEINPEMLNK	4	2	-0.64867	2187300000	158280000	155990000	198780000	20906000		49160000	4.88159	0.00727719
Q8R1P3;Q542P2;P35802	244	Q8R1P3	Q8R1P3	Neuronal membrane glycoprotein M6-a	Gpm6a	tr|Q8R1P3|Q8R1P3_MOUSE Gpm6a protein OS=Mus musculus OX=10090 GN=Gpm6a PE=2 SV=1;tr|Q542P2|Q542P2_MOUSE Uncharacterized protein OS=Mus musculus OX=10090 GN=Gpm6a PE=1 SV=1;sp|P35802|GPM6A_MOUSE Neuronal membrane glycoprotein M6-a OS=Mus musculus OX=10090 G	0.999876	5.05966e-32	177.73	122.49	0.90081	7.56722e-32	172.23	0.998747	1.19238e-17	154.11	0.991392	1.71548e-23	160.67	0.991112	1.09449e-23	164.68	0.998979	5.48639e-24	168.2	0.999876	5.05966e-32	177.73	1	K	AYVKDACRMQKYEDIKSKEEQELHDIHSTRS	YEDIK(1)SKEEQELHDIHSTR	5	5	-0.27386	1438800000	36603000	42400000	39571000	22823000	21535000	32083000	1.55118	0.019513
Q2M4H5;E9PV12;G3X914;Q9D5V5;E9Q6Z0;Q8BYN6	724	Q2M4H5	Q2M4H5	Cullin-5	Cul5	tr|Q2M4H5|Q2M4H5_MOUSE Cullin 5 OS=Mus musculus OX=10090 GN=Cul5 PE=3 SV=1;tr|E9PV12|E9PV12_MOUSE Cullin-5 OS=Mus musculus OX=10090 GN=Cul5 PE=1 SV=1;tr|G3X914|G3X914_MOUSE Cullin-5 OS=Mus musculus OX=10090 GN=Cul5 PE=1 SV=1;sp|Q9D5V5|CUL5_MOUSE Cullin-5 O	1	1.00718e-34	232.79	232.79	1	6.37812e-11	145.72	1	0.0126698	48.643	1	0.0551827	27.676	1	0.000780737	88.021	1	0.000171518	105.36	1	1.00718e-34	232.79	1	K	QLRILRTQEAIIQIMKMRKKISNAQLQTELV	TQEAIIQIMK(1)MR	10	2	0.76369	812860000	81289000	57657000	66632000	27661000	27031000	21773000	2.68852	0.00380939
P97427;Q3TXY0;Q6P1J1	511	P97427;Q3TXY0	Q3TXY0	Dihydropyrimidinase-related protein 1	Crmp1	sp|P97427|DPYL1_MOUSE Dihydropyrimidinase-related protein 1 OS=Mus musculus OX=10090 GN=Crmp1 PE=1 SV=1;tr|Q3TXY0|Q3TXY0_MOUSE Amidohydro-rel domain-containing protein (Fragment) OS=Mus musculus OX=10090 GN=Crmp1 PE=2 SV=1;tr|Q6P1J1|Q6P1J1_MOUSE Crmp1 prot	0.999799	0.000119265	67.895	67.895	0.975703	0.00851116	41.446	0.999799	0.000119265	67.895	0		NaN				0.995556	0.00780372	42.384	0.997757	0.0126625	35.94	1	K	RGMYDGPVYEVPATPKHAAPAPSAKSSPSKH	GMYDGPVYEVPATPK(1)HAAPAPSAK	15	4	-0.15572	102400000	24592000	22825000	30677000		9231600	15073000	2.14209	0.0345739
P61264;A0A0U1RNT8	188	P61264	P61264	Syntaxin-1B	Stx1b	sp|P61264|STX1B_MOUSE Syntaxin-1B OS=Mus musculus OX=10090 GN=Stx1b PE=1 SV=1;tr|A0A0U1RNT8|A0A0U1RNT8_MOUSE Syntaxin-1B (Fragment) OS=Mus musculus OX=10090 GN=Stx1b PE=1 SV=1	1	4.44538e-88	297.64	210.41	1	1.72883e-13	146.1	1	2.63198e-28	198.49	1	6.17117e-19	166.35	1	4.44538e-88	297.64	1	7.77497e-22	184.34	1	4.24792e-39	210.41	1	K	LAIFTDDIKMDSQMTKQALNEIETRHNEIIK	MDSQMTK(1)QALNEIETR	7	2	-0.78712	4461300000	203280000	209400000	180060000	80777000	78842000	70037000	2.58099	0.000221245
P60879	69	P60879	P60879	Synaptosomal-associated protein 25	Snap25	sp|P60879|SNP25_MOUSE Synaptosomal-associated protein 25 OS=Mus musculus OX=10090 GN=Snap25 PE=1 SV=1	0.997475	0.000645173	73.881	73.881	0.994049	0.00468454	53.754	0.997475	0.000645173	73.881				0.987819	0.00475146	60.157				0		NaN	1	K	GEQLERIEEGMDQINKDMKEAEKNLTDLGKF	IEEGMDQINK(0.997)DMK(0.003)	10	3	-0.46704	79091000	21958000	23218000		10753000		12305000	1.95923	0.00807021
P12979	118	P12979	P12979	Myogenin	Myog	sp|P12979|MYOG_MOUSE Myogenin OS=Mus musculus OX=10090 GN=Myog PE=1 SV=2	1	0.0360887	50.284	50.284	0		NaN	0		NaN	0		NaN				1	0.0360887	50.284	0		NaN		K	ALKRSTLLNPNQRLPKVEILRSAIQYIERLQ	STLLNPNQRLPK(1)	12	3	-1.0873	238770000	59069000	56294000	56855000		36871000	29680000	1.72517	0.00361772
P11798;Q80TN1;F8WIS9	250	P11798	P11798	Calcium/calmodulin-dependent protein kinase type II subunit alpha	Camk2a	sp|P11798|KCC2A_MOUSE Calcium/calmodulin-dependent protein kinase type II subunit alpha OS=Mus musculus OX=10090 GN=Camk2a PE=1 SV=2;tr|Q80TN1|Q80TN1_MOUSE MKIAA0968 protein (Fragment) OS=Mus musculus OX=10090 GN=Camk2a PE=2 SV=3;tr|F8WIS9|F8WIS9_MOUSE Cal	1	2.17455e-27	211.37	211.37	1	1.57808e-07	131.66	1	3.583e-16	165.3	1	1.4062e-12	154.65	1	9.1329e-06	122.51	1	1.78899e-20	195.85	1	2.17455e-27	211.37	1	K	PEWDTVTPEAKDLINKMLTINPSKRITAAEA	DLINK(1)MLTINPSK	5	2	-0.40094	3311800000	81685000	69693000	82633000	37507000	44292000	51259000	1.75871	0.00426236
P11798;Q80TN1;F8WIS9	258	P11798	P11798	Calcium/calmodulin-dependent protein kinase type II subunit alpha	Camk2a	sp|P11798|KCC2A_MOUSE Calcium/calmodulin-dependent protein kinase type II subunit alpha OS=Mus musculus OX=10090 GN=Camk2a PE=1 SV=2;tr|Q80TN1|Q80TN1_MOUSE MKIAA0968 protein (Fragment) OS=Mus musculus OX=10090 GN=Camk2a PE=2 SV=3;tr|F8WIS9|F8WIS9_MOUSE Cal	1	6.5274e-07	190.26	133.55	1	0.000145674	155.75	1	0.00145232	130.27	1	0.00368322	118.74	1	6.5274e-07	190.26	1	0.000503534	160.75	1	0.000423625	145.63	1	K	EAKDLINKMLTINPSKRITAAEALKHPWISH	MLTINPSK(1)R	8	2	0.47274	1091200000	115810000	85900000	103690000	55111000	52533000	46611000	1.97984	0.00508562
P11798;Q80TN1;F8WIS9;F6WHR9	146	P11798	P11798	Calcium/calmodulin-dependent protein kinase type II subunit alpha	Camk2a	sp|P11798|KCC2A_MOUSE Calcium/calmodulin-dependent protein kinase type II subunit alpha OS=Mus musculus OX=10090 GN=Camk2a PE=1 SV=2;tr|Q80TN1|Q80TN1_MOUSE MKIAA0968 protein (Fragment) OS=Mus musculus OX=10090 GN=Camk2a PE=2 SV=3;tr|F8WIS9|F8WIS9_MOUSE Cal	0.996242	5.26118e-06	131.26	113.69	0.956165	0.00105012	72.681	0.816423	0.0290683	46.964	0.949602	5.26118e-06	131.26	0.956166	0.00105012	72.681	0.949602	0.00088454	75.911	0.996242	0.000843226	113.69	1	K	VVHRDLKPENLLLASKLKGAAVKLADFGLAI	DLKPENLLLASK(0.996)LK(0.004)	12	2	-0.79713	1641100000	50541000	45839000	41412000	24299000	38666000	27572000	1.52194	0.0362814
O08599	321	O08599	O08599	Syntaxin-binding protein 1	Stxbp1	sp|O08599|STXB1_MOUSE Syntaxin-binding protein 1 OS=Mus musculus OX=10090 GN=Stxbp1 PE=1 SV=2	1	3.15599e-05	148.52	54.259	1	0.00197068	78.939	1	0.000629675	100.25	1	0.000750344	93.649	1	0.000633197	131.44	1	3.15599e-05	148.52	1	0.000834515	100.25	1	K	SLKDFSSSKRMNTGEKTTMRDLSQMLKKMPQ	MNTGEK(1)TTMR	6	3	1.4994	960500000	53919000	57573000	61917000	22908000	35491000	35174000	1.85319	0.00496074
D3Z2M7;F7BLT7;Q543S2;P18872	46	D3Z2M7;Q543S2	Q543S2	Guanine nucleotide-binding protein G(o) subunit alpha	Gnao1	tr|D3Z2M7|D3Z2M7_MOUSE Guanine nucleotide-binding protein G(o) subunit alpha (Fragment) OS=Mus musculus OX=10090 GN=Gnao1 PE=1 SV=1;tr|F7BLT7|F7BLT7_MOUSE Guanine nucleotide-binding protein G(o) subunit alpha (Fragment) OS=Mus musculus OX=10090 GN=Gnao1 PE	1	2.23655e-06	118.4	114.83	1	0.00808873	50.948	1	0.00336507	59.864	1	2.23655e-06	118.24	1	1.93248e-05	103.11	1	0.000133714	118.4	1	0.000181719	114.83	1	K	AIVRAMDTLGVEYGDKERKTDSKMVCDVVSR	AMDTLGVEYGDK(1)ER	12	2	-1.7701	283810000	44225000	41376000	37314000	20930000	20595000	15190000	2.16724	0.00128194
D3YYN7;Q3UHK5;Q6ZQ49;Q6PIE5	160	D3YYN7	D3YYN7	Sodium/potassium-transporting ATPase subunit alpha-2	Atp1a2	tr|D3YYN7|D3YYN7_MOUSE Sodium/potassium-transporting ATPase subunit alpha OS=Mus musculus OX=10090 GN=Atp1a2 PE=1 SV=1;tr|Q3UHK5|Q3UHK5_MOUSE Sodium/potassium-transporting ATPase subunit alpha OS=Mus musculus OX=10090 GN=Atp1a2 PE=1 SV=1;tr|Q6ZQ49|Q6ZQ49_M	1	8.36355e-10	121.31	37.583	1	0.00195103	56.514	0		NaN	1	0.00177435	60.918	1	8.36355e-10	121.31	1	5.6787e-05	85.469	1	0.00016568	78.326	1	K	SYYQEAKSSKIMDSFKNMVPQQALVIREGEK	IMDSFK(1)NMVPQQALVIR	6	3	0.33879	642630000	86113000	70779000	87517000	23839000	34497000	32185000	2.70003	0.00120988
B9EIV6;Q6BCL1	318	B9EIV6	B9EIV6	PML-RARA-regulated adapter molecule 1	Pram1	tr|B9EIV6|B9EIV6_MOUSE PML-RAR alpha-regulated adaptor molecule 1 OS=Mus musculus OX=10090 GN=Pram1 PE=2 SV=1;sp|Q6BCL1|PRAM_MOUSE PML-RARA-regulated adapter molecule 1 OS=Mus musculus OX=10090 GN=Pram1 PE=1 SV=2	0.998865	0.0450378	29.444	29.444	0		NaN	0		NaN	0.998865	0.0450378	29.444				0		NaN	0		NaN	1	K	PQSHSPLPDFNAFPKKHPQLQPSDLTRASSE	K(0.999)HPQLQPSDLTRASSEPEVCK(0.001)	1	5	0.82868	209090000	64200000	67167000	51358000		22534000	3832400	4.62015	0.0146312
B2RVP5;Q3THW5;P0C0S6;Q8R029;Q3TFU6;Q3UA95	121	B2RVP5	B2RVP5	Histone H2A;Histone H2A.V;Histone H2A.Z	H2afv;H2afz	tr|B2RVP5|B2RVP5_MOUSE Histone H2A OS=Mus musculus OX=10090 GN=H2az2 PE=2 SV=1;sp|Q3THW5|H2AV_MOUSE Histone H2A.V OS=Mus musculus OX=10090 GN=H2afv PE=1 SV=3;sp|P0C0S6|H2AZ_MOUSE Histone H2A.Z OS=Mus musculus OX=10090 GN=H2az1 PE=1 SV=2;tr|Q8R029|Q8R029_MO	1	0.00629195	106.42	106.42	0.954359	0.0687486	50.473	1	0.00629195	106.42	0		NaN	0.999998	0.00875461	95.502	0.999926	0.0236589	76.465	0.999975	0.00952585	92.051	1;2	K	AGGGVIPHIHKSLIGKKGQQKTA________	SLIGK(1)K(1)GQQK	5	3	-0.037283	1336400000	174550000	296100000	249270000	94493000	153290000	129890000	1.9062	0.0440085
A0A0G2JGX4;Q6PIC6;Q8VCE0;Q9WV27;Q3TXF9;Q8VDN2	165	A0A0G2JGX4;Q3TXF9	A0A0G2JGX4	Sodium/potassium-transporting ATPase subunit alpha-3;Sodium/potassium-transporting ATPase subunit alpha-4;Sodium/potassium-transporting ATPase subunit alpha-1	Atp1a3;Atp1a4;Atp1a1	tr|A0A0G2JGX4|A0A0G2JGX4_MOUSE Sodium/potassium-transporting ATPase subunit alpha OS=Mus musculus OX=10090 GN=Atp1a3 PE=1 SV=1;sp|Q6PIC6|AT1A3_MOUSE Sodium/potassium-transporting ATPase subunit alpha-3 OS=Mus musculus OX=10090 GN=Atp1a3 PE=1 SV=1;tr|Q8VCE0	1	1.37484e-05	95.428	91.657	1	3.40973e-05	90.367	1	1.37484e-05	95.428	1	0.00140549	58.671	1	5.64176e-05	85.493	1	0.000387227	74.772	1	2.6346e-05	93.424	1	K	SYYQEAKSSKIMESFKNMVPQQALVIREGEK;SYYQEAKSSKIMESFKNMVPQQALVIRNGEK	IMESFK(1)NMVPQQALVIR	6	3	-0.32966	1465600000	195590000	165710000	190520000	79549000	88031000	20650000	2.93163	0.00632388
A0A0G2JGX4;Q6PIC6;Q8VCE0;Q9WV27;Q3TXF9;Q8VDN2	159	A0A0G2JGX4;Q3TXF9	A0A0G2JGX4	Sodium/potassium-transporting ATPase subunit alpha-3;Sodium/potassium-transporting ATPase subunit alpha-4;Sodium/potassium-transporting ATPase subunit alpha-1	Atp1a3;Atp1a4;Atp1a1	tr|A0A0G2JGX4|A0A0G2JGX4_MOUSE Sodium/potassium-transporting ATPase subunit alpha OS=Mus musculus OX=10090 GN=Atp1a3 PE=1 SV=1;sp|Q6PIC6|AT1A3_MOUSE Sodium/potassium-transporting ATPase subunit alpha-3 OS=Mus musculus OX=10090 GN=Atp1a3 PE=1 SV=1;tr|Q8VCE0	1	0.00131695	126.41	126.41	1	0.00297756	111.46	1	0.0037746	105.52	1	0.0037746	105.52	1	0.0108447	84.213	1	0.00131695	126.41	1	0.0110299	76.221	1	K	IITGCFSYYQEAKSSKIMESFKNMVPQQALV	SSK(1)IMESFK	3	2	0.59778	522290000	51043000	36910000	63593000	29893000	30015000	22877000	1.8306	0.0466959
Q9R0N5	62	Q9R0N5	Q9R0N5	Synaptotagmin-5	Syt5	sp|Q9R0N5|SYT5_MOUSE Synaptotagmin-5 OS=Mus musculus OX=10090 GN=Syt5 PE=1 SV=1	1	7.33311e-11	150.76	150.76	0		NaN	0		NaN	0		NaN	1	8.97684e-06	118.71	1	3.07733e-10	138.05	1	7.33311e-11	150.76	1	K	CFCLYRKRCRRRMGKKSQAQAQVHLQEVKEL	K(1)SQAQAQVHLQEVK	1	3	-0.097784	147740000	12948000	11208000	20745000	29460000	36118000	37261000	0.436615	0.00713456
Q9QYI5	301	Q9QYI5	Q9QYI5	DnaJ homolog subfamily B member 2	Dnajb2	sp|Q9QYI5|DNJB2_MOUSE DnaJ homolog subfamily B member 2 OS=Mus musculus OX=10090 GN=Dnajb2 PE=1 SV=3	1	0.001312	82.543	72.496	0		NaN				1	0.001312	82.543	0		NaN	0		NaN	1	0.00488046	72.496	1	K	QPKAQHRDLDVGGTHKSVRGEAAKLSPSSEE	DLDVGGTHK(1)SVR	9	3	0.30021	99610000	12844000		14934000	22773000	22335000	26723000	0.58007	0.0143982
Q9JJV2	126	Q9JJV2	Q9JJV2	Profilin-2	Pfn2	sp|Q9JJV2|PROF2_MOUSE Profilin-2 OS=Mus musculus OX=10090 GN=Pfn2 PE=1 SV=3	0.999888	2.99731e-44	269.59	172.25	0.998997	2.07751e-15	191.85	0.999888	1.55986e-10	172.25	0.954431	0.0531775	54.094	0.999215	2.99731e-44	269.59	0.996206	4.32092e-34	243.38	0.970601	0.031609	61.593	1	K	VFVMGKEGVHGGGLNKKAYSMAKYLRDSGF_	EGVHGGGLNK(1)K	10	2	0.85645	715430000	67189000	62090000	55061000	184300000	109960000	193780000	0.377715	0.0193236
Q9D1Q3;Q3UCT9;Q3TVJ0;O89051;A0A2I3BQ30	13	Q9D1Q3	Q9D1Q3	Integral membrane protein 2B;BRI2, membrane form;BRI2 intracellular domain;BRI2C, soluble form;Bri23 peptide	Itm2b	tr|Q9D1Q3|Q9D1Q3_MOUSE BRICHOS domain-containing protein OS=Mus musculus OX=10090 GN=Itm2b PE=2 SV=1;tr|Q3UCT9|Q3UCT9_MOUSE BRICHOS domain-containing protein OS=Mus musculus OX=10090 GN=Itm2b PE=2 SV=1;tr|Q3TVJ0|Q3TVJ0_MOUSE BRICHOS domain-containing prote	0.999999	6.47268e-22	205.56	205.56	0.999999	6.47268e-22	205.56	0.999932	6.84834e-12	155.66	0.999994	2.24254e-20	193.3	0.99989	3.84101e-15	181.68	0.999397	3.84101e-15	181.68	0.996796	7.22551e-09	140.39	1	K	___MVKVTFNSALAQKEAKKDEPKSSEEALI	VTFNSALAQK(1)EAK	10	2	-0.073616	4450200000	89284000	102290000	87173000	127830000	149050000	153360000	0.647887	0.0053625
Q9D0A2;Q5YLW3;Q3UK56;Q3UCL7;P62908;A0A140LI77;D3YV43;Q9CZP6	62	Q9D0A2	Q9D0A2	40S ribosomal protein S3	Rps3	tr|Q9D0A2|Q9D0A2_MOUSE KH type-2 domain-containing protein OS=Mus musculus OX=10090 GN=Rps3 PE=2 SV=1;tr|Q5YLW3|Q5YLW3_MOUSE Ribosomal protein S3 OS=Mus musculus OX=10090 GN=Rps3 PE=1 SV=1;tr|Q3UK56|Q3UK56_MOUSE KH type-2 domain-containing protein OS=Mus m	1	0.00121532	89.171	61.344	1	0.0201322	53.569	1	0.0482567	46.592	0		NaN	1	0.00121532	89.171	1	0.0120831	61.344	0		NaN	1	K	EIIILATRTQNVLGEKGRRIRELTAVVQKRF	TQNVLGEK(1)GR	8	3	-0.8552	94964000	9478700	9755100	9993600	24451000	21358000	19928000	0.444611	0.000822047
Q9CZD3;Q9DBT1	89	Q9CZD3	Q9CZD3	Glycine--tRNA ligase	Gars;F13a1	sp|Q9CZD3|GARS_MOUSE Glycine--tRNA ligase OS=Mus musculus OX=10090 GN=Gars1 PE=1 SV=1;tr|Q9DBT1|Q9DBT1_MOUSE WHEP-TRS domain-containing protein OS=Mus musculus OX=10090 GN=F13a1 PE=2 SV=1	1	0.0117381	149.4	149.4	1	0.0122183	134.66	1	0.0144216	124.34	1	0.0227831	107.32	1	0.0149225	130.04	1	0.0125819	132.96	1	0.0117381	149.4	1	K	DKAPQVDVDRAVAELKARKRVLEAKELALQP	AVAELK(1)AR	6	2	0.036381	209120000	17203000	8758200	10968000	27174000	23675000	19900000	0.521975	0.0265439
Q9CZ16	290	Q9CZ16	Q9CZ16	Transmembrane protein 178A	Tmem178a	sp|Q9CZ16|T178A_MOUSE Transmembrane protein 178A OS=Mus musculus OX=10090 GN=Tmem178a PE=1 SV=3	1	0.0264238	59.35	59.35	0		NaN	1	0.0347173	52.255	0		NaN				0		NaN	1	0.0264238	59.35	1	K	CIAYPFISRTKIAHLKSGRDSTV________	IAHLK(1)SGR	5	3	-1.071	224250000	27066000	30450000	41807000		71388000	53540000	0.530028	0.044469
Q921M7	317	Q921M7	Q921M7	Protein FAM49B	Fam49b	sp|Q921M7|FA49B_MOUSE Protein FAM49B OS=Mus musculus OX=10090 GN=Fam49b PE=1 SV=1	1	0.00244119	73.466	73.466	0		NaN	0		NaN	0		NaN	0		NaN	0		NaN	1	0.00244119	73.466	1	K	ALRYTTKHLNDETTSKQIRSMLQ________	HLNDETTSK(1)QIR	9	3	-0.33888	121040000	17569000	13411000	8409500	28058000	20277000	33315000	0.482419	0.038087
Q91XV3	18	Q91XV3	Q91XV3	Brain acid soluble protein 1	Basp1	sp|Q91XV3|BASP1_MOUSE Brain acid soluble protein 1 OS=Mus musculus OX=10090 GN=Basp1 PE=1 SV=3	0.999894	5.90327e-06	163.99	156.01	0.999474	0.000238386	147.29	0.985595	5.90327e-06	163.99	0.997033	0.000908318	134.48	0.99196	0.000446305	140.5	0.999894	1.19317e-05	156.01	0.999443	8.8342e-06	160.11	1	K	GKLSKKKKGYNVNDEKAKDKDKKAEGAGTEE	GYNVNDEK(1)AK	8	2	-0.59483	444150000	28729000	34620000	25081000	52570000	47851000	52909000	0.57673	0.00256441
Q91W53	95	Q91W53	Q91W53	Golgin subfamily A member 7	Golga7	sp|Q91W53|GOGA7_MOUSE Golgin subfamily A member 7 OS=Mus musculus OX=10090 GN=Golga7 PE=1 SV=1	1	2.03268e-34	242.59	239.39	1	8.12927e-08	166.07	1	2.44462e-16	202.2	1	2.16736e-20	208.63	1	2.03268e-34	242.59	1	1.94936e-20	210.08	1	8.18558e-28	239.39	1	K	LCMETHYEKVLKKVSKYIQEQNEKIYAPQGL	VSK(1)YIQEQNEK	3	2	0.59298	466340000	7410900	12554000	8284400	13763000	14411000	14748000	0.658154	0.0388402
Q91VB8;Q9CY06;Q9CWS5;Q8BPF4;Q9QWJ3;Q9CY10	91	Q91VB8	Q91VB8		haemaglobin alpha 2	tr|Q91VB8|Q91VB8_MOUSE Alpha globin 1 OS=Mus musculus OX=10090 GN=Hba-a1 PE=1 SV=1;tr|Q9CY06|Q9CY06_MOUSE GLOBIN domain-containing protein OS=Mus musculus OX=10090 PE=2 SV=1;tr|Q9CWS5|Q9CWS5_MOUSE GLOBIN domain-containing protein OS=Mus musculus OX=10090 P	1	2.05576e-88	223.54	128.43	1	5.08413e-46	177.73	1	4.61546e-60	188.15	1	4.44497e-13	116.24	1	2.05576e-88	223.54	1	1.38862e-46	185.8	1	6.55969e-73	210.21	1	K	DLPGALSALSDLHAHKLRVDPVNFKLLSHCL	VADALANAAGHLDDLPGALSALSDLHAHK(1)LR	29	3	-1.2306	5154500000	232390000	136800000	113780000	279530000	291820000	255190000	0.584327	0.0390197
Q91VB8;Q9CY06;Q9CWS5;Q8BPF4;Q9QWJ3;A8DUV3;P01942;Q61287;A8DUV1;Q61649	12	Q91VB8	Q91VB8	Hemoglobin subunit alpha	haemaglobin alpha 2;Hbat1;Hba	tr|Q91VB8|Q91VB8_MOUSE Alpha globin 1 OS=Mus musculus OX=10090 GN=Hba-a1 PE=1 SV=1;tr|Q9CY06|Q9CY06_MOUSE GLOBIN domain-containing protein OS=Mus musculus OX=10090 PE=2 SV=1;tr|Q9CWS5|Q9CWS5_MOUSE GLOBIN domain-containing protein OS=Mus musculus OX=10090 P	1	0.0103206	112.41	112.41	1	0.0103206	112.41	0.999999	0.0240013	87.258	0.999935	0.06983	66.692	0		NaN	0		NaN	1	0.0246765	86.205	1	K	____MVLSGEDKSNIKAAWGKIGGHGAEYGA	SNIK(1)AAWGK	4	2	-0.23443	238170000	24867000	28866000	19167000	49945000	55553000	59771000	0.441099	0.00153604
Q8VHL0	361	Q8VHL0	Q8VHL0	Urea transporter 1	Slc14a1	sp|Q8VHL0|UT1_MOUSE Urea transporter 1 OS=Mus musculus OX=10090 GN=Slc14a1 PE=1 SV=2	1	3.72174e-06	131.43	30.905	1	0.000203901	114.83	1	0.00155653	68.359	1	3.72174e-06	131.43	1	0.000372082	95.345	1	0.00296445	68.034	1	0.031502	48.112	1	K	LLTTKNPNIYRMPLSKVTYSEENRIFYLQNK	MPLSK(1)VTYSEENR	5	3	0.49525	250160000	19226000	14339000	16488000	33387000	27060000	40328000	0.496681	0.0143796
Q8K097	27	Q8K097	Q8K097	Protein lifeguard 2	Faim2	sp|Q8K097|LFG2_MOUSE Protein lifeguard 2 OS=Mus musculus OX=10090 GN=Faim2 PE=2 SV=1	0.598413	3.75487e-22	183.41	106.19	0.588947	1.51981e-17	154.65	0.598413	9.90893e-06	106.19	0.5	8.3335e-18	162.37	0.539889	7.77914e-13	147.07	0.555137	0.000891058	79.652	0.579257	3.75487e-22	183.41	1	K	APGTEGQQHQANGEKKDAPAVPSAPPSYEEA	APGTEGQQHQANGEK(0.402)K(0.598)	16	3	0.13443	116700000	11945000	9088200	15366000	27204000	22108000	19428000	0.52952	0.0208556
Q8CHR4;O35619;B0QZN5;P63024;P63044	83	Q8CHR4	Q8CHR4	Vesicle-associated membrane protein 3;Vesicle-associated membrane protein 2	Vamp2;Vamp3	tr|Q8CHR4|Q8CHR4_MOUSE Vesicle-associated membrane protein 2 OS=Mus musculus OX=10090 GN=Vamp2 PE=1 SV=2;tr|O35619|O35619_MOUSE Vesicle associated membrane protein 2 OS=Mus musculus OX=10090 GN=Vamp2 PE=2 SV=1;tr|B0QZN5|B0QZN5_MOUSE Vesicle-associated memb	1	1.11171e-60	220.48	46.027	0.984928	2.91162e-06	99.508	0.968256	5.34608e-12	127.59	0.963147	1.54545e-11	123.42	1	2.09569e-05	91.589	0.972837	1.11171e-60	220.48	0.990914	1.37924e-29	179.39	1;2	K	DALQAGASQFETSAAKLKRKYWWKNLKMMII	ADALQAGASQFETSAAK(1)LK(1)R	17	4	0.25663	810640000	50554000	40433000	38317000	109370000	75911000	64109000	0.518481	0.0466447
Q8CHA4;Q9EPR5	486	Q8CHA4	Q8CHA4	VPS10 domain-containing receptor SorCS2	Sorcs2	tr|Q8CHA4|Q8CHA4_MOUSE MKIAA1329 protein (Fragment) OS=Mus musculus OX=10090 GN=Sorcs2 PE=2 SV=1;sp|Q9EPR5|SORC2_MOUSE VPS10 domain-containing receptor SorCS2 OS=Mus musculus OX=10090 GN=Sorcs2 PE=1 SV=2	1	0.00233072	91.069	66.621	1	0.00320752	78.516	1	0.00644262	78.334	1	0.00251489	89.698	1	0.00233072	91.069	1	0.00251489	89.698	1	0.00238608	90.657	2	K	ILEVRGVKGVFLANQKVDGKVTTVITYNKGR	GVFLANQK(1)VDGK(1)	8	2	0.9635	30420000000	3745100000	2696300000	3740900000	6093500000	7431800000	5210700000	0.543462	0.0177648
Q8CHA4;Q9EPR5	490	Q8CHA4	Q8CHA4	VPS10 domain-containing receptor SorCS2	Sorcs2	tr|Q8CHA4|Q8CHA4_MOUSE MKIAA1329 protein (Fragment) OS=Mus musculus OX=10090 GN=Sorcs2 PE=2 SV=1;sp|Q9EPR5|SORC2_MOUSE VPS10 domain-containing receptor SorCS2 OS=Mus musculus OX=10090 GN=Sorcs2 PE=1 SV=2	1	0.00233072	91.069	66.621	1	0.00320752	78.516	1	0.00644262	78.334	1	0.00251489	89.698	1	0.00233072	91.069	1	0.00251489	89.698	1	0.00238608	90.657	2	K	RGVKGVFLANQKVDGKVTTVITYNKGRDWDY	GVFLANQK(1)VDGK(1)	12	2	0.9635	30420000000	3745100000	2696300000	3740900000	6093500000	7431800000	5210700000	0.543462	0.0177648
Q8CGN4;A2AQH4	1464	Q8CGN4	Q8CGN4	BCL-6 corepressor;BCL-6 corepressor-like protein 1	Bcor;Bcorl1	sp|Q8CGN4|BCOR_MOUSE BCL-6 corepressor OS=Mus musculus OX=10090 GN=Bcor PE=1 SV=2;sp|A2AQH4|BCORL_MOUSE BCL-6 corepressor-like protein 1 OS=Mus musculus OX=10090 GN=Bcorl1 PE=2 SV=1	1	1.66789e-12	165.11	121.04	1	9.01408e-08	129.71	1	4.42011e-08	133.71	1	1.47129e-11	152.47	1	1.66789e-12	165.11	1	0.000602363	81.647	1	1.89545e-07	121.04	1	K	QSRPMPPEARRLIVNKNAGETLLQRAARLGY	LIVNK(1)NAGETLLQR	5	3	0.2526	346090000	37028000	35004000	41515000	76997000	83703000	62204000	0.509399	0.00535196
Q8CGA3	283	Q8CGA3	Q8CGA3	Large neutral amino acids transporter small subunit 4	Slc43a2	sp|Q8CGA3|LAT4_MOUSE Large neutral amino acids transporter small subunit 4 OS=Mus musculus OX=10090 GN=Slc43a2 PE=1 SV=1	1	7.87891e-05	109.44	109.44	0.999998	0.00949979	58.508	1	7.87891e-05	109.44				0		NaN	0		NaN	1	0.000129552	103.11	1	K	TVGRRLSVGSSMRTAKEQAALQEGHKLCLST	TAK(1)EQAALQEGHK	3	3	-0.17858	97620000	13108000	15030000		22871000	26093000	20518000	0.607452	0.0258823
Q8CAK1	145	Q8CAK1	Q8CAK1	Putative transferase CAF17 homolog, mitochondrial	Iba57	sp|Q8CAK1|CAF17_MOUSE Putative transferase CAF17 homolog, mitochondrial OS=Mus musculus OX=10090 GN=Iba57 PE=1 SV=1	1	0.0391289	86.344	86.344	1	0.047775	77.906	1	0.047775	77.906	1	0.047775	77.906	1	0.047775	77.906	1	0.0538669	71.995	1	0.0391289	86.344	1	K	DSSVLGALQKHLSMYKIRRKVTVEPSPELHV	HLSMYK(1)	6	2	-0.60259	822450000	92058000	99697000	106440000	130910000	210430000	182910000	0.568803	0.033479
Q8BY69;A0A087WNX4	641	Q8BY69	Q8BY69		Slco5a1	tr|Q8BY69|Q8BY69_MOUSE Solute carrier organic anion transporter family member OS=Mus musculus OX=10090 GN=Slco5a1 PE=2 SV=1;tr|A0A087WNX4|A0A087WNX4_MOUSE Solute carrier organic anion transporter family member OS=Mus musculus OX=10090 GN=Slco5a1 PE=3 SV=1	1	0.0354482	23.394	23.394	0		NaN	0		NaN	0		NaN	1	0.0354482	23.394	0		NaN				1	K	SLVHEAPNSPPGTSEKPLPRQKIVQGYYFCQ	QVMGPQAPMMTSVSLVHEAPNSPPGTSEK(1)	29	3	0.034004	13758000000	1669500000	1828900000	2624100000	4038200000	3597500000		0.53455	0.0234056
Q8BJY1	147	Q8BJY1	Q8BJY1	26S proteasome non-ATPase regulatory subunit 5	Psmd5	sp|Q8BJY1|PSMD5_MOUSE 26S proteasome non-ATPase regulatory subunit 5 OS=Mus musculus OX=10090 GN=Psmd5 PE=1 SV=4	1	0.0140085	126.28	126.28	1	0.0571487	89.046	1	0.032715	53.968	1	0.0567403	89.296	1	0.0146925	69.825	0		NaN	1	0.0140085	126.28	1	K	YCIGGENLSVAKAAIKSLSRISLTQAGLEAL	AAIK(1)SLSR	4	2	-0.057504	442190000	20619000	23398000	21829000	34636000	35122000	35023000	0.628415	9.22339e-05
Q7TPM6	214	Q7TPM6	Q7TPM6	Fibronectin type III and SPRY domain-containing protein 1	Fsd1	sp|Q7TPM6|FSD1_MOUSE Fibronectin type III and SPRY domain-containing protein 1 OS=Mus musculus OX=10090 GN=Fsd1 PE=1 SV=1	1	0.000152566	96.993	52.522	1	0.000959555	74.816	1	0.000152566	96.993	1	0.0317138	40.187	1	0.000210238	94.017	1	0.00173438	65.092	1	0.000152566	96.993	1	K	VLEYRKTNFEGPPRLKEDHPWMVVEGIRQTE	LK(1)EDHPWMVVEGIR	2	3	0.62842	330930000	24469000	20990000	16370000	49707000	37693000	46169000	0.462899	0.00497863
Q7TMQ1;P23242	108	Q7TMQ1	Q7TMQ1	Gap junction protein;Gap junction alpha-1 protein	Gja1	tr|Q7TMQ1|Q7TMQ1_MOUSE Gap junction protein OS=Mus musculus OX=10090 GN=Gja1 PE=2 SV=1;sp|P23242|CXA1_MOUSE Gap junction alpha-1 protein OS=Mus musculus OX=10090 GN=Gja1 PE=1 SV=2	0.909668	0.00544486	76.465	76.465	0.875999	0.0124027	64.04	0.909668	0.00544486	76.465	0.80083	0.0214506	55.461	0.857591	0.00646602	71.614	0.830515	0.00646602	71.614	0.857161	0.0124027	64.04	1	K	LAHVFYVMRKEEKLNKKEEELKVAQTDGVNV	LNK(0.91)K(0.09)EEELK	3	4	-0.26811	810240000	111360000	92474000	109540000	171580000	158610000	166670000	0.630709	0.00100063
Q6ZWY9;Q64478;P10853;A0JLV3;B2RTK3;Q8CGP2;Q64525;Q64475;P10854;A0JNS9;P70696;Q9D2U9;Q8CGP0	117	Q6ZWY9;Q9D2U9	Q6ZWY9	Histone H2B type 1-C/E/G;Histone H2B type 1-H;Histone H2B type 1-F/J/L;Histone H2B;Histone H2B type 1-P;Histone H2B type 2-B;Histone H2B type 1-B;Histone H2B type 1-M;Histone H2B type 1-A;Histone H2B type 3-A;Histone H2B type 3-B	Hist1h2bc;Hist1h2bh;Hist1h2bf;Hist1h2bj;Hist1h2bm;Hist1h2bp;Hist2h2bb;Hist1h2bb;Hist1h2ba;Hist3h2ba;Hist3h2bb	sp|Q6ZWY9|H2B1C_MOUSE Histone H2B type 1-C/E/G OS=Mus musculus OX=10090 GN=H2bc4 PE=1 SV=3;sp|Q64478|H2B1H_MOUSE Histone H2B type 1-H OS=Mus musculus OX=10090 GN=Hist1h2bh PE=1 SV=3;sp|P10853|H2B1F_MOUSE Histone H2B type 1-F/J/L OS=Mus musculus OX=10090 GN	1	1.84578e-69	300.35	300.35	1	7.4463e-45	263.3	1	1.84578e-69	300.35	1	3.80143e-37	257.09	1	8.88762e-36	254.53	1	4.34668e-56	277.1	1	4.09735e-21	211.64	1	K	LLPGELAKHAVSEGTKAVTKYTSSK______	HAVSEGTK(1)AVTK	8	2	0.096519	4752800000	569320000	391290000	599430000	894210000	954390000	1093500000	0.530247	0.00629823
Q6P5F7	508	Q6P5F7	Q6P5F7	Protein tweety homolog 3	Ttyh3	sp|Q6P5F7|TTYH3_MOUSE Protein tweety homolog 3 OS=Mus musculus OX=10090 GN=Ttyh3 PE=1 SV=1	1	2.80949e-11	136.48	102.58	1	0.000441201	80.638				1	1.37227e-06	104.2	1	2.80949e-11	136.48	1	8.75065e-06	101.96	1	5.5384e-06	102.58	1	K	GRESPPPSYTSSMRAKYLATSQPRPDSSGSG	AK(1)YLATSQPRPDSSGSGH	2	3	-0.50447	211920000	19514000		13439000	29533000	30944000	28361000	0.5564	0.0128509
Q6P289;Q571M5;Q8C863	393	Q6P289	Q6P289	E3 ubiquitin-protein ligase Itchy	Itch	tr|Q6P289|Q6P289_MOUSE E3 ubiquitin-protein ligase OS=Mus musculus OX=10090 GN=Itch PE=2 SV=1;tr|Q571M5|Q571M5_MOUSE MKIAA4011 protein (Fragment) OS=Mus musculus OX=10090 GN=Itch PE=2 SV=1;sp|Q8C863|ITCH_MOUSE E3 ubiquitin-protein ligase Itchy OS=Mus muscu	1	8.70573e-06	83.559	79.358	0.999999	5.28258e-05	69.356	0		NaN	0		NaN	0		NaN	0.999998	8.70573e-06	83.559	1	2.17557e-05	79.358	1	K	RFIYGNQDLFATSQNKEFDPLGPLPPGWEKR	FIYGNQDLFATSQNK(1)EFDPLGPLPPGWEK	15	3	-0.84016	434660000	49152000	48133000	14755000	123450000	95491000	103680000	0.347281	0.00745444
Q68FL0;G5E8Y0;G3X9J1;P70414;Q8BXB3;A0A3Q4EBU5;O35157;Q27PY9;Q9ET73	635	Q68FL0	Q68FL0	Sodium/calcium exchanger 1	Slc8a1	tr|Q68FL0|Q68FL0_MOUSE Slc8a1 protein OS=Mus musculus OX=10090 GN=Slc8a1 PE=1 SV=1;tr|G5E8Y0|G5E8Y0_MOUSE Sodium/calcium exchanger 1 OS=Mus musculus OX=10090 GN=Slc8a1 PE=1 SV=2;tr|G3X9J1|G3X9J1_MOUSE Sodium/calcium exchanger 1 OS=Mus musculus OX=10090 GN=	0.5	0.0422919	69.423	69.423	0		NaN	0		NaN	0		NaN	0		NaN	0.5	0.0422919	69.423	0		NaN	1	K	FIEIGEPRLVEMSEKKGGFTLTGQPIFRKVH	LVEMSEK(0.5)K(0.5)	8	3	-0.17623	127630000	13617000	9088600	12822000	35648000	25869000	30591000	0.385717	0.00391154
Q5SXR6;Q68FD5;Q80U89	623	Q5SXR6	Q5SXR6	Clathrin heavy chain;Clathrin heavy chain 1	Cltc;mKIAA0034	tr|Q5SXR6|Q5SXR6_MOUSE Clathrin heavy chain OS=Mus musculus OX=10090 GN=Cltc PE=1 SV=1;sp|Q68FD5|CLH1_MOUSE Clathrin heavy chain 1 OS=Mus musculus OX=10090 GN=Cltc PE=1 SV=3;tr|Q80U89|Q80U89_MOUSE MKIAA0034 protein (Fragment) OS=Mus musculus OX=10090 GN=mK	1	3.50177e-17	161.21	46.797	1	3.17016e-06	116.19	1	1.1248e-05	105.14	1	0.000298199	84.566	1	4.22712e-06	114.74	1	3.5627e-08	124.07	1	3.50177e-17	161.21	1	K	MFTHYDRAHIAQLCEKAGLLQRALEHFTDLY	AHIAQLCEK(1)AGLLQR	9	4	0.58445	709050000	64303000	56948000	67146000	90186000	113660000	92659000	0.635392	0.0109855
Q5FW97;P17182;Q6PHC1;Q8CF78;B1ARR7;B0QZL1	89	Q5FW97	Q5FW97	Alpha-enolase;Enolase	EG433182;Eno1	tr|Q5FW97|Q5FW97_MOUSE Enolase 1, alpha non-neuron OS=Mus musculus OX=10090 GN=EG433182 PE=1 SV=1;sp|P17182|ENOA_MOUSE Alpha-enolase OS=Mus musculus OX=10090 GN=Eno1 PE=1 SV=3;tr|Q6PHC1|Q6PHC1_MOUSE Alpha-enolase OS=Mus musculus OX=10090 GN=Eno1 PE=1 SV=1;	0.998381	0.000100176	117.2	117.2	0.998191	0.00184701	87.719	0.996922	0.0041719	78.705	0		NaN	0		NaN	0.998381	0.000100176	117.2	0.993999	0.00122508	94.688	1	K	APALVSKKVNVVEQEKIDKLMIEMDGTENKS	KVNVVEQEK(0.998)IDK(0.002)	9	3	-0.12634	150220000	21800000	11836000	23490000	31569000	29673000	31848000	0.613664	0.0316614
Q5D0A4;Q497P1;O35526;P61264;A0A0U1RNT8	255	Q5D0A4;P61264	P61264	Syntaxin-1A;Syntaxin-1B	Stx1a;Stx1b	tr|Q5D0A4|Q5D0A4_MOUSE Stx1a protein (Fragment) OS=Mus musculus OX=10090 GN=Stx1a PE=2 SV=1;tr|Q497P1|Q497P1_MOUSE Syntaxin 1A (Brain) OS=Mus musculus OX=10090 GN=Stx1a PE=1 SV=1;sp|O35526|STX1A_MOUSE Syntaxin-1A OS=Mus musculus OX=10090 GN=Stx1a PE=1 SV=3	0.868884	0.0350167	69.105	69.105	0		NaN	0		NaN	0		NaN				0		NaN	0.868884	0.0350167	69.105	1	K	VDYVERAVSDTKKAVKYQSKARRKKIMIIIC	K(0.131)AVK(0.869)YQSK	4	3	0.0095763	98510000	12762000	16907000	18854000		25433000	24555000	0.647129	0.0327603
Q543S2;P18872	32	Q543S2	Q543S2	Guanine nucleotide-binding protein G(o) subunit alpha	Gnao1	tr|Q543S2|Q543S2_MOUSE Uncharacterized protein OS=Mus musculus OX=10090 GN=Gnao1 PE=2 SV=1;sp|P18872|GNAO_MOUSE Guanine nucleotide-binding protein G(o) subunit alpha OS=Mus musculus OX=10090 GN=Gnao1 PE=1 SV=3	0.999774	2.16957e-21	204.48	204.48	0.999517	7.60218e-15	172.09	0.999516	1.75948e-05	122.7	0.99019	0.00756604	65.212	0.996492	6.40141e-10	153.38	0.999774	2.16957e-21	204.48	0.99888	5.11583e-06	131.43	1	K	KAIEKNLKEDGISAAKDVKLLLLGAGESGKS	NLKEDGISAAK(1)DVK	11	2	0.89071	1234800000	6669100	4941500	10554000	13976000	14208000	20245000	0.457672	0.029455
Q3ZB62;Q3T1F6	570	Q3ZB62	Q3ZB62		Mag	tr|Q3ZB62|Q3ZB62_MOUSE Myelin-associated glycoprotein OS=Mus musculus OX=10090 GN=Mag PE=2 SV=1;tr|Q3T1F6|Q3T1F6_MOUSE Myelin-associated glycoprotein OS=Mus musculus OX=10090 GN=Mag PE=2 SV=1	1	7.95496e-08	166.19	59.198	1	0.00010527	127.76	1	0.000538818	115.78	1	0.000141849	123.75	1	0.00010527	127.76	1	7.95496e-08	166.19	1	9.52153e-06	144.65	1	K	HVLYSPEFRISGAPDKYESREVSTRDCH___	ISGAPDK(1)YESR	7	3	0.11382	380600000	11120000	10799000	8476300	13911000	14773000	19796000	0.626966	0.0402793
Q3ZB60;Q3ZB61;P20917	533	Q3ZB60	Q3ZB60	Myelin-associated glycoprotein	Mag	tr|Q3ZB60|Q3ZB60_MOUSE Mag protein (Fragment) OS=Mus musculus OX=10090 GN=Mag PE=1 SV=1;tr|Q3ZB61|Q3ZB61_MOUSE Mag protein (Fragment) OS=Mus musculus OX=10090 GN=Mag PE=2 SV=1;sp|P20917|MAG_MOUSE Myelin-associated glycoprotein OS=Mus musculus OX=10090 GN=M	1	3.09232e-13	167.98	153.81	1	1.40621e-11	153.81	0.999999	9.13829e-11	148.68	0.999999	1.29709e-12	155.98	1	1.57973e-10	144.27	1	3.09232e-13	167.98	0.999925	0.000693465	79.639	1	K	PEFRISGAPDKYESEKQRLGSERRLLGLRGE	ISGAPDKYESEK(1)QR	12	3	-0.60037	515810000	29252000	29281000	29635000	42573000	49001000	52500000	0.611963	0.00305238
Q3UYM8;P60202;Q62079	122	Q3UYM8	Q3UYM8	Myelin proteolipid protein	Plp1	tr|Q3UYM8|Q3UYM8_MOUSE Uncharacterized protein OS=Mus musculus OX=10090 GN=Plp1 PE=2 SV=1;sp|P60202|MYPR_MOUSE Myelin proteolipid protein OS=Mus musculus OX=10090 GN=Plp1 PE=1 SV=2;tr|Q62079|Q62079_MOUSE Myelin proteolipid OS=Mus musculus OX=10090 GN=Plp1	1	7.40089e-64	282.72	103.5	1	5.66542e-43	255.07	1	7.40089e-64	282.72	1	1.30196e-63	276.13	1	2.57632e-42	247.51	1	3.34805e-42	244.61	1	9.55421e-64	280.2	1;2	K	TICGKGLSATVTGGQKGRGSRGQHQAHSLER	TTICGK(1)GLSATVTGGQK(1)GR	17	3	0.07512	3518300000	124660000	155240000	124930000	221950000	194920000	216150000	0.639522	0.00432536
Q3UYM8;P60202;Q62079	111	Q3UYM8	Q3UYM8	Myelin proteolipid protein	Plp1	tr|Q3UYM8|Q3UYM8_MOUSE Uncharacterized protein OS=Mus musculus OX=10090 GN=Plp1 PE=2 SV=1;sp|P60202|MYPR_MOUSE Myelin proteolipid protein OS=Mus musculus OX=10090 GN=Plp1 PE=1 SV=2;tr|Q62079|Q62079_MOUSE Myelin proteolipid OS=Mus musculus OX=10090 GN=Plp1	1	1.82434e-42	205.26	103.5	1	1.81724e-05	99.747	1	6.6187e-11	135.04	1	4.11896e-32	181.67	1	1.82434e-42	205.26	1	2.82773e-33	193	1	2.26584e-07	103.5	1;2	K	AVRQIFGDYKTTICGKGLSATVTGGQKGRGS	TTICGK(1)GLSATVTGGQK(1)GR	6	3	0.07512	774990000	84810000	73760000	116820000	147540000	173110000	154110000	0.580062	0.0114611
Q3UYK6;P43006;A2APL5;Q3USU5;A2APL8;X2D841;A2APL7;A2APM8;F6ZRK3;A2APM7;F7CAM6	525	Q3UYK6	Q3UYK6	Amino acid transporter;Excitatory amino acid transporter 2	Slc1a2;RP23-163L4.1-010;RP23-163L4.1-012	tr|Q3UYK6|Q3UYK6_MOUSE Amino acid transporter OS=Mus musculus OX=10090 GN=Slc1a2 PE=2 SV=1;sp|P43006|EAA2_MOUSE Excitatory amino acid transporter 2 OS=Mus musculus OX=10090 GN=Slc1a2 PE=1 SV=1;tr|A2APL5|A2APL5_MOUSE Amino acid transporter OS=Mus musculus O	1	1.11964e-11	186.16	175.91	1	0.000153553	111.65	1	2.22608e-05	142.92	1	6.71909e-05	116.55	1	1.11964e-11	186.16	0		NaN	1	5.4073e-11	175.91	1	K	QEDIEMTKTQSIYDDKNHRESNSNQCVYAAH	TQSIYDDK(1)NHR	8	2	0.065669	1202200000	113700000	91188000	68224000	178600000	157370000	159610000	0.551096	0.00735435
Q3UFA8;Q5EBQ0;Q3TX38;Q3TTN3;J3QMG3;Q60931	66	Q3UFA8;Q5EBQ0	Q5EBQ0	Voltage-dependent anion-selective channel protein 3	Vdac3	tr|Q3UFA8|Q3UFA8_MOUSE Uncharacterized protein (Fragment) OS=Mus musculus OX=10090 GN=Vdac3 PE=2 SV=1;tr|Q5EBQ0|Q5EBQ0_MOUSE Voltage-dependent anion channel 3 OS=Mus musculus OX=10090 GN=Vdac3 PE=2 SV=1;tr|Q3TX38|Q3TX38_MOUSE Uncharacterized protein OS=Mus	1	2.66951e-20	166.14	163.83	1	7.75243e-20	155.48	1	2.66951e-20	166.14	0		NaN	1	6.61321e-14	148.28	1	0.00102027	83.862	1	3.77287e-20	163.83	1	K	LSALIDGKNFNAGGHKVGLGFELEA______	NFNAGGHK(1)VGLGFELEA	8	2	0.038002	1009900000	41459000	35799000	41034000	77324000	109690000	74471000	0.452385	0.014005
Q3UBA6;P63017;Q3ULM1;Q3U9L2;Q3TRH3;Q3TEK2;Q3TQ13;Q3TH56;Q3TF16;Q3TZJ3;Q3UDS0;Q3KQJ4;Q3TH04;Q3UXU1;Q3UBR0;Q504P4	512	Q3UBA6;Q504P4	Q3UBA6	Heat shock cognate 71 kDa protein	Hspa8	tr|Q3UBA6|Q3UBA6_MOUSE Uncharacterized protein OS=Mus musculus OX=10090 GN=Hspa8 PE=2 SV=1;sp|P63017|HSP7C_MOUSE Heat shock cognate 71 kDa protein OS=Mus musculus OX=10090 GN=Hspa8 PE=1 SV=1;tr|Q3ULM1|Q3ULM1_MOUSE Uncharacterized protein OS=Mus musculus OX	1	0.0142142	125.31	111.82	1	0.0196364	65.156	1	0.0329604	104.06	1	0.0230299	113.26	1	0.014992	121.67	1	0.0142142	125.31	1	0.0245795	111.82	1	K	KENKITITNDKGRLSKEDIERMVQEAEKYKA	LSK(1)EDIER	3	2	0.176	1030000000	49190000	43631000	32248000	70846000	61989000	75860000	0.599291	0.0122793
Q3UB60;Q9CR16;Q8BMX6	285	Q3UB60	Q3UB60	Peptidyl-prolyl cis-trans isomerase D	Ppid	tr|Q3UB60|Q3UB60_MOUSE Uncharacterized protein OS=Mus musculus OX=10090 GN=Ppid PE=2 SV=1;sp|Q9CR16|PPID_MOUSE Peptidyl-prolyl cis-trans isomerase D OS=Mus musculus OX=10090 GN=Ppid PE=1 SV=3;tr|Q8BMX6|Q8BMX6_MOUSE TPR_REGION domain-containing protein (Fra	0.615216	3.75356e-06	101.96	97.235	0.601514	0.000186579	80.738				0		NaN	0.615216	1.42242e-05	97.235				0.591257	3.75356e-06	101.96	1	K	PIALSCVLNIGACKLKMSNWQGAIDSCLEAL	LQPIALSCVLNIGACK(0.385)LK(0.615)	18	3	-0.43235	449870000	75742000		84331000	150220000		139580000	0.552357	0.0109287
Q3U9V4;P62880;E9QKR0;D3Z1M1;D3Z1T4	23	Q3U9V4	Q3U9V4	Guanine nucleotide-binding protein G(I)/G(S)/G(T) subunit beta-2	Gnb2	tr|Q3U9V4|Q3U9V4_MOUSE WD_REPEATS_REGION domain-containing protein OS=Mus musculus OX=10090 GN=Gnb2 PE=1 SV=1;sp|P62880|GBB2_MOUSE Guanine nucleotide-binding protein G(I)/G(S)/G(T) subunit beta-2 OS=Mus musculus OX=10090 GN=Gnb2 PE=1 SV=3;tr|E9QKR0|E9QKR0_	1	1.61491e-127	315.82	286.34	1	1.673e-08	117.55	0		NaN	1	1.61491e-127	315.82	1	0.00966403	55.209	0		NaN	1	6.20598e-98	286.34	1	K	RQEAEQLRNQIRDARKACGDSTLTQITAGLD	K(1)ACGDSTLTQITAGLDPVGR	1	2	-1.0741	1116100000	117380000	133200000	118090000	175000000	263230000	192470000	0.584541	0.033522
Q3U4W8;P56399	353	Q3U4W8	Q3U4W8	Ubiquitin carboxyl-terminal hydrolase;Ubiquitin carboxyl-terminal hydrolase 5	Usp5	tr|Q3U4W8|Q3U4W8_MOUSE Ubiquitin carboxyl-terminal hydrolase OS=Mus musculus OX=10090 GN=Usp5 PE=1 SV=1;sp|P56399|UBP5_MOUSE Ubiquitin carboxyl-terminal hydrolase 5 OS=Mus musculus OX=10090 GN=Usp5 PE=1 SV=1	1	0.0265439	138.98	138.98	0		NaN	0.999846	0.0552203	61.691	0.999995	0.0310461	73.573	0		NaN	0		NaN	1	0.0265439	138.98	1	K	NSVVQVLFSIPDFQRKYVDKLEKIFQNAPTD	K(1)YVDKLEK	1	2	0.29202	191420000	27079000	21333000	19149000	47133000	48042000	28685000	0.545463	0.0494973
Q3U4W8;P56399	558	Q3U4W8	Q3U4W8	Ubiquitin carboxyl-terminal hydrolase;Ubiquitin carboxyl-terminal hydrolase 5	Usp5	tr|Q3U4W8|Q3U4W8_MOUSE Ubiquitin carboxyl-terminal hydrolase OS=Mus musculus OX=10090 GN=Usp5 PE=1 SV=1;sp|P56399|UBP5_MOUSE Ubiquitin carboxyl-terminal hydrolase 5 OS=Mus musculus OX=10090 GN=Usp5 PE=1 SV=1	1	0.0226453	106.04	106.04	1	0.0226453	86.794	1	0.0567403	89.296	1	0.0414617	98.629	1	0.0347762	102.71	1	0.0371162	101.28	1	0.0308175	106.04	1	K	DDFWSTALQAKSVAVKTTRFASFPDYLVIQI	SVAVK(1)TTR	5	2	0.1497	745510000	79427000	50910000	41965000	117120000	86760000	148730000	0.488648	0.0468359
Q3U2P3;Q3TPL4;Q3TDS7;O08688	220	Q3U2P3	Q3U2P3	Calpain-5	Capn5	tr|Q3U2P3|Q3U2P3_MOUSE Uncharacterized protein OS=Mus musculus OX=10090 GN=Capn5 PE=2 SV=1;tr|Q3TPL4|Q3TPL4_MOUSE Calpain catalytic domain-containing protein OS=Mus musculus OX=10090 GN=Capn5 PE=1 SV=1;tr|Q3TDS7|Q3TDS7_MOUSE Calpain catalytic domain-contai	1	0.0233286	80.098	80.098	0		NaN	0		NaN	0		NaN	1	0.024491	78.149	1	0.0233286	80.098	0		NaN	1	K	ATDEAKRNQLFERVLKVHSRGGLISASIKAV	VLK(1)VHSR	3	3	0.68974	169160000	12951000	19427000	16976000	41435000	32523000	45846000	0.411956	0.00569575
Q3TYV5;P16330;Q3TYL9	101	Q3TYV5	Q3TYV5	2',3'-cyclic-nucleotide 3'-phosphodiesterase	Cnp	tr|Q3TYV5|Q3TYV5_MOUSE 2',3'-cyclic-nucleotide 3'-phosphodiesterase OS=Mus musculus OX=10090 GN=Cnp PE=2 SV=1;sp|P16330|CN37_MOUSE 2',3'-cyclic-nucleotide 3'-phosphodiesterase OS=Mus musculus OX=10090 GN=Cnp PE=1 SV=3;tr|Q3TYL9|Q3TYL9_MOUSE 2',3'-cyclic-nu	1	7.37704e-05	179.21	82.426	1	0.000176128	170.66	1	0.00213481	147.34	1	0.000841048	155	1	7.37704e-05	179.21	1	0.0311489	105.14	1	0.000557346	161.68	1	K	YKIIPGSRADFSEAYKRLDEDLAGYCRRDIR	ADFSEAYK(1)R	8	3	0.43658	1493400000	128310000	140530000	128380000	242980000	166480000	228910000	0.622241	0.0280592
Q3TYV5;P16330;Q3TYL9;Q09J73	163	Q3TYV5	Q3TYV5	2',3'-cyclic-nucleotide 3'-phosphodiesterase	Cnp	tr|Q3TYV5|Q3TYV5_MOUSE 2',3'-cyclic-nucleotide 3'-phosphodiesterase OS=Mus musculus OX=10090 GN=Cnp PE=2 SV=1;sp|P16330|CN37_MOUSE 2',3'-cyclic-nucleotide 3'-phosphodiesterase OS=Mus musculus OX=10090 GN=Cnp PE=1 SV=3;tr|Q3TYL9|Q3TYL9_MOUSE 2',3'-cyclic-nu	1	0.000975666	114.89	85.163	0		NaN	0.796153	0.00911241	114.89	0		NaN	0		NaN	0.999993	0.017995	56.29	1	0.000975666	85.163	1	K	EPKTAWRLDCAQLKEKNQWQLSADDLKKLKP	EK(1)NQWQLSADDLKK	2	3	0.10847	1064900000	160750000	81541000	130160000	227140000	181260000	205990000	0.606213	0.0387179
Q3TYV5;P16330;Q3TYL9;Q09J73	175	Q3TYV5	Q3TYV5	2',3'-cyclic-nucleotide 3'-phosphodiesterase	Cnp	tr|Q3TYV5|Q3TYV5_MOUSE 2',3'-cyclic-nucleotide 3'-phosphodiesterase OS=Mus musculus OX=10090 GN=Cnp PE=2 SV=1;sp|P16330|CN37_MOUSE 2',3'-cyclic-nucleotide 3'-phosphodiesterase OS=Mus musculus OX=10090 GN=Cnp PE=1 SV=3;tr|Q3TYL9|Q3TYL9_MOUSE 2',3'-cyclic-nu	1	0.00114589	179.21	175.44	1	0.00114589	113.71	1	0.00157706	175.44	0.999973	0.0131283	99.442	0.994754	0.00312	84.289	0.999528	0.0190571	88.37	1	0.00878434	179.21	1	K	LKEKNQWQLSADDLKKLKPGLEKDFLPLYFG	K(1)LKPGLEK	1	2	-0.1003	3274700000	297500000	286410000	296710000	502790000	520850000	386850000	0.624336	0.0137842
Q3TYV5;P16330;Q3TYL9	376	Q3TYV5	Q3TYV5	2',3'-cyclic-nucleotide 3'-phosphodiesterase	Cnp	tr|Q3TYV5|Q3TYV5_MOUSE 2',3'-cyclic-nucleotide 3'-phosphodiesterase OS=Mus musculus OX=10090 GN=Cnp PE=2 SV=1;sp|P16330|CN37_MOUSE 2',3'-cyclic-nucleotide 3'-phosphodiesterase OS=Mus musculus OX=10090 GN=Cnp PE=1 SV=3;tr|Q3TYL9|Q3TYL9_MOUSE 2',3'-cyclic-nu	1	0.000577619	185.99	185.99	1	0.0072977	151.17	1	0.0116158	138.85	1	0.00550748	167.25	1	0.00831583	135.87	1	0.00550748	167.25	1	0.000577619	185.99	1	K	EAVGELPRGKLYSLGKGRWMLSLTKKMEVKA	LYSLGK(1)GR	6	2	-0.33785	1176900000	97600000	93384000	121070000	185980000	170930000	153210000	0.611727	0.00670898
Q3TYV5;P16330;Q3TYL9	254	Q3TYV5	Q3TYV5	2',3'-cyclic-nucleotide 3'-phosphodiesterase	Cnp	tr|Q3TYV5|Q3TYV5_MOUSE 2',3'-cyclic-nucleotide 3'-phosphodiesterase OS=Mus musculus OX=10090 GN=Cnp PE=2 SV=1;sp|P16330|CN37_MOUSE 2',3'-cyclic-nucleotide 3'-phosphodiesterase OS=Mus musculus OX=10090 GN=Cnp PE=1 SV=3;tr|Q3TYL9|Q3TYL9_MOUSE 2',3'-cyclic-nu	0.999523	0.0029631	64.327	64.327	0.997986	0.0220666	46.249	0.963931	0.0443411	38.261	0.990495	0.023411	41.412	0.999523	0.0029631	64.327	0.991621	0.0502918	36.127	0.980493	0.0647164	33.697	1	K	SYFGKRPPGVLHCTTKFCDYGKAAGAEEYAQ	RPPGVLHCTTK(1)FCDYGK	11	3	1.8566	264900000	31184000	37148000	28867000	50450000	57831000	59417000	0.579607	0.00316046
Q3TXF9;Q8VDN2;Q8R3M4;Q3UCH8;Q8K2R2;Q3UF49	661	Q3TXF9	Q3TXF9	Sodium/potassium-transporting ATPase subunit alpha-1	Atp1a1	tr|Q3TXF9|Q3TXF9_MOUSE Sodium/potassium-transporting ATPase subunit alpha OS=Mus musculus OX=10090 GN=Atp1a1 PE=2 SV=1;sp|Q8VDN2|AT1A1_MOUSE Sodium/potassium-transporting ATPase subunit alpha-1 OS=Mus musculus OX=10090 GN=Atp1a1 PE=1 SV=1;tr|Q8R3M4|Q8R3M4_	1	8.2777e-11	158.58	158.58	0.999991	0.0107761	56.648	0		NaN	0.999992	0.0111252	56.139	0.999997	0.00834174	60.196	0		NaN	1	8.2777e-11	158.58	1	K	ARLNIPVNQVNPRDAKACVVHGSDLKDMTSE	DAK(1)ACVVHGSDLK	3	2	0.46516	554410000	21481000	18433000	27932000	37056000	48536000	37782000	0.549921	0.0163871
Q3TPW8;Q3TPH5;Q3TYC4;Q9R0N3	73	Q3TPW8	Q3TPW8	Synaptotagmin-11	Syt11	tr|Q3TPW8|Q3TPW8_MOUSE C2 domain-containing protein (Fragment) OS=Mus musculus OX=10090 GN=Syt11 PE=2 SV=1;tr|Q3TPH5|Q3TPH5_MOUSE Uncharacterized protein OS=Mus musculus OX=10090 GN=Syt11 PE=2 SV=1;tr|Q3TYC4|Q3TYC4_MOUSE Uncharacterized protein OS=Mus musc	0.571662	1.22025e-08	143.96	81.565	0.53559	0.0668749	49.929	0.544506	0.00693271	68.809	0.53969	0.0354211	46.481	0.546509	0.00588813	70.412	0.561302	1.22025e-08	143.96	0.571662	0.00306178	81.565	1	K	MLKGISIYPETLSNKKKIIKVRRDKDGPRRE	GISIYPETLSNK(0.428)K(0.572)	13	3	-0.20245	637880000	79985000	73158000	62135000	117100000	109360000	98466000	0.662545	0.00820117
Q3THI5;Q3U8Y7;Q3TKC2;Q3TKG4;O88685;Q8BUP7;B7ZCF1;A0A087WPH7;Q3UD94;F6Q2E3	44	Q3THI5	Q3THI5	26S protease regulatory subunit 6A	Psmc3	tr|Q3THI5|Q3THI5_MOUSE AAA domain-containing protein OS=Mus musculus OX=10090 GN=Psmc3 PE=2 SV=1;tr|Q3U8Y7|Q3U8Y7_MOUSE AAA domain-containing protein OS=Mus musculus OX=10090 GN=Psmc3 PE=2 SV=1;tr|Q3TKC2|Q3TKC2_MOUSE AAA domain-containing protein OS=Mus mu	0.994608	0.00190552	122.57	122.57	0		NaN	0.505465	0.0461714	57.39	0		NaN	0.994608	0.00190552	122.57	0		NaN	0.983674	0.023085	66.595	1	K	HELQAMKDKIKENSEKIKVNKTLPYLVSNVI	IKENSEK(0.995)IK(0.005)	7	3	-0.085243	259660000	31102000	24513000	29016000	57231000	42654000	75144000	0.483526	0.0348279
Q0PD65;P53994;Q8BXY4;Q6PDZ3	130	Q0PD65	Q0PD65	Ras-related protein Rab-2A	Rab2a	tr|Q0PD65|Q0PD65_MOUSE Rab2A OS=Mus musculus OX=10090 GN=Rab2a PE=1 SV=1;sp|P53994|RAB2A_MOUSE Ras-related protein Rab-2A OS=Mus musculus OX=10090 GN=Rab2a PE=1 SV=1;tr|Q8BXY4|Q8BXY4_MOUSE Uncharacterized protein OS=Mus musculus OX=10090 GN=Rab2a PE=2 SV=1	0.989714	0.000301729	109.24	109.24	0.871377	0.00191114	87.001	0.869896	0.00210105	85.845	0.84329	0.00323947	81.92	0.802907	0.00202292	86.114	0.989714	0.000301729	109.24	0.880707	0.000301729	109.24	1	K	MLIGNKSDLESRREVKKEEGEAFAREHGLIF	EVK(0.99)K(0.01)EEGEAFAR	3	3	0.30439	175000000	15297000	18723000	26220000	40671000	35593000	38492000	0.52494	0.00685633
Q01853	18	Q01853	Q01853	Transitional endoplasmic reticulum ATPase	Vcp	sp|Q01853|TERA_MOUSE Transitional endoplasmic reticulum ATPase OS=Mus musculus OX=10090 GN=Vcp PE=1 SV=4	0.993851	5.80541e-12	136.36	136.36	0.993851	5.80541e-12	136.36	0.839866	0.0262864	51.786	0.826454	0.000581986	81.51	0.905673	1.4638e-05	100.48	0.782638	0.000877573	78.674	0.973973	4.53429e-08	117.65	1	K	SGADSKGDDLSTAILKQKNRPNRLIVDEAIN	ASGADSKGDDLSTAILK(0.994)QK(0.006)	17	3	0.20516	328840000	50500000	40434000	39573000	56884000	64101000	77347000	0.658023	0.0311928
P63330	21	P63330	P63330	Serine/threonine-protein phosphatase 2A catalytic subunit alpha isoform	Ppp2ca	sp|P63330|PP2AA_MOUSE Serine/threonine-protein phosphatase 2A catalytic subunit alpha isoform OS=Mus musculus OX=10090 GN=Ppp2ca PE=1 SV=1	0.999997	3.09585e-25	160.27	153.11	0.99997	7.79205e-09	103.9	0.999974	1.75045e-18	144.01	0.999942	4.28399e-25	155.87	0.999924	1.80907e-13	130.87	0.999997	2.5368e-19	153.11	0.99993	3.09585e-25	160.27	1	K	FTKELDQWIEQLNECKQLSESQVKSLCEKAK	ELDQWIEQLNECK(1)QLSESQVK	13	3	-0.052321	928990000	70231000	149470000	94247000	221310000	227980000	165750000	0.510451	0.0306571
P61264;A0A0U1RNT8	181	P61264	P61264	Syntaxin-1B	Stx1b	sp|P61264|STX1B_MOUSE Syntaxin-1B OS=Mus musculus OX=10090 GN=Stx1b PE=1 SV=1;tr|A0A0U1RNT8|A0A0U1RNT8_MOUSE Syntaxin-1B (Fragment) OS=Mus musculus OX=10090 GN=Stx1b PE=1 SV=1	0.999956	1.839e-05	101.39	76.533	0.979751	0.00853549	49.049	0.993184	0.00261277	56.959	0.999682	0.000970261	65.811	0.999851	1.839e-05	101.39	0.999956	6.74507e-05	94.544	0.999268	0.00137698	66.826	1	K	DMLESGKLAIFTDDIKMDSQMTKQALNEIET	LAIFTDDIK(1)MDSQMTK	9	2	2.0699	957040000	42841000	41396000	46130000	83764000	63705000	60364000	0.627268	0.0255689
P28663;D6RHL2	93	P28663	P28663	Beta-soluble NSF attachment protein	Napb	sp|P28663|SNAB_MOUSE Beta-soluble NSF attachment protein OS=Mus musculus OX=10090 GN=Napb PE=1 SV=2;tr|D6RHL2|D6RHL2_MOUSE Beta-soluble NSF attachment protein OS=Mus musculus OX=10090 GN=Napb PE=1 SV=1	0.952385	3.23093e-06	115.83	84.946	0.872245	4.23122e-06	106.14	0.952385	0.000467682	84.946	0		NaN	0.875685	3.23093e-06	115.83	0.8185	1.06823e-05	98.253	0.5	0.00632952	64.244	1	K	KHDSATSFVDAGNAYKKADPQEAINCLNAAI	HDSATSFVDAGNAYK(0.952)K(0.048)	15	3	1.1222	83128000		11695000	10759000	28585000		32089000	0.370076	0.00888509
P27661;Q64522	120	P27661	P27661	Histone H2AX;Histone H2A type 2-B	H2afx;Hist2h2ab	sp|P27661|H2AX_MOUSE Histone H2AX OS=Mus musculus OX=10090 GN=H2afx PE=1 SV=2;sp|Q64522|H2A2B_MOUSE Histone H2A type 2-B OS=Mus musculus OX=10090 GN=Hist2h2ab PE=1 SV=3	1	1.95926e-76	228.17	132.88	1	0.0044924	110.53	1	1.24784e-50	184.98	1	1.21085e-50	185.32	1	0.00766646	97.565	0.65767	1.95926e-76	228.17	1	0.00413762	112.36	1	K	QGGVLPNIQAVLLPKKSSATVGPKAPAVGKK	K(1)SSATVGPK	1	3	0.28196	30747000000	1052100000	1373000000	1358900000	3945500000		2403500000	0.397333	0.0478244
P17426;Q6PEE6;P17427;Q3U7X9;Q69ZW4;A0A0J9YUA7	35	P17426;Q6PEE6	P17426	AP-2 complex subunit alpha-1;AP-2 complex subunit alpha-2	Ap2a1;Ap2a2	sp|P17426|AP2A1_MOUSE AP-2 complex subunit alpha-1 OS=Mus musculus OX=10090 GN=Ap2a1 PE=1 SV=1;tr|Q6PEE6|Q6PEE6_MOUSE AP-2 complex subunit alpha OS=Mus musculus OX=10090 GN=Ap2a2 PE=2 SV=1;sp|P17427|AP2A2_MOUSE AP-2 complex subunit alpha-2 OS=Mus musculus	1	0.0152121	102.51	65.535	0		NaN	0		NaN	0		NaN	1	0.0152121	102.51	1	0.0152121	102.51	0		NaN	1	K	IRNCKSKEAEIKRINKELANIRSKFKGDKAL;IRNCKSKEAEIKRINKELANIRSKFKGDNAL	RINK(1)ELANIR	4	3	1.0357	155540000	14636000	14410000	13419000	26841000	21500000	30709000	0.537192	0.0106276
P06837	37	P06837	P06837	Neuromodulin	Gap43	sp|P06837|NEUM_MOUSE Neuromodulin OS=Mus musculus OX=10090 GN=Gap43 PE=1 SV=1	1	1.6217e-06	169.65	134.25	1	0.000889178	119.86	1	0.00199688	125.47	1	0.0031324	117.76	1	0.00340514	116.37	1	1.6217e-06	169.65	1	0.000936299	134.25	1	K	QDGVKPEDKAHKAATKIQASFRGHITRKKLK	AATK(1)IQASFR	4	2	-0.44423	645390000	18527000	25539000	18550000	30503000	30589000	41248000	0.611843	0.0360031
P06745;A0A0U1RP97;A0A0U1RQ18	447	P06745	P06745	Glucose-6-phosphate isomerase	Gpi	sp|P06745|G6PI_MOUSE Glucose-6-phosphate isomerase OS=Mus musculus OX=10090 GN=Gpi PE=1 SV=4;tr|A0A0U1RP97|A0A0U1RP97_MOUSE Glucose-6-phosphate isomerase 1 (Fragment) OS=Mus musculus OX=10090 GN=Gpi1 PE=1 SV=1;tr|A0A0U1RQ18|A0A0U1RQ18_MOUSE Glucose-6-phosp	1	0.0152146	164.72	164.72	1	0.0264051	150.35	1	0.0161424	163.9	0		NaN	1	0.026423	151.04	1	0.0152146	164.72	1	0.016921	163.2	1	K	QTEALMKGKLPEEARKELQAAGKSPEDLEKL	K(1)ELQAAGK	1	2	-0.24082	183200000	14991000	14207000	14683000	40114000	27488000	31035000	0.444874	0.00836459
O08599	526	O08599	O08599	Syntaxin-binding protein 1	Stxbp1	sp|O08599|STXB1_MOUSE Syntaxin-binding protein 1 OS=Mus musculus OX=10090 GN=Stxbp1 PE=1 SV=2	1	0.00648125	95.741	95.741	1	0.0627078	51.066	1	0.068617	44.719	0		NaN				1	0.0643284	85.265	1	0.00648125	95.741	1	K	STTAVSARYGHWHKNKAPGEYRSGPRLIIFI	NK(1)APGEYR	2	3	0.27546	70091000		9129200	9155800		17694000	16715000	0.531402	0.00366898
O08599;A0A140LHJ4	92	O08599	O08599	Syntaxin-binding protein 1	Stxbp1	sp|O08599|STXB1_MOUSE Syntaxin-binding protein 1 OS=Mus musculus OX=10090 GN=Stxbp1 PE=1 SV=2;tr|A0A140LHJ4|A0A140LHJ4_MOUSE Syntaxin-binding protein 1 (Fragment) OS=Mus musculus OX=10090 GN=Stxbp1 PE=1 SV=2	0.999995	2.72373e-09	130.47	96.247	0.999988	3.02085e-06	108.06	0.999971	0.000320355	79.377	0.999988	3.02085e-06	108.06	0.999932	0.00025811	73.262	0.999995	2.8983e-05	96.247	0.999992	2.72373e-09	130.47	1	K	ITPSEKSVHSLISDFKDPPTAKYRAAHVFFT	SVHSLISDFK(1)DPPTAK	10	4	-0.73069	436720000	24549000	18248000		45665000	36758000	37180000	0.536738	0.024979
O08553	293	O08553	O08553	Dihydropyrimidinase-related protein 2	Dpysl2	sp|O08553|DPYL2_MOUSE Dihydropyrimidinase-related protein 2 OS=Mus musculus OX=10090 GN=Dpysl2 PE=1 SV=2	0.870315	1.86813e-42	183.39	183.39	0.750935	2.51843e-07	89.197				0.861698	8.42141e-24	143.67	0.866174	3.42782e-32	162.82	0.870315	1.86813e-42	183.39	0.868525	9.78816e-33	166.89	1	K	PITASLGTDGSHYWSKNWAKAAAFVTSPPLS	GTVVYGEPITASLGTDGSHYWSK(0.87)NWAK(0.13)	23	3	-0.26947	558450000	45347000		54847000	84520000	104160000	112990000	0.498197	0.0215426
H6RXZ1;P46096;Q3TPT3	369	H6RXZ1	H6RXZ1	Synaptotagmin-1	Syt1	tr|H6RXZ1|H6RXZ1_MOUSE Synaptotagmin I OS=Mus musculus OX=10090 GN=Syt1 PE=1 SV=1;sp|P46096|SYT1_MOUSE Synaptotagmin-1 OS=Mus musculus OX=10090 GN=Syt1 PE=1 SV=1;tr|Q3TPT3|Q3TPT3_MOUSE Uncharacterized protein OS=Mus musculus OX=10090 GN=Syt1 PE=2 SV=1	1	0.00561733	114.99	114.99	1	0.0202894	93.701	0.999999	0.0199388	94.309	0		NaN	0.99833	0.0117902	64.841	1	0.00561733	114.99	1	0.00906714	114.99	1	K	KVQVVVTVLDYDKIGKNDAIGKVFVGYNSTG	IGK(1)NDAIGK	3	2	0.23487	248430000	24203000		21479000	48205000	45248000	39180000	0.516636	0.00938167
H3BL49;Q8BVY8;Q3UL22;Q3UKQ2;Q6A0F1;P42932;Q9WVS5;Q9CRW7	475	H3BL49	H3BL49	T-complex protein 1 subunit theta	Cct8;Cctq	tr|H3BL49|H3BL49_MOUSE T-complex protein 1 subunit theta OS=Mus musculus OX=10090 GN=Cct8 PE=1 SV=1;tr|Q8BVY8|Q8BVY8_MOUSE Uncharacterized protein OS=Mus musculus OX=10090 GN=Cct8 PE=2 SV=1;tr|Q3UL22|Q3UL22_MOUSE Uncharacterized protein OS=Mus musculus OX=	1	7.8942e-05	130.66	130.66	0.999928	0.0560962	47.844	0		NaN	0		NaN	0.999549	0.0481013	46.64	1	7.8942e-05	130.66	0		NaN	1	K	LRVDQIIMAKPAGGPKPPSGKKDWDDDQND_	PAGGPK(1)PPSGK	6	2	-1.3258	280420000	40897000	34859000		57215000	61330000	58761000	0.640892	0.00443725
G3UZM4;Q8BLQ9	396	G3UZM4	G3UZM4	Cell adhesion molecule 2	Cadm2	tr|G3UZM4|G3UZM4_MOUSE Cell adhesion molecule 2 (Fragment) OS=Mus musculus OX=10090 GN=Cadm2 PE=1 SV=1;sp|Q8BLQ9|CADM2_MOUSE Cell adhesion molecule 2 OS=Mus musculus OX=10090 GN=Cadm2 PE=1 SV=2	1	1.99152e-20	209.8	209.8	1	7.20033e-05	131.42	1	8.76726e-12	186.74	1	0.000120889	131.83	1	5.93492e-12	187.42	1	1.99152e-20	209.8	1	4.5178e-06	150.04	1	K	TLCSIFLLGRYLARHKGTYLTNEAKGAEDAP	HK(1)GTYLTNEAK	2	2	0.26543	767540000	77827000	89631000	72738000	132910000	190380000	143600000	0.51446	0.0146166
F6UFG6;D3YYE1;D3Z7M9;O35381;Q64G17	95	F6UFG6	F6UFG6	Acidic leucine-rich nuclear phosphoprotein 32 family member A;Putative acidic leucine-rich nuclear phosphoprotein 32 family member C	Anp32a;Anp32c	tr|F6UFG6|F6UFG6_MOUSE Acidic leucine-rich nuclear phosphoprotein 32 family member A (Fragment) OS=Mus musculus OX=10090 GN=Anp32a PE=1 SV=1;tr|D3YYE1|D3YYE1_MOUSE Acidic leucine-rich nuclear phosphoprotein 32 family member A (Fragment) OS=Mus musculus OX=	0.999169	0.000441261	117.7	117.7	0.86367	0.0486272	50.353	0		NaN	0		NaN	0.999169	0.000441261	117.7	0.990814	0.00343078	72.607				1	K	AEKCPNLKHLNLSGNKIKDLSTIEPLKKLEN	HLNLSGNK(0.999)IK(0.001)	8	3	0.061726	95214000	13510000	11010000	18925000	25769000	26000000		0.559473	0.0324517
E9Q706;P51830;Q3UWC8	783	E9Q706	E9Q706	Adenylate cyclase type 9	Adcy9	tr|E9Q706|E9Q706_MOUSE Adenylate cyclase type 9 OS=Mus musculus OX=10090 GN=Adcy9 PE=1 SV=1;sp|P51830|ADCY9_MOUSE Adenylate cyclase type 9 OS=Mus musculus OX=10090 GN=Adcy9 PE=1 SV=1;tr|Q3UWC8|Q3UWC8_MOUSE Guanylate cyclase domain-containing protein (Fragm	1	0.0232505	80.229	80.229	0		NaN				0		NaN	0		NaN	1	0.0232505	80.229	0		NaN	1	K	RLHYHGDVEADLHRTKIQSMRDQADWLLRNI	TK(1)IQSMR	2	3	0.11293	68969000	5237300		5381400	22695000	16645000	19011000	0.27297	0.00837328
D3Z2M7;F7BLT7;Q543S2;P18872	49	D3Z2M7;Q543S2	Q543S2	Guanine nucleotide-binding protein G(o) subunit alpha	Gnao1	tr|D3Z2M7|D3Z2M7_MOUSE Guanine nucleotide-binding protein G(o) subunit alpha (Fragment) OS=Mus musculus OX=10090 GN=Gnao1 PE=1 SV=1;tr|F7BLT7|F7BLT7_MOUSE Guanine nucleotide-binding protein G(o) subunit alpha (Fragment) OS=Mus musculus OX=10090 GN=Gnao1 PE	0.877336	0.00869875	63.037	53.001	0.626072	0.00871451	63.037	0		NaN	0		NaN	0.877336	0.00869875	58.079	0.867772	0.0200751	45.825	0		NaN	1	K	RAMDTLGVEYGDKERKTDSKMVCDVVSRMED	K(0.877)TDSK(0.123)MVCDVVSR	1	4	-1.287	431250000	25806000	19585000	19488000	61006000	85367000	66425000	0.304885	0.00301806
D3Z2M7;F7BLT7;Q543S2;P18872	53	D3Z2M7;Q543S2	Q543S2	Guanine nucleotide-binding protein G(o) subunit alpha	Gnao1	tr|D3Z2M7|D3Z2M7_MOUSE Guanine nucleotide-binding protein G(o) subunit alpha (Fragment) OS=Mus musculus OX=10090 GN=Gnao1 PE=1 SV=1;tr|F7BLT7|F7BLT7_MOUSE Guanine nucleotide-binding protein G(o) subunit alpha (Fragment) OS=Mus musculus OX=10090 GN=Gnao1 PE	0.982128	0.00082588	87.863	78.809	0.5	0.0171102	61.657	0.954469	0.00082588	87.863	0.790781	0.0111116	60.474	0.982128	0.00179861	78.809	0.874434	0.00862946	63.128	0.828797	0.00164026	80.116	1	K	TLGVEYGDKERKTDSKMVCDVVSRMEDTEPF	K(0.018)TDSK(0.982)MVCDVVSR	5	3	-0.82161	593160000	25806000	19585000	19488000	61006000	85367000	66425000	0.304885	0.00301806
D3Z0V6;Q921L9;Q3TY04;P12849;Q9CS50;Q3UBA7;Q8C3Z4;Q3TYK4;Q9DBC7	225	D3Z0V6;Q8C3Z4	Q8C3Z4	cAMP-dependent protein kinase type I-beta regulatory subunit;cAMP-dependent protein kinase type I-alpha regulatory subunit;cAMP-dependent protein kinase type I-alpha regulatory subunit, N-terminally processed	Prkar1b;Prkar1a	tr|D3Z0V6|D3Z0V6_MOUSE cAMP-dependent protein kinase type I-beta regulatory subunit OS=Mus musculus OX=10090 GN=Prkar1b PE=1 SV=1;tr|Q921L9|Q921L9_MOUSE Protein kinase, cAMP dependent regulatory, type I beta OS=Mus musculus OX=10090 GN=Prkar1b PE=2 SV=1;tr	1	0.000375358	190.52	61.962	1	0.0342525	69.825	1	0.000412883	188.98	0		NaN	1	0.0111577	183.26	1	0.000375358	190.52	1	0.0544817	61.962	1	K	PRAATVVARGPLKCVKLDRPRFEPRPWPVLR;PRAATVVARGPLKCVKLDRPRFERVLGPCSE	CVK(1)LDRPR	3	3	-0.23274	1464300000	191030000	182630000	144780000	244590000	299200000	294850000	0.618191	0.00911122
B2RVD5;Q8CGP1;Q8CBB6;Q921L4	117	B2RVD5	B2RVD5	Histone H2B;Histone H2B type 1-K	Hist1h2bk;Hist1h2br;LOC665622	tr|B2RVD5|B2RVD5_MOUSE Histone H2B OS=Mus musculus OX=10090 GN=H2bc12 PE=2 SV=1;sp|Q8CGP1|H2B1K_MOUSE Histone H2B type 1-K OS=Mus musculus OX=10090 GN=H2bc12 PE=1 SV=3;tr|Q8CBB6|Q8CBB6_MOUSE Histone H2B OS=Mus musculus OX=10090 GN=Hist1h2bq PE=2 SV=1;tr|Q9	1	1.84578e-69	300.35	300.35	1	7.4463e-45	263.3	1	1.84578e-69	300.35	1	3.80143e-37	257.09	1	8.88762e-36	254.53	1	4.34668e-56	277.1	1	4.09735e-21	211.64	1	K	LLPGELAKHAVSEGTKAVTKYTSAK______	HAVSEGTK(1)AVTK	8	2	0.096519	4752800000	569320000	391290000	599430000	894210000	954390000	1093500000	0.530247	0.00629823
B1AXF3;Q14AY1;Q14BI1;F6RT95;B1AXF2;Q8BUN9	366	B1AXF3	B1AXF3		Slc24a2	tr|B1AXF3|B1AXF3_MOUSE Solute carrier family 24 (sodium/potassium/calcium exchanger), member 2 OS=Mus musculus OX=10090 GN=Slc24a2 PE=1 SV=1;tr|Q14AY1|Q14AY1_MOUSE Slc24a2 protein OS=Mus musculus OX=10090 GN=Slc24a2 PE=2 SV=1;tr|Q14BI1|Q14BI1_MOUSE Slc24a2	0.999976	0.031076	55.37	55.37	0		NaN	0		NaN	0		NaN	0		NaN	0.999873	0.0450644	54.343	0.999976	0.031076	55.37	1	K	MIHTLDPLAEGRFREKASILHKIAKKKCQVD	EK(1)ASILHK	2	3	0.16606	191200000	22743000	22383000	28738000		35267000	42070000	0.636728	0.0315275
A8IP69;P61982	10	A8IP69	A8IP69	14-3-3 protein gamma;14-3-3 protein gamma, N-terminally processed	Ywhag	tr|A8IP69|A8IP69_MOUSE 14-3-3 protein gamma subtype OS=Mus musculus OX=10090 GN=Ywhag PE=1 SV=1;sp|P61982|1433G_MOUSE 14-3-3 protein gamma OS=Mus musculus OX=10090 GN=Ywhag PE=1 SV=2	1	2.6629e-55	280.71	121.02	1	4.9848e-44	265.31	1	1.32745e-20	218.52	1	8.39334e-27	236.32	1	2.5363e-26	228.64	1	5.91055e-11	181.62	1	2.6629e-55	280.71	1	K	______MVDREQLVQKARLAEQAERYDDMAA	VDREQLVQK(1)AR	9	3	0.40978	27095000000	508410000	464540000	338210000	754920000	819130000	790730000	0.554453	0.00294264
A8IP69;P61982	77	A8IP69	A8IP69	14-3-3 protein gamma;14-3-3 protein gamma, N-terminally processed	Ywhag	tr|A8IP69|A8IP69_MOUSE 14-3-3 protein gamma subtype OS=Mus musculus OX=10090 GN=Ywhag PE=1 SV=1;sp|P61982|1433G_MOUSE 14-3-3 protein gamma OS=Mus musculus OX=10090 GN=Ywhag PE=1 SV=2	0.876133	0.000250427	97.273	43.316	0		NaN	0		NaN	0		NaN	0.835526	0.000250427	91.812	0.802767	0.0684636	47.037	0.876133	0.000343019	97.273	1	K	VISSIEQKTSADGNEKKIEMVRAYREKIEKE	TSADGNEK(0.876)K(0.124)IEMVR	8	4	-0.38597	305790000	11873000	10027000	10959000	54087000	55630000	41686000	0.21703	0.000885091
A2ASW4;Q571A8;Q9EQZ6;A2ASW8	202	A2ASW4	A2ASW4	Rap guanine nucleotide exchange factor 4	Rapgef4	tr|A2ASW4|A2ASW4_MOUSE Rapgef4 protein OS=Mus musculus OX=10090 GN=Rapgef4 PE=2 SV=1;tr|Q571A8|Q571A8_MOUSE MKIAA4040 protein (Fragment) OS=Mus musculus OX=10090 GN=Rapgef4 PE=2 SV=1;sp|Q9EQZ6|RPGF4_MOUSE Rap guanine nucleotide exchange factor 4 OS=Mus mus	1	0.0232002	62.107	48.157	0		NaN	0		NaN	0		NaN	1	0.0232002	62.107	1	0.0528962	48.157	0		NaN	1	K	VPLRPAHTITKVPSEKILRAGKILRIAILSR	VPSEK(1)ILR	5	3	-0.33566	300470000	34343000	41364000	33318000	66936000	67186000	57318000	0.5695	0.00262048
A0A5F8MPB9;Q3UJJ8;Q3TH46;Q3U111;P26043;Q3TS74	526	A0A5F8MPB9	A0A5F8MPB9	Radixin	Rdx	tr|A0A5F8MPB9|A0A5F8MPB9_MOUSE Radixin OS=Mus musculus OX=10090 GN=Rdx PE=4 SV=1;tr|Q3UJJ8|Q3UJJ8_MOUSE FERM domain-containing protein (Fragment) OS=Mus musculus OX=10090 GN=Rdx PE=2 SV=1;tr|Q3TH46|Q3TH46_MOUSE FERM domain-containing protein (Fragment) OS=	1	0.00771673	66.285	66.285	1	0.0421637	50.806				0		NaN	1	0.0451816	50.532	0		NaN	1	0.00771673	66.285	1	K	EEERVTETQKNERVKKQLQALSSELAQARDE	K(1)QLQALSSELAQAR	1	3	1.6179	105460000	16481000		12671000	29650000	21469000	25189000	0.573046	0.0483867
A0A571BGH0;P62482;Q3UPV6;A0A571BF54;A0A571BEM7;Q3U0B0;Q3U7L1;E0CXI4;Q8CD65;Q9D5E9;A0A5F8MPA4;A0A5F8MPK0;P63143;Q8VD73;Q8C7S9;Q8C439;Q8BQX9	44	A0A571BGH0	A0A571BGH0	Voltage-gated potassium channel subunit beta-2;Voltage-gated potassium channel subunit beta-1	Kcnab2;Kcnab1;Kcnab3	tr|A0A571BGH0|A0A571BGH0_MOUSE Voltage-gated potassium channel subunit beta-2 OS=Mus musculus OX=10090 GN=Kcnab2 PE=1 SV=1;sp|P62482|KCAB2_MOUSE Voltage-gated potassium channel subunit beta-2 OS=Mus musculus OX=10090 GN=Kcnab2 PE=1 SV=1;tr|Q3UPV6|Q3UPV6_MO	1	0.0140773	123.45	62.546	1	0.0251552	111.29	1	0.0569914	89.142	1	0.0304889	85.212	1	0.0140773	123.45	1	0.0140773	120.62	1	0.0226872	110.14	1	K	YGSPKRQLQFYRNLGKSGLRVSCLGLGTWVT	NLGK(1)SGLR	4	3	-0.33465	467580000	22547000	21488000	22578000	37724000	47042000	29839000	0.58124	0.0326113
A0A3B2W864;Q5M9K7;A0A338P7K4;P63325	138	A0A3B2W864	A0A3B2W864	40S ribosomal protein S10	Rps10	tr|A0A3B2W864|A0A3B2W864_MOUSE Predicted gene, 49804 OS=Mus musculus OX=10090 GN=Gm49804 PE=4 SV=1;tr|Q5M9K7|Q5M9K7_MOUSE Ribosomal protein S10 OS=Mus musculus OX=10090 GN=Rps10 PE=1 SV=1;tr|A0A338P7K4|A0A338P7K4_MOUSE 40S ribosomal protein S10 OS=Mus musc	0.987662	0.0039085	112.13	112.13	0.955515	0.0267	78.149	0.90208	0.0306994	82.287	0.914595	0.0164018	96.331	0.987662	0.0039085	112.13	0.824088	0.0306463	55.291	0.879405	0.0077536	69.864	1	K	DRDTYRRSAVPPGADKKAEAGAGSATEFQFV	RSAVPPGADK(0.988)K(0.012)	10	2	-0.44722	5826600000	53832000	37532000	48850000	108360000		115340000	0.417863	0.00236237
A0A385KNU8;P47746;Q99NU3	316	A0A385KNU8	A0A385KNU8	Cannabinoid receptor 1	Cnr1	tr|A0A385KNU8|A0A385KNU8_MOUSE Cannabinoid receptor 1 OS=Mus musculus OX=10090 GN=Cnr1 PE=2 SV=1;sp|P47746|CNR1_MOUSE Cannabinoid receptor 1 OS=Mus musculus OX=10090 GN=Cnr1 PE=1 SV=1;tr|Q99NU3|Q99NU3_MOUSE Cannabinoid receptor 1 (Fragment) OS=Mus musculus	0.999987	0.017376	49.265	49.265	0		NaN	0.999957	0.0269932	46.41							0.999987	0.017376	49.265	0		NaN	1	K	KAHSHAVRMIQRGTQKSIIIHTSEDGKVQVT	GTQK(1)SIIIHTSEDGK	4	3	-3.3633	42206000	7786600	8403500			12722000	13294000	0.622313	0.00725089
A0A338P6E5;A0A338P6I6;Q62108;G3UZL5;A0A338P7H1;B1AR31;A0A338P6L4;Q6XVF4;A0A338P6H5;Q6XVF5;Q6XVF6;A0A338P713;E9Q3Z8	142	A0A338P6E5	A0A338P6E5	Disks large homolog 4	Dlg4	tr|A0A338P6E5|A0A338P6E5_MOUSE Disks large homolog 4 OS=Mus musculus OX=10090 GN=Dlg4 PE=1 SV=1;tr|A0A338P6I6|A0A338P6I6_MOUSE Disks large homolog 4 OS=Mus musculus OX=10090 GN=Dlg4 PE=1 SV=1;sp|Q62108|DLG4_MOUSE Disks large homolog 4 OS=Mus musculus OX=10	1	9.24911e-10	161.51	110.86	1	0.000164475	112.15	1	1.45121e-05	133.91	1	0.000498189	95.401	1	1.36831e-05	134.2	1	9.24911e-10	161.51	1	0.000164475	110.86	1	K	NSIYVTKIIEGGAAHKDGRLQIGDKILAVNS	IIEGGAAHK(1)DGR	9	2	-0.48183	2339200000	206090000	222560000	208760000	358870000	337900000	487580000	0.538194	0.0179428
A0A0J9YVB5;A0A0J9YVF8;A0A0J9YTZ4;Q8C5M2;Q62092	11	A0A0J9YVB5	A0A0J9YVB5	Neuron-specific protein family member 1	Nsg1	tr|A0A0J9YVB5|A0A0J9YVB5_MOUSE Neuronal vesicle-trafficking-associated protein 1 (Fragment) OS=Mus musculus OX=10090 GN=Nsg1 PE=4 SV=1;tr|A0A0J9YVF8|A0A0J9YVF8_MOUSE Neuronal vesicle-trafficking-associated protein 1 (Fragment) OS=Mus musculus OX=10090 GN=N	0.999394	9.50549e-16	191.45	191.45	0.986344	0.000602564	114.97	0.998678	2.41821e-07	154.85	0.99383	6.64151e-06	147.75	0.999394	9.50549e-16	191.45	0.992047	5.39841e-11	175.93	0.943668	3.4292e-06	151.22	1	K	_____MVKLGNNFAEKGTKQPLLEDGFDTIP	LGNNFAEK(0.999)GTK(0.001)	8	2	0.071777	494200000	13520000	7888300	11062000	14702000	22031000	18684000	0.585927	0.0458552
A0A0G2JGX4;Q6PIC6;Q8VCE0	39	A0A0G2JGX4	A0A0G2JGX4	Sodium/potassium-transporting ATPase subunit alpha-3	Atp1a3	tr|A0A0G2JGX4|A0A0G2JGX4_MOUSE Sodium/potassium-transporting ATPase subunit alpha OS=Mus musculus OX=10090 GN=Atp1a3 PE=1 SV=1;sp|Q6PIC6|AT1A3_MOUSE Sodium/potassium-transporting ATPase subunit alpha-3 OS=Mus musculus OX=10090 GN=Atp1a3 PE=1 SV=1;tr|Q8VCE0	0.5	0.000222838	86.641	86.641	0		NaN	0.499184	0.00377894	52.823	0		NaN	0.49996	0.0201473	48.323	0.5	0.000222838	86.641	0.499971	0.0171396	44.252	1	K	PKKSKAKERRDLDDLKKEVAMTEHKMSVEEV	DLDDLK(0.5)K(0.5)EVAMTEHK	6	4	-0.45825	198230000	31862000	22662000		52939000	62598000		0.471918	0.044624
A0A0A6YW88;Q3UHL1	53	A0A0A6YW88	A0A0A6YW88	CaM kinase-like vesicle-associated protein	Camkv	tr|A0A0A6YW88|A0A0A6YW88_MOUSE CaM kinase-like vesicle-associated protein OS=Mus musculus OX=10090 GN=Camkv PE=1 SV=1;sp|Q3UHL1|CAMKV_MOUSE CaM kinase-like vesicle-associated protein OS=Mus musculus OX=10090 GN=Camkv PE=1 SV=2	1	0.0512567	47.044	47.044	0		NaN	0		NaN	0		NaN	0		NaN	1	0.0512567	47.044	0		NaN	2	K	IFRAKDKTTGKLHTCKKFQKRDGRKVRKAAK	LHTCK(1)K(1)	5	2	-2.3145	135570000	15186000	17516000	13076000	21062000	36014000	32712000	0.509845	0.035774
A0A0A6YW88;Q3UHL1	54	A0A0A6YW88	A0A0A6YW88	CaM kinase-like vesicle-associated protein	Camkv	tr|A0A0A6YW88|A0A0A6YW88_MOUSE CaM kinase-like vesicle-associated protein OS=Mus musculus OX=10090 GN=Camkv PE=1 SV=1;sp|Q3UHL1|CAMKV_MOUSE CaM kinase-like vesicle-associated protein OS=Mus musculus OX=10090 GN=Camkv PE=1 SV=2	1	0.0512567	47.044	47.044	0		NaN	0		NaN	0		NaN	0		NaN	1	0.0512567	47.044	0		NaN	2	K	FRAKDKTTGKLHTCKKFQKRDGRKVRKAAKN	LHTCK(1)K(1)	6	2	-2.3145	135570000	15186000	17516000	13076000	21062000	36014000	32712000	0.509845	0.035774
A0A087WPS2;Q8K0B2	96	A0A087WPS2	A0A087WPS2	Probable lysosomal cobalamin transporter	Lmbrd1	tr|A0A087WPS2|A0A087WPS2_MOUSE Probable lysosomal cobalamin transporter (Fragment) OS=Mus musculus OX=10090 GN=Lmbrd1 PE=4 SV=1;sp|Q8K0B2|LMBD1_MOUSE Probable lysosomal cobalamin transporter OS=Mus musculus OX=10090 GN=Lmbrd1 PE=1 SV=1	1	0.0423659	55.461	50.353	0		NaN				0		NaN	1	0.0423659	55.461	1	0.0700956	50.353	0		NaN	1	K	IEEVEQHIQTIRSKSKDGRPLPARDRRALKQ	SK(1)DGRPLPAR	2	3	-0.65757	180820000	8922400		7803000	36099000	50527000	68211000	0.162029	0.0366175
A0A076FSX1;A0A076FR46;A0A076FRG6;Q91V14;A0A0J9YU26;A0A0J9YV84;Q3TMR9	89	A0A076FSX1	A0A076FSX1	Solute carrier family 12 member 5	Slc12a5	tr|A0A076FSX1|A0A076FSX1_MOUSE KCC2b variant 2 OS=Mus musculus OX=10090 GN=Slc12a5 PE=2 SV=1;tr|A0A076FR46|A0A076FR46_MOUSE KCC2a-S25 variant 1 OS=Mus musculus OX=10090 GN=Slc12a5 PE=1 SV=1;tr|A0A076FRG6|A0A076FRG6_MOUSE KCC2a variant 1 OS=Mus musculus OX=	0.900694	0.0406657	67.032	65.252	0.5	0.0483638	64.207	0		NaN	0		NaN	0.900694	0.0455164	65.252	0.5	0.0406657	67.032	0		NaN	1	K	GSREHEEAENNEGGKKKPVQAPRMGTFMGVY	K(0.901)K(0.099)PVQAPR	1	3	0.29341	93188000	9871100	9094500	10399000	23458000	15904000	24461000	0.460094	0.0135673
A0A076FSX1;A0A076FR46;A0A076FRG6;Q91V14;A0A0J9YU26;A0A0J9YV84;Q3TMR9	90	A0A076FSX1	A0A076FSX1	Solute carrier family 12 member 5	Slc12a5	tr|A0A076FSX1|A0A076FSX1_MOUSE KCC2b variant 2 OS=Mus musculus OX=10090 GN=Slc12a5 PE=2 SV=1;tr|A0A076FR46|A0A076FR46_MOUSE KCC2a-S25 variant 1 OS=Mus musculus OX=10090 GN=Slc12a5 PE=1 SV=1;tr|A0A076FRG6|A0A076FRG6_MOUSE KCC2a variant 1 OS=Mus musculus OX=	0.5	0.0406657	67.032	67.032	0.5	0.0483638	64.207	0		NaN	0		NaN				0.5	0.0406657	67.032	0		NaN	1	K	SREHEEAENNEGGKKKPVQAPRMGTFMGVYL	K(0.5)K(0.5)PVQAPR	2	3	0.34888	69730000	9871100	9094500	10399000		15904000	24461000	0.484985	0.0485197
Q9Z2P7;Q91XH6;O88384;E0CYE5	13	Q9Z2P7	Q9Z2P7	Vesicle transport through interaction with t-SNAREs homolog 1B	Vti1b	tr|Q9Z2P7|Q9Z2P7_MOUSE GES30 OS=Mus musculus OX=10090 GN=Vti1b PE=2 SV=1;tr|Q91XH6|Q91XH6_MOUSE Vesicle transport through interaction with t-SNAREs 1B homolog OS=Mus musculus OX=10090 GN=Vti1b PE=1 SV=1;sp|O88384|VTI1B_MOUSE Vesicle transport through inter	1	1.58646e-35	200.94	199.49	1	3.1493e-30	188.04	1	8.29633e-22	159.88	1	4.4268e-29	177.67	1	1.58646e-35	200.94	1	8.29633e-22	159.88	1	2.04769e-35	199.49	1	K	___MAASAASSEHFEKLHEIFRGLLEDLQGV	AASAASSEHFEK(1)LHEIFR	12	3	-0.35341	889030000	69394000	103590000	156360000	81076000	111870000	117910000	1.05947	0.835116
Q9Z2G0	231	Q9Z2G0	Q9Z2G0	Protein fem-1 homolog B	Fem1b	sp|Q9Z2G0|FEM1B_MOUSE Protein fem-1 homolog B OS=Mus musculus OX=10090 GN=Fem1b PE=1 SV=1	1	0.0361942	37.112	37.112	0		NaN	0		NaN	0		NaN	0		NaN	1	0.0361942	37.112				1	K	NGHGMTPLKVAAESCKADVVELLLSHADCDR	VAAESCK(1)ADVVELLLSHADCDR	7	3	0.38842	2911000000	412900000	447260000	691560000	608370000	750870000		0.761072	0.285016
Q9Z0E0	283	Q9Z0E0	Q9Z0E0	Neurochondrin	Ncdn	sp|Q9Z0E0|NCDN_MOUSE Neurochondrin OS=Mus musculus OX=10090 GN=Ncdn PE=1 SV=1	1	3.48712e-05	178.6	168.45	1	0.0172384	98.997	1	0.00377448	130.04	1	0.0239642	87.323	1	0.00960153	113.89	1	3.48712e-05	178.6	1	0.000120169	168.45	1	K	ILGSKLSSWQRNPALKLAARLAHACGSDWIP	NPALK(1)LAAR	5	2	0.024093	943390000	109560000	113690000	84380000	130490000	153680000	105760000	0.788936	0.17361
Q9WV34	59	Q9WV34	Q9WV34	MAGUK p55 subfamily member 2	Mpp2	sp|Q9WV34|MPP2_MOUSE MAGUK p55 subfamily member 2 OS=Mus musculus OX=10090 GN=Mpp2 PE=1 SV=1	1	0.0110905	62.303	62.303	1	0.0422032	47.844	0		NaN	0		NaN	0		NaN	1	0.0110905	62.303	0		NaN	1	K	IVRSLAKAHERLEETKLEAVRDNNLELVQEI	LEETK(1)LEAVR	5	3	-0.54294	108840000	17591000	18259000	17892000	24906000	16420000	13774000	0.975354	0.899435
Q9R0Q6;A0A0G2JF52;D3YVI5;Q9CTB9	87	Q9R0Q6	Q9R0Q6	Actin-related protein 2/3 complex subunit 1A	Arpc1a	sp|Q9R0Q6|ARC1A_MOUSE Actin-related protein 2/3 complex subunit 1A OS=Mus musculus OX=10090 GN=Arpc1a PE=1 SV=1;tr|A0A0G2JF52|A0A0G2JF52_MOUSE Actin-related protein 2/3 complex subunit 1A OS=Mus musculus OX=10090 GN=Arpc1a PE=1 SV=1;tr|D3YVI5|D3YVI5_MOUSE	1	0.0098715	73.887	60.301	0		NaN	1	0.041837	47.139	0		NaN	1	0.0098715	73.887	1	0.0351229	66.92	1	0.0106424	60.301	1	K	ADRNAYVWSQKDGIWKPTLVILRINRAATFV	DGIWK(1)PTLVILR	5	3	0.12089	304840000	42715000	22985000	36477000	33186000	63024000	31296000	0.801351	0.514192
Q9R0P9;Q3TCH2;I7ENE7	135	Q9R0P9	Q9R0P9	Ubiquitin carboxyl-terminal hydrolase isozyme L1;Ubiquitin carboxyl-terminal hydrolase	Uchl1	sp|Q9R0P9|UCHL1_MOUSE Ubiquitin carboxyl-terminal hydrolase isozyme L1 OS=Mus musculus OX=10090 GN=Uchl1 PE=1 SV=1;tr|Q3TCH2|Q3TCH2_MOUSE Ubiquitin carboxyl-terminal hydrolase (Fragment) OS=Mus musculus OX=10090 GN=Uchl1 PE=2 SV=1;tr|I7ENE7|I7ENE7_MOUSE Ub	1	1.95161e-28	169.85	103.01	1	0.0131756	42.029	1	1.36532e-13	114.02							1	1.95161e-28	169.85	1	5.97544e-08	103.01	1	K	ETEKLSPEDRAKCFEKNEAIQAAHDSVAQEG	CFEK(1)NEAIQAAHDSVAQEGQCR	4	4	0.25701	239180000	47583000	44608000			60143000	58503000	0.777026	0.0160922
Q9R0P9;Q3TCH2;I7ENE7	71	Q9R0P9	Q9R0P9	Ubiquitin carboxyl-terminal hydrolase isozyme L1;Ubiquitin carboxyl-terminal hydrolase	Uchl1	sp|Q9R0P9|UCHL1_MOUSE Ubiquitin carboxyl-terminal hydrolase isozyme L1 OS=Mus musculus OX=10090 GN=Uchl1 PE=1 SV=1;tr|Q3TCH2|Q3TCH2_MOUSE Ubiquitin carboxyl-terminal hydrolase (Fragment) OS=Mus musculus OX=10090 GN=Uchl1 PE=2 SV=1;tr|I7ENE7|I7ENE7_MOUSE Ub	1	2.38548e-20	192.5	109.15	1	0.00110334	106.62	1	8.08726e-05	109.15	1	0.000598409	113.69	0.991731	0.00531767	67.136	1	2.38548e-20	192.5	0.794634	0.00194731	77.192	1	K	TAQHENFRKKQIEELKGQEVSPKVYFMKQTI	QIEELK(1)GQEVSPK	6	3	0.24921	225640000	24160000	29900000	27642000	26829000	36050000	18586000	1.00291	0.988849
Q9QZQ8;Q8CA90	123	Q9QZQ8	Q9QZQ8	Core histone macro-H2A.1;Histone H2A	H2afy	sp|Q9QZQ8|H2AY_MOUSE Core histone macro-H2A.1 OS=Mus musculus OX=10090 GN=H2afy PE=1 SV=3;tr|Q8CA90|Q8CA90_MOUSE Histone H2A OS=Mus musculus OX=10090 GN=Macroh2a1 PE=2 SV=1	1	0.0253997	90.614	90.614	0.999556	0.0654518	37.366	0.999991	0.0307289	50.563	0.999998	0.0642104	57.225	0		NaN	1	0.0510517	90.614	0.999993	0.0253997	51.726	1	K	NIHPELLAKKRGSKGKLEAIITPPPAKKAKS	GK(1)LEAIITPPPAK	2	2	0.52618	252920000	14840000	21946000	19118000	10939000	20456000	10479000	1.33505	0.29152
Q9QZQ8;Q8CA90	117	Q9QZQ8	Q9QZQ8	Core histone macro-H2A.1;Histone H2A	H2afy	sp|Q9QZQ8|H2AY_MOUSE Core histone macro-H2A.1 OS=Mus musculus OX=10090 GN=H2afy PE=1 SV=3;tr|Q8CA90|Q8CA90_MOUSE Histone H2A OS=Mus musculus OX=10090 GN=Macroh2a1 PE=2 SV=1	0.626697	6.36404e-114	306.54	306.54	0.527864	0.0165658	37.884	0.54032	6.32914e-05	81.665	0.543149	8.90292e-06	95.957	0.536338	0.000105203	71.535	0.566895	9.63696e-19	141.07	0.626697	6.36404e-114	306.54	1	K	SGGVLPNIHPELLAKKRGSKGKLEAIITPPP	GVTIASGGVLPNIHPELLAK(0.373)K(0.627)	21	2	0.50361	6557800000	31072000	41362000	282020000	71972000	394020000	78314000	0.651204	0.661927
Q9QZM0	43	Q9QZM0	Q9QZM0	Ubiquilin-2	Ubqln2	sp|Q9QZM0|UBQL2_MOUSE Ubiquilin-2 OS=Mus musculus OX=10090 GN=Ubqln2 PE=1 SV=2	1	3.95334e-13	139.49	139.49	1	6.02599e-07	115.31	1	4.96237e-05	92.703	1	9.90542e-10	126.63	1	3.95334e-13	139.49	1	2.96182e-05	97.183	1	2.96182e-05	97.183	1	K	AEPKIIKVTVKTPKEKEEFAVPENSTVQQFK	EK(1)EEFAVPENSTVQQFK	2	3	0.59115	182670000	40168000	26411000	31340000		34597000	50151000	0.770276	0.299751
Q9QZ83	65	Q9QZ83	Q9QZ83		Actg1	tr|Q9QZ83|Q9QZ83_MOUSE Gamma actin-like protein OS=Mus musculus OX=10090 GN=Actg1 PE=2 SV=1	1	1.12437e-44	266.91	143.97	1	2.15472e-27	236.56	1	2.15472e-27	236.56	1	1.12437e-44	266.91	1	4.24356e-35	251.53	1	8.50184e-27	226.09	1	8.07006e-35	246.41	1	K	GMGQKDSYVGDEAQSKRGILTLKYPIEHGIV	DSYVGDEAQSK(1)R	11	3	0.28121	886180000	90973000	91730000	82752000	102700000	135000000	104170000	0.776479	0.079944
Q9JMF0;D2DFA9;Q923Z0	186	Q9JMF0	Q9JMF0	G-protein coupled receptor family C group 5 member B	Gprc5b	tr|Q9JMF0|Q9JMF0_MOUSE mRNA, clone:2-63 (Fragment) OS=Mus musculus OX=10090 GN=Gprc5b PE=2 SV=1;tr|D2DFA9|D2DFA9_MOUSE G protein-coupled receptor family C group 5 member B variant 2 OS=Mus musculus OX=10090 GN=Gprc5b PE=1 SV=1;sp|Q923Z0|GPC5B_MOUSE G-prote	1	3.51281e-05	84.14	67.685	0		NaN	1	0.00171623	55.589	1	0.00276086	51.466	0		NaN	1	3.51281e-05	84.14	1	0.000396718	67.685	1	K	AFDEEMHLPRAYMENKAFSMDEHNAALRSAV	AYMENK(1)AFSMDEHNAALR	6	4	0.20789	186050000	32656000	25488000	43235000		21784000	15938000	1.79169	0.122719
Q9JKD3;A0A1L1SVG3;A0A1L1SRT6	4	Q9JKD3	Q9JKD3	Secretory carrier-associated membrane protein 5	Scamp5	sp|Q9JKD3|SCAM5_MOUSE Secretory carrier-associated membrane protein 5 OS=Mus musculus OX=10090 GN=Scamp5 PE=1 SV=1;tr|A0A1L1SVG3|A0A1L1SVG3_MOUSE Secretory carrier-associated membrane protein OS=Mus musculus OX=10090 GN=Scamp5 PE=1 SV=1;tr|A0A1L1SRT6|A0A1L	1	1.27218e-05	119.68	119.68	1	0.000115099	107.79	1	1.27218e-05	119.68	1	0.000451073	93.556	1	0.000119781	107.24	1	0.000366489	96.342	1	0.000107529	108.67	1	K	____________MAEKVNNFPPLPKFIPLKP	AEK(1)VNNFPPLPK	3	2	0.36003	186120000	28222000	22853000	32079000	29791000	34517000	38655000	0.807611	0.149155
Q9JJ20;O70456	11	Q9JJ20	Q9JJ20	14-3-3 protein sigma	Sfn	tr|Q9JJ20|Q9JJ20_MOUSE 14-3-3 protein sigma OS=Mus musculus OX=10090 GN=Sfn PE=2 SV=1;sp|O70456|1433S_MOUSE 14-3-3 protein sigma OS=Mus musculus OX=10090 GN=Sfn PE=1 SV=2	1	5.31569e-05	156.51	156.51	1	5.31569e-05	154.75	1	0.000115724	148.94	1	0.000259727	137.05	1	0.000723641	150.24	1	0.00191831	134.48	1	0.000345687	156.51	1	K	_____MERASLIQKAKLAEQAERYEDMAAFM	AK(1)LAEQAER	2	2	0.25752	1899700000	74242000	92165000	72313000	64630000	148860000	105900000	0.747425	0.344785
Q9JIS5	143	Q9JIS5	Q9JIS5	Synaptic vesicle glycoprotein 2A	Sv2a	sp|Q9JIS5|SV2A_MOUSE Synaptic vesicle glycoprotein 2A OS=Mus musculus OX=10090 GN=Sv2a PE=1 SV=1	1	0.0010406	80.738	80.738	0		NaN	1	0.0064676	64.565							1	0.0010406	80.738	0		NaN	1	K	DGEGPPGGRGEAQRRKDREELAQQYETILRE	K(1)DREELAQQYETILR	1	3	0.1746	51243000	8375400	14795000			13450000	14622000	0.825392	0.530932
Q9ERP4;Q68EG4;P16283	445	Q9ERP4	Q9ERP4	Anion exchange protein;Anion exchange protein 3	Slc4a3	tr|Q9ERP4|Q9ERP4_MOUSE Anion exchange protein OS=Mus musculus OX=10090 GN=Slc4a3 PE=3 SV=1;tr|Q68EG4|Q68EG4_MOUSE Anion exchange protein OS=Mus musculus OX=10090 GN=Slc4a3 PE=2 SV=1;sp|P16283|B3A3_MOUSE Anion exchange protein 3 OS=Mus musculus OX=10090 GN=	1	0.00184638	117.89	58.781	1	0.00198543	96.89	1	0.0274618	86.624	0		NaN	1	0.0019283	84.213	1	0.00547623	67.726	1	0.00184638	117.89	1	K	FQRELLRKRREREQTKVEMTTRGGYAAPGKE	EREQTK(1)VEMTTR	6	4	-0.84269	1164800000	54389000	94266000	67895000	84158000	109890000	78715000	0.793913	0.283823
Q9ERJ3;Q9ERJ2;Q9ERJ1;Q9ERJ0;Q9ERJ4;Q3UGR7;Q7TQ39;Q61213;Q1W5W7;A0A346I7J8;P03975	66	Q9ERJ3	Q9ERJ3	IgE-binding protein	BC094435;gag;gag-pol;Iap	tr|Q9ERJ3|Q9ERJ3_MOUSE Gag protein (Fragment) OS=Mus musculus OX=10090 GN=BC094435 PE=2 SV=1;tr|Q9ERJ2|Q9ERJ2_MOUSE Gag protein (Fragment) OS=Mus musculus OX=10090 GN=BC094435 PE=2 SV=1;tr|Q9ERJ1|Q9ERJ1_MOUSE Gag protein (Fragment) OS=Mus musculus OX=10090	1	0.0217856	55.549	51.113	0		NaN	1	0.0655429	48.423	1	0.0341145	55.549	0		NaN	1	0.0217856	55.549	1	0.0300157	51.113	1	K	NGKYTGLSKGLEPEEKLRSGRNTWGEIRR__	GLEPEEK(1)LR	7	3	1.0158	39252000	6226400		8779000	9064800	8644500	6537400	0.928295	0.704182
Q9DCU2	7	Q9DCU2	Q9DCU2	Plasmolipin	Pllp	sp|Q9DCU2|PLLP_MOUSE Plasmolipin OS=Mus musculus OX=10090 GN=Pllp PE=1 SV=1	1	0.000699482	101.65	61.593	1	0.0683259	38.754	1	0.000699482	101.65	1	0.00303149	70.1	1	0.00151995	82.287	1	0.00268072	72.928	1	0.00937672	61.593	1	K	_________MAEFPSKVSTRTSSPAQGVGAS	AEFPSK(1)VSTR	6	2	0.31494	1127600000	175520000	149030000	177130000	218020000	216370000	191550000	0.801483	0.0295684
Q9DCP3;Q9CYU5;Q9CXQ8;Q91XT3;Q8C2H3;Q545B6;P54227;D3Z1Z8;D3Z5N2;Q545S4;Q9CZ46;P55821	52	Q9DCP3;Q545S4	Q9DCP3	Stathmin;Stathmin-2	Stmn1;Stmn2	tr|Q9DCP3|Q9DCP3_MOUSE Stathmin OS=Mus musculus OX=10090 GN=Stmn1 PE=2 SV=1;tr|Q9CYU5|Q9CYU5_MOUSE Stathmin OS=Mus musculus OX=10090 GN=Stmn1 PE=2 SV=1;tr|Q9CXQ8|Q9CXQ8_MOUSE Stathmin OS=Mus musculus OX=10090 GN=Stmn1 PE=2 SV=1;tr|Q91XT3|Q91XT3_MOUSE Stath	0.997563	1.22979e-10	196.95	187				0.926089	0.000568726	146.81	0.795772	0.004349	125.98	0.927978	2.35822e-05	157.91	0.997563	1.07981e-08	187	0.996651	1.22979e-10	196.95	1	K	LASPKKKDLSLEEIQKKLEAAEERRKSQEAQ;LSPPKKKDLSLEEIQKKLEAAEERRKSHEAE	DLSLEEIQK(0.998)K(0.002)	9	2	-0.253	426590000		38429000	23813000	37003000	64348000	60903000	0.575413	0.160284
Q9DCP3;Q9CYU5;Q9CXQ8;Q91XT3;Q8C2H3;Q545B6;P54227;D3Z1Z8;D3Z5N2;Q545S4;Q9CZ46;P55821	53	Q9DCP3;Q545S4	Q9DCP3	Stathmin;Stathmin-2	Stmn1;Stmn2	tr|Q9DCP3|Q9DCP3_MOUSE Stathmin OS=Mus musculus OX=10090 GN=Stmn1 PE=2 SV=1;tr|Q9CYU5|Q9CYU5_MOUSE Stathmin OS=Mus musculus OX=10090 GN=Stmn1 PE=2 SV=1;tr|Q9CXQ8|Q9CXQ8_MOUSE Stathmin OS=Mus musculus OX=10090 GN=Stmn1 PE=2 SV=1;tr|Q91XT3|Q91XT3_MOUSE Stath	0.66671	3.56521e-08	182.69	182.69	0.66671	3.56521e-08	182.69				0		NaN	0.5	0.0137978	60.518	0.578872	0.0331501	61.78				1	K	ASPKKKDLSLEEIQKKLEAAEERRKSQEAQV;SPPKKKDLSLEEIQKKLEAAEERRKSHEAEV	DLSLEEIQK(0.333)K(0.667)	10	2	-0.28696	245670000	39083000		42659000	59263000	76011000		0.60427	0.0889066
Q9DCA7	64	Q9DCA7	Q9DCA7	Neuron-specific vesicular protein calcyon	Caly	sp|Q9DCA7|CALY_MOUSE Neuron-specific vesicular protein calcyon OS=Mus musculus OX=10090 GN=Caly PE=2 SV=1	1	0.00711212	98.048	63.184	0		NaN				0		NaN	1	0.00711212	98.048	1	0.0386795	63.184	0		NaN	1	K	NTQTEYQLTSADQPKKFADLEGQRLACSHSE	K(1)FADLEGQR	1	3	1.0779	84737000	14975000		7448300	28404000	14718000	19192000	0.539766	0.20416
Q9DCA7	11	Q9DCA7	Q9DCA7	Neuron-specific vesicular protein calcyon	Caly	sp|Q9DCA7|CALY_MOUSE Neuron-specific vesicular protein calcyon OS=Mus musculus OX=10090 GN=Caly PE=2 SV=1	0.996228	0.0414058	47.971	47.971	0.987036	0.0476525	46.73	0.992435	0.0541752	45.433	0.996228	0.0414058	47.971	0.991595	0.0476525	46.73	0.993801	0.0559632	45.077	0.995191	0.0519301	45.879	1	K	_____MVKLGCSFSGKPGKEAGDQDGAAMDS	LGCSFSGK(0.996)PGK(0.004)	8	3	0.72387	148840000	27378000	14644000	21788000	29536000	30765000	24725000	0.750476	0.161228
Q9DBZ6;Q91VT3;Q3UNS0;Q3U645;P55096;A0A0G2JDI9	260	Q9DBZ6	Q9DBZ6	ATP-binding cassette sub-family D member 3	Abcd3	tr|Q9DBZ6|Q9DBZ6_MOUSE Uncharacterized protein OS=Mus musculus OX=10090 GN=Abcd3 PE=2 SV=1;tr|Q91VT3|Q91VT3_MOUSE ATP-binding cassette, sub-family D (ALD), member 3 OS=Mus musculus OX=10090 GN=Abcd3 PE=2 SV=1;tr|Q3UNS0|Q3UNS0_MOUSE Uncharacterized protein	1	0.000673263	80.312	61.423	1	0.00681061	54.871				1	0.00717818	55.899	1	0.000673263	80.312	1	0.00091809	75.462	1	0.00750033	61.423	1	K	TRLRRPIGKMTIMEQKYEGEYRYVNSRLITN	MTIMEQK(1)YEGEYR	7	3	0.3191	92544000	10349000		11894000	11415000	12198000	13249000	0.905119	0.283926
Q9DBJ6	180	Q9DBJ6	Q9DBJ6	Josephin-1	Josd1	sp|Q9DBJ6|JOS1_MOUSE Josephin-1 OS=Mus musculus OX=10090 GN=Josd1 PE=1 SV=1	1	8.6079e-10	116.98	77.847	1	3.59495e-06	94.837	1	4.05009e-09	104.06	1	1.12199e-06	90.464	1	3.91432e-09	112.14	1	4.01841e-07	102.43	1	8.6079e-10	116.98	1	K	GESELRKFLKYHLRGKNCELLLVVPEEVEAH	GK(1)NCELLLVVPEEVEAHQSWR	2	3	0.1936	671280000	65922000	50481000	74275000	55081000	123290000	78409000	0.742573	0.35722
Q9DB75	21	Q9DB75	Q9DB75	Cell death-inducing p53-target protein 1	Cdip1	sp|Q9DB75|CDIP1_MOUSE Cell death-inducing p53-target protein 1 OS=Mus musculus OX=10090 GN=Cdip1 PE=2 SV=1	1	4.5009e-25	140.04	122.66	1	6.15194e-12	110.03	1	9.40721e-12	104.51	1	4.5009e-25	140.04	1	6.9068e-12	108.75	1	2.29882e-14	115.66	1	1.48956e-17	122.66	1	K	PPPYPGGPTAPLLEEKSGAPLTPGRTSPAVM	SNEPPPPYPGGPTAPLLEEK(1)SGAPLTPGR	20	3	-0.4301	358130000	57370000	66545000	40293000	48640000	75153000	70132000	0.84676	0.426149
Q9D9G3	117	Q9D9G3	Q9D9G3	Cysteine-rich hydrophobic domain-containing protein 2	Chic2	sp|Q9D9G3|CHIC2_MOUSE Cysteine-rich hydrophobic domain-containing protein 2 OS=Mus musculus OX=10090 GN=Chic2 PE=2 SV=1	1	6.5643e-17	201.75	169.76	1	3.50634e-06	139.15	1	1.05898e-06	150.15	1	3.60427e-06	138.71	1	6.5643e-17	201.75	1	3.45235e-08	161.67	1	6.80007e-09	169.76	1	K	WPVICLSKRTRRSIEKLLEWENNRLYHKLCL	SIEK(1)LLEWENNR	4	2	-0.089447	885770000	78378000	89594000	94169000	99313000	119700000	114640000	0.78567	0.0366273
Q9D2Y8;S4R1T9;Q3SXC5	7	Q9D2Y8	Q9D2Y8	ADP-ribosylation factor-like protein 14	Arl14	tr|Q9D2Y8|Q9D2Y8_MOUSE Uncharacterized protein OS=Mus musculus OX=10090 GN=Arl14 PE=2 SV=1;tr|S4R1T9|S4R1T9_MOUSE ADP-ribosylation factor-like protein 14 OS=Mus musculus OX=10090 GN=Arl14 PE=3 SV=1;sp|Q3SXC5|ARL14_MOUSE ADP-ribosylation factor-like protein	1	0.0163765	64.563	64.563	1	0.0305627	64.563				0		NaN	0		NaN	1	0.0163765	64.563	0		NaN	1	K	_________MGLLNSKNPQSKQAHILLLGLD	MGLLNSK(1)	7	1	1.2468	157320000	35576000		31633000	25379000	39844000	24884000	1.11882	0.621306
Q9D1Q3;Q3UCT9;Q3TVJ0;O89051	39	Q9D1Q3	Q9D1Q3	Integral membrane protein 2B;BRI2, membrane form;BRI2 intracellular domain;BRI2C, soluble form;Bri23 peptide	Itm2b	tr|Q9D1Q3|Q9D1Q3_MOUSE BRICHOS domain-containing protein OS=Mus musculus OX=10090 GN=Itm2b PE=2 SV=1;tr|Q3UCT9|Q3UCT9_MOUSE BRICHOS domain-containing protein OS=Mus musculus OX=10090 GN=Itm2b PE=2 SV=1;tr|Q3TVJ0|Q3TVJ0_MOUSE BRICHOS domain-containing prote	1	2.25566e-25	151.95	135.84	1	1.0025e-24	142.65	1	4.15996e-17	122.22	1	2.25566e-25	151.95	1	2.66369e-17	127.73	1	2.25566e-25	151.95	1	4.63957e-18	135.84	1	K	EEALIVPPDAVAVDCKDPGDVVPVGQRRAWC	SSEEALIVPPDAVAVDCK(1)DPGDVVPVGQR	18	3	-0.34088	1091800000	146330000	118010000	148830000	167550000	298620000	175470000	0.643928	0.155375
Q9D0A2;Q5YLW3;Q3UK56;Q3UCL7;P62908	214	Q9D0A2	Q9D0A2	40S ribosomal protein S3	Rps3	tr|Q9D0A2|Q9D0A2_MOUSE KH type-2 domain-containing protein OS=Mus musculus OX=10090 GN=Rps3 PE=2 SV=1;tr|Q5YLW3|Q5YLW3_MOUSE Ribosomal protein S3 OS=Mus musculus OX=10090 GN=Rps3 PE=1 SV=1;tr|Q3UK56|Q3UK56_MOUSE KH type-2 domain-containing protein OS=Mus m	0.999998	2.01502e-08	102.97	102.97				0.999998	2.01502e-08	102.97	0.999224	0.000470512	59.661	0		NaN	0.99999	5.57269e-08	102.27				1	K	GPKKPLPDHVSIVEPKDEILPTTPISEQKGG	KPLPDHVSIVEPK(1)DEILPTTPISEQK	13	4	-0.80605	155550000		25735000	41112000	28867000	34826000		1.04952	0.865984
Q9CYD1;Q8BXK9	188	Q9CYD1	Q9CYD1	Chloride intracellular channel protein;Chloride intracellular channel protein 5	Clic5	tr|Q9CYD1|Q9CYD1_MOUSE Chloride intracellular channel protein OS=Mus musculus OX=10090 GN=Clic5 PE=2 SV=1;sp|Q8BXK9|CLIC5_MOUSE Chloride intracellular channel protein 5 OS=Mus musculus OX=10090 GN=Clic5 PE=1 SV=1	1	0.00181428	137.18	137.18	0.999993	0.00661971	71.501	0.999975	0.0062446	73.248	0.99998	0.0160184	106.14	0.999997	0.00960153	113.89	0.999939	0.0113538	89.296	1	0.00181428	137.18	1	K	LTLADCNLLPKLHVVKIVAKKYRNYDIPAEM	LHVVK(1)IVAK	5	2	-0.094369	497170000	47204000	76018000	65676000	73766000	63174000	69108000	0.916767	0.558474
Q9CY29;Q3ULG4;O35226	68	Q9CY29	Q9CY29	26S proteasome non-ATPase regulatory subunit 4	Psmd4	tr|Q9CY29|Q9CY29_MOUSE VWFA domain-containing protein OS=Mus musculus OX=10090 GN=Psmd4 PE=2 SV=1;tr|Q3ULG4|Q3ULG4_MOUSE VWFA domain-containing protein OS=Mus musculus OX=10090 GN=Psmd4 PE=2 SV=1;sp|O35226|PSMD4_MOUSE 26S proteasome non-ATPase regulatory s	0.99999	0.00383319	68.786	51.979	0.999788	0.0122051	60.49	0.999401	0.0180481	54.7	0		NaN	0.999988	0.00383319	68.786	0.999898	0.0154312	57.293	0.99999	0.0111487	56.225	1	K	EVLTTLTPDTGRILSKLHTVQPKGKITFCTG	ILSK(1)LHTVQPK	4	4	-0.083114	184700000	22221000	12993000	19299000	45540000	22201000	14657000	0.661582	0.391597
Q9CXY0;P63321	159	Q9CXY0	Q9CXY0	Ras-related protein Ral-A	Rala	tr|Q9CXY0|Q9CXY0_MOUSE Uncharacterized protein OS=Mus musculus OX=10090 GN=Rala PE=2 SV=1;sp|P63321|RALA_MOUSE Ras-related protein Ral-A OS=Mus musculus OX=10090 GN=Rala PE=1 SV=1	1	0.000404527	76.378	70.748				0		NaN	0		NaN	1	0.000404527	76.378	1	0.0190105	47.68	1	0.000562511	70.748	1	K	NRADQWNVNYVETSAKTRANVDKVFFDLMRE	ADQWNVNYVETSAK(1)TR	14	3	0.38711	87925000		18649000	17836000	18415000	14744000	18280000	1.06393	0.537913
Q9CUM9;G3X9R0;A0A1B0GR13	219	Q9CUM9	Q9CUM9		Cylc1	tr|Q9CUM9|Q9CUM9_MOUSE Cylicin_N domain-containing protein (Fragment) OS=Mus musculus OX=10090 GN=Cylc1 PE=2 SV=3;tr|G3X9R0|G3X9R0_MOUSE Cylicin, basic protein of sperm head cytoskeleton 1 OS=Mus musculus OX=10090 GN=Cylc1 PE=1 SV=1;tr|A0A1B0GR13|A0A1B0GR1	1	0.0371541	39.523	22.874	1	0.0371541	39.523	0		NaN				0		NaN	0		NaN	0		NaN	2	K	NNSKKTLEMSLRNGNKNSMNFVLKGNAATCC	TLEMSLRNGNK(1)NSMNFVLK(1)	11	4	1.0191	506530000	58962000	82256000		79622000	167780000	117910000	0.579852	0.230221
Q9CUM9;G3X9R0;A0A1B0GR13	227	Q9CUM9	Q9CUM9		Cylc1	tr|Q9CUM9|Q9CUM9_MOUSE Cylicin_N domain-containing protein (Fragment) OS=Mus musculus OX=10090 GN=Cylc1 PE=2 SV=3;tr|G3X9R0|G3X9R0_MOUSE Cylicin, basic protein of sperm head cytoskeleton 1 OS=Mus musculus OX=10090 GN=Cylc1 PE=1 SV=1;tr|A0A1B0GR13|A0A1B0GR1	1	0.0371541	39.523	22.874	1	0.0371541	39.523	0		NaN				0		NaN	0		NaN	0		NaN	2	K	MSLRNGNKNSMNFVLKGNAATCCKDNPNTDS	TLEMSLRNGNK(1)NSMNFVLK(1)	19	4	1.0191	506530000	58962000	82256000		79622000	167780000	117910000	0.579852	0.230221
Q9CTW1;Q3UZP2;Q3UZU8;Q8BP91;Q3TY66;P16014	116	Q9CTW1	Q9CTW1	Secretogranin-1;CCB peptide;PE-11	Chgb	tr|Q9CTW1|Q9CTW1_MOUSE Uncharacterized protein (Fragment) OS=Mus musculus OX=10090 GN=Chgb PE=2 SV=1;tr|Q3UZP2|Q3UZP2_MOUSE Uncharacterized protein OS=Mus musculus OX=10090 GN=Chgb PE=2 SV=1;tr|Q3UZU8|Q3UZU8_MOUSE Uncharacterized protein OS=Mus musculus OX	0.998758	2.48469e-32	178.06	139.39	0.922934	2.48469e-32	178.06	0.939629	0.000174885	77.391	0.920685	1.39131e-08	113.54	0.964931	1.5886e-08	112.56	0.952767	1.97544e-12	133.94	0.998758	7.14194e-17	139.39	1	K	REDAGAPVEDSQGQTKVGNEKWTEGGGHSRE	EDAGAPVEDSQGQTK(0.999)VGNEK(0.001)	15	3	-0.29762	180810000	24253000	14094000	42921000	31065000	30774000	37698000	0.81646	0.524287
Q9CTR1;Q8CCK0	116	Q9CTR1	Q9CTR1	Histone H2A;Core histone macro-H2A.2	H2afy2	tr|Q9CTR1|Q9CTR1_MOUSE Histone H2A (Fragment) OS=Mus musculus OX=10090 GN=Macroh2a2 PE=2 SV=1;sp|Q8CCK0|H2AW_MOUSE Core histone macro-H2A.2 OS=Mus musculus OX=10090 GN=H2afy2 PE=1 SV=3	0.912285	0.00120405	114.97	53.683	0.912285	0.0196211	53.683	0.89346	0.00297481	109.86	0		NaN	0.851978	0.00388648	92.439	0.904012	0.00166528	107.79	0.882804	0.00120405	114.97	1	K	ASGGVLPRIHPELLAKKRGTKGKSETILSPP	IHPELLAK(0.912)K(0.088)R	8	4	-0.31513	601260000	22815000	23891000	39538000	23009000	30464000	22640000	1.1331	0.602129
Q9CTR1;Q8CCK0	117	Q9CTR1	Q9CTR1	Histone H2A;Core histone macro-H2A.2	H2afy2	tr|Q9CTR1|Q9CTR1_MOUSE Histone H2A (Fragment) OS=Mus musculus OX=10090 GN=Macroh2a2 PE=2 SV=1;sp|Q8CCK0|H2AW_MOUSE Core histone macro-H2A.2 OS=Mus musculus OX=10090 GN=H2afy2 PE=1 SV=3	0.605629	0.00378181	109.86	94.302	0.546233	0.0127667	67.726	0.5	0.0259809	109.86	0.605629	0.00378181	94.302	0.5	0.0472325	92.439	0		NaN	0		NaN	1	K	SGGVLPRIHPELLAKKRGTKGKSETILSPPP	IHPELLAK(0.394)K(0.606)	9	2	-0.028578	358580000	41611000	48006000	26453000	37867000	44116000	73441000	0.746796	0.359742
Q9CTE1;Q9JJF0	49	Q9CTE1	Q9CTE1	Nucleosome assembly protein 1-like 5	Nap1l5	tr|Q9CTE1|Q9CTE1_MOUSE Uncharacterized protein (Fragment) OS=Mus musculus OX=10090 GN=Nap1l5 PE=2 SV=1;sp|Q9JJF0|NP1L5_MOUSE Nucleosome assembly protein 1-like 5 OS=Mus musculus OX=10090 GN=Nap1l5 PE=1 SV=1	0.832414	0.00170625	88.021	54.023	0		NaN				0		NaN				0.832414	0.0436672	54.023	0.5	0.00170625	88.021	1	K	DKIEAKFDKEFQALEKKYNDIYKPLLAKIQE	FDKEFQALEK(0.832)K(0.168)	10	3	-0.36274	191710000	33141000		45075000		63250000	50249000	0.689134	0.183601
Q9CTE1;Q9JJF0	56	Q9CTE1	Q9CTE1	Nucleosome assembly protein 1-like 5	Nap1l5	tr|Q9CTE1|Q9CTE1_MOUSE Uncharacterized protein (Fragment) OS=Mus musculus OX=10090 GN=Nap1l5 PE=2 SV=1;sp|Q9JJF0|NP1L5_MOUSE Nucleosome assembly protein 1-like 5 OS=Mus musculus OX=10090 GN=Nap1l5 PE=1 SV=1	0.999991	0.0019279	101.65	98.233	0.999976	0.0027946	98.055	0.999927	0.0135058	79.128	0.999991	0.00275156	98.233	0.99997	0.0019279	101.65	0.999975	0.00340546	95.523	0.999918	0.00355372	94.909	1	K	DKEFQALEKKYNDIYKPLLAKIQELTGEMEG	YNDIYK(1)PLLAK	6	2	-0.20961	889830000	85575000	74492000	107810000	120170000	134100000	102820000	0.750167	0.0896071
Q9CQR2	81	Q9CQR2	Q9CQR2	40S ribosomal protein S21	Rps21	sp|Q9CQR2|RS21_MOUSE 40S ribosomal protein S21 OS=Mus musculus OX=10090 GN=Rps21 PE=1 SV=1	1	0.020893	92.653	71.922	1	0.020893	92.653	0		NaN	0		NaN	0		NaN	0		NaN	1	0.0465314	71.922	1	K	DDSILRLAKADGIVSKNF_____________	ADGIVSK(1)NF	7	2	0.017449	128140000	16899000	17915000	26134000	28422000	16698000	22074000	0.907045	0.665977
Q9CQA1	9	Q9CQA1	Q9CQA1	Trafficking protein particle complex subunit 5	Trappc5	sp|Q9CQA1|TPPC5_MOUSE Trafficking protein particle complex subunit 5 OS=Mus musculus OX=10090 GN=Trappc5 PE=1 SV=1	1	0.0226738	62.558	46.334				1	0.0291327	57.032	1	0.050426	48.698	1	0.0329684	53.751	1	0.0226738	62.558	1	0.0612327	46.334	1	K	_______MEARFTRGKSALLERALVRPRTEV	GK(1)SALLER	2	3	0.059797	232230000		38222000	47124000	51720000	55161000	40006000	0.871548	0.422495
Q99PU5	639	Q99PU5	Q99PU5	Long-chain-fatty-acid--CoA ligase ACSBG1	Acsbg1	sp|Q99PU5|ACBG1_MOUSE Long-chain-fatty-acid--CoA ligase ACSBG1 OS=Mus musculus OX=10090 GN=Acsbg1 PE=1 SV=1	1	9.11047e-06	108.06	72.175	1	0.00240706	65.467				1	0.000892031	69.224	1	9.11047e-06	108.06	0		NaN	1	0.00077782	72.175	1	K	SLTEQAVEFCQRVGSKASTVSEIVGQRDEAV	VGSK(1)ASTVSEIVGQR	4	3	-0.98959	135550000	29117000		19156000	27683000	25221000	34377000	0.829614	0.404669
Q99LI9	425	Q99LI9	Q99LI9	Polyribonucleotide 5'-hydroxyl-kinase Clp1	Clp1	sp|Q99LI9|CLP1_MOUSE Polyribonucleotide 5'-hydroxyl-kinase Clp1 OS=Mus musculus OX=10090 GN=Clp1 PE=1 SV=1	1	0.0333875	39.424	39.424				1	0.0506346	33.195	0		NaN	1	0.0373635	37.613	0		NaN	1	0.0333875	39.424	1	K	PKNFLLIMDIRFMDLK_______________	NFLLIMDIRFMDLK(1)	14	3	0.51242	412030000		66076000	92555000	77614000	94172000	81613000	0.939019	0.691576
Q99KF5;P00493	151	Q99KF5	Q99KF5	Hypoxanthine-guanine phosphoribosyltransferase	Hprt;Hprt1	tr|Q99KF5|Q99KF5_MOUSE Hypoxanthine phosphoribosyltransferase OS=Mus musculus OX=10090 GN=Hprt PE=2 SV=1;sp|P00493|HPRT_MOUSE Hypoxanthine-guanine phosphoribosyltransferase OS=Mus musculus OX=10090 GN=Hprt1 PE=1 SV=3	0.999999	6.12641e-18	168.5	168.5	0.999707	0.000851145	70.281	0.999933	0.00021407	82.529	0.999918	2.13258e-05	101.42	0		NaN	0.999964	1.5085e-05	103.17	0.999999	6.12641e-18	168.5	1	K	IIDTGKTMQTLLSLVKQYSPKMVKVASLLVK	TMQTLLSLVK(1)QYSPK	10	3	-0.166	514390000	30751000	26115000	38397000	92609000	34096000	25341000	0.626541	0.426737
Q99JY8	15	Q99JY8	Q99JY8	Lipid phosphate phosphohydrolase 3	Ppap2b	sp|Q99JY8|PLPP3_MOUSE Phospholipid phosphatase 3 OS=Mus musculus OX=10090 GN=Plpp3 PE=1 SV=1	1	2.63106e-23	155.1	102.08	1	8.85838e-08	106.93	1	9.19426e-06	95.197	1	7.94018e-12	130.29	1	1.69012e-11	122.1	1	2.63106e-23	155.1	1	1.49793e-06	102.08	1	K	_MQSYKYDKAIVPESKNGGSPALNNNPRKGG	AIVPESK(1)NGGSPALNNNPR	7	3	-0.18841	79613000		10963000	16258000	17409000	19927000	15057000	0.779331	0.246184
Q99JY8	5	Q99JY8	Q99JY8	Lipid phosphate phosphohydrolase 3	Ppap2b	sp|Q99JY8|PLPP3_MOUSE Phospholipid phosphatase 3 OS=Mus musculus OX=10090 GN=Plpp3 PE=1 SV=1	0.997857	0.00161907	103.74	103.74	0		NaN	0		NaN	0		NaN	0.994429	0.00511918	69.598	0.997818	0.00255491	91.853	0.997857	0.00161907	103.74	1	K	___________MQSYKYDKAIVPESKNGGSP	MQSYK(0.998)YDK(0.002)	5	2	0.7154	89351000	13022000	12580000	15481000	12834000	13573000	13040000	1.04147	0.588681
Q921S5;P51863	343	Q921S5	Q921S5	V-type proton ATPase subunit d 1	Atp6v0d1	tr|Q921S5|Q921S5_MOUSE V-type proton ATPase subunit OS=Mus musculus OX=10090 GN=Atp6v0d1 PE=2 SV=1;sp|P51863|VA0D1_MOUSE V-type proton ATPase subunit d 1 OS=Mus musculus OX=10090 GN=Atp6v0d1 PE=1 SV=2	1	0.00333563	116.73	100.15	1	0.00731296	96.253	1	0.00333563	116.73	1	0.00561142	105.14	1	0.00950888	86.011	1	0.00552658	105.57	1	0.00657126	100.15	1	K	NIVWIAECIAQRHRAKIDNYIPIF_______	AK(1)IDNYIPIF	2	2	0.066151	445200000	73022000	63105000	62769000	79023000	72276000	95004000	0.807526	0.103873
Q920I9;Q05CF1;A0A494B9P4;Q8C711	364	Q920I9	Q920I9	WD repeat-containing protein 7	Wdr7	sp|Q920I9|WDR7_MOUSE WD repeat-containing protein 7 OS=Mus musculus OX=10090 GN=Wdr7 PE=1 SV=3;tr|Q05CF1|Q05CF1_MOUSE Wdr7 protein (Fragment) OS=Mus musculus OX=10090 GN=Wdr7 PE=2 SV=1;tr|A0A494B9P4|A0A494B9P4_MOUSE WD repeat-containing protein 7 OS=Mus mu	1	4.08241e-12	130.09	130.09	0		NaN				0		NaN				0		NaN	1	4.08241e-12	130.09	1	K	SSGRLNIWNIADIAEKQEADEGLKMTTCISL	LNIWNIADIAEK(1)QEADEGLK	12	3	-0.16417	176010000	14435000		61085000		58633000	41855000	0.751533	0.664514
Q91XV3	81	Q91XV3	Q91XV3	Brain acid soluble protein 1	Basp1	sp|Q91XV3|BASP1_MOUSE Brain acid soluble protein 1 OS=Mus musculus OX=10090 GN=Basp1 PE=1 SV=3	0.999999	0.0029141	112.11	112.11	0		NaN	0.999762	0.0085456	78.334	0.999746	0.0029141	69.261	0.999999	0.00424249	112.11	0		NaN	0		NaN	1	K	EAKAEEKEADKAAAAKEEAPKAEPEKSEGAA	AAAAK(1)EEAPK	5	2	0.085033	377760000	40538000	19113000	34191000	28159000	61789000	34839000	0.752017	0.441438
Q91XV3	72	Q91XV3	Q91XV3	Brain acid soluble protein 1	Basp1	sp|Q91XV3|BASP1_MOUSE Brain acid soluble protein 1 OS=Mus musculus OX=10090 GN=Basp1 PE=1 SV=3	0.99996	0.000337572	102.62	102.62	0		NaN	0.99996	0.000337572	102.62	0.995057	0.00364316	76.073	0.997572	0.00384736	75.088				0.999952	0.000951478	94.191	1	K	EKPKDAADGEAKAEEKEADKAAAAKEEAPKA	AEEK(1)EADKAAAAK	4	3	0.32122	235670000	41288000	34569000	41518000	75547000		42749000	0.661476	0.209486
Q91XV3	38	Q91XV3	Q91XV3	Brain acid soluble protein 1	Basp1	sp|Q91XV3|BASP1_MOUSE Brain acid soluble protein 1 OS=Mus musculus OX=10090 GN=Basp1 PE=1 SV=3	1	5.71239e-32	156.88	156.88	1	1.33073e-11	117.21	1	4.49537e-07	90.097	1	5.20307e-13	103.63	1	1.49856e-16	123.85	1	5.71239e-32	156.88	1	1.33472e-16	125.35	1	K	DKKAEGAGTEEEGTPKESEPQAAADATEVKE	AEGAGTEEEGTPK(1)ESEPQAAADATEVK	13	3	0.087975	298920000	49933000	41214000	20769000	43198000	47766000	47471000	0.808437	0.370401
Q91XV3	52	Q91XV3	Q91XV3	Brain acid soluble protein 1	Basp1	sp|Q91XV3|BASP1_MOUSE Brain acid soluble protein 1 OS=Mus musculus OX=10090 GN=Basp1 PE=1 SV=3	0.999997	1.1073e-20	150.83	150.83	0.99902	3.98107e-14	130.49	0.999997	1.1073e-20	150.83	0.999993	7.45382e-16	137.42	0.999956	2.76562e-14	132.65	0.999987	2.33293e-20	146.6	0.999927	2.33293e-20	146.6	1	K	PKESEPQAAADATEVKESTEEKPKDAADGEA	ESEPQAAADATEVK(1)ESTEEKPK	14	4	0.17635	1566400000	55061000	39512000	64144000	32184000	42088000	77141000	1.04824	0.882179
Q91XV3	68	Q91XV3	Q91XV3	Brain acid soluble protein 1	Basp1	sp|Q91XV3|BASP1_MOUSE Brain acid soluble protein 1 OS=Mus musculus OX=10090 GN=Basp1 PE=1 SV=3	0.999999	7.76144e-23	201.84	171.85	0.999999	3.05256e-13	171.85	0.998738	0.0142498	56.122	0.999996	7.76144e-23	201.84	0.999978	5.68583e-08	155.15	0.999998	2.28103e-16	191.4	0.999998	1.59746e-11	172.88	1	K	ESTEEKPKDAADGEAKAEEKEADKAAAAKEE	DAADGEAK(1)AEEK	8	2	0.7726	222930000	22307000	19150000	27188000	19335000	42172000	33676000	0.72119	0.278598
Q91XV3	60	Q91XV3	Q91XV3	Brain acid soluble protein 1	Basp1	sp|Q91XV3|BASP1_MOUSE Brain acid soluble protein 1 OS=Mus musculus OX=10090 GN=Basp1 PE=1 SV=3	0.985135	8.55771e-06	105.39	42.314	0.974071	8.55771e-06	105.39	0.933978	0.000138569	95.662	0.890611	9.08742e-06	104.45	0.881689	0.00038728	84.874	0.985135	0.000157247	94.544	0.969811	0.00346996	60.209	1	K	AADATEVKESTEEKPKDAADGEAKAEEKEAD	ESTEEK(0.015)PK(0.985)DAADGEAK	8	4	-0.14723	496540000	74301000	50044000	50425000	31290000	69655000	8427000	1.59794	0.32799
Q91XV3	170	Q91XV3	Q91XV3	Brain acid soluble protein 1	Basp1	sp|Q91XV3|BASP1_MOUSE Brain acid soluble protein 1 OS=Mus musculus OX=10090 GN=Basp1 PE=1 SV=3	1	3.61134e-10	119.18	119.18	0.999997	2.50958e-06	81.884	1	1.19677e-06	99.407	1	9.62072e-07	100.19	0.999999	2.21425e-09	112.58	1	2.33499e-06	95.622	1	3.61134e-10	119.18	1	K	GPEAKSDAAPAASDSKPSSAEPAPSSKETPA	SDAAPAASDSK(1)PSSAEPAPSSK	11	3	0.55312	82523000		14056000	18600000	15992000	17467000	16407000	0.982313	0.879703
Q91X95;Q3UPA1;P21278	102	Q91X95	Q91X95	Guanine nucleotide-binding protein subunit alpha-11	Gna11	tr|Q91X95|Q91X95_MOUSE Guanine nucleotide binding protein, alpha 11 OS=Mus musculus OX=10090 GN=Gna11 PE=2 SV=1;tr|Q3UPA1|Q3UPA1_MOUSE Uncharacterized protein OS=Mus musculus OX=10090 GN=Gna11 PE=1 SV=1;sp|P21278|GNA11_MOUSE Guanine nucleotide-binding prot	1	0.000935643	147.52	147.52	0.999797	0.00804066	117.1	0.999997	0.0118063	109.36	0.999995	0.00697364	119.29	0.999999	0.00511353	141.47	1	0.000935643	147.52	0.999991	0.00110508	145.34	1	K	MQAMVRAMATLKILYKYEQNKANALLIREVD	ILYK(1)YEQNK	4	2	-0.32779	433370000	12289000	13505000	10028000		17190000	17464000	0.689136	0.0265344
Q91VT8	83	Q91VT8	Q91VT8	Small integral membrane protein 14	Smim14	sp|Q91VT8|SIM14_MOUSE Small integral membrane protein 14 OS=Mus musculus OX=10090 GN=Smim14 PE=1 SV=1	1	0.00222435	51.876	32.702	1	0.0263196	40.012				1	0.00222435	51.876	0		NaN	1	0.0592907	32.702				1	K	FLLRPPNLRGSSLPGKPSSPHSGQDPPAPPV	GSSLPGK(1)PSSPHSGQDPPAPPVD	7	3	-0.26476	94937000	14842000		28057000	12143000	39895000		0.824378	0.79426
Q91VB8;Q9CY06;Q9CWS5;Q8BPF4;Q9QWJ3;A8DUV3;P01942;Q61287;A8DUV1;Q61649	8	Q91VB8	Q91VB8	Hemoglobin subunit alpha	haemaglobin alpha 2;Hbat1;Hba	tr|Q91VB8|Q91VB8_MOUSE Alpha globin 1 OS=Mus musculus OX=10090 GN=Hba-a1 PE=1 SV=1;tr|Q9CY06|Q9CY06_MOUSE GLOBIN domain-containing protein OS=Mus musculus OX=10090 PE=2 SV=1;tr|Q9CWS5|Q9CWS5_MOUSE GLOBIN domain-containing protein OS=Mus musculus OX=10090 P	0.997005	0.00334477	95.775	95.775	0.965324	0.0151183	77.662	0.997005	0.00334477	95.775				0		NaN	0		NaN	0		NaN	1	K	________MVLSGEDKSNIKAAWGKIGGHGA	VLSGEDK(0.997)SNIK(0.003)	7	2	0.23333	76317000	8645500	11471000		27369000	12751000	16080000	0.536917	0.232051
Q8VHL1	317	Q8VHL1	Q8VHL1	Histone-lysine N-methyltransferase SETD7	Setd7	sp|Q8VHL1|SETD7_MOUSE Histone-lysine N-methyltransferase SETD7 OS=Mus musculus OX=10090 GN=Setd7 PE=1 SV=2	1	0.0133011	83.801	53.166	0		NaN	1	0.0336519	53.166	1	0.0304542	83.801	1	0.0269294	58.917	1	0.0133011	73.616	1	0.0336519	53.166	1	K	NCVYDLFVHPRFGPIKCIRTLRAVEAEEELT	FGPIK(1)CIR	5	3	0.17943	424280000	44854000	48440000	45723000	51732000	64016000	54977000	0.814274	0.0508932
Q8VE19	479	Q8VE19	Q8VE19	WD repeat-containing protein mio	Mios	sp|Q8VE19|MIO_MOUSE GATOR complex protein MIOS OS=Mus musculus OX=10090 GN=Mios PE=1 SV=2	1	5.02393e-06	94.856	78.674	1	2.32728e-05	85.203	0		NaN				1	2.47008e-05	85.087	1	5.02393e-06	94.856	1	0.0001036	78.674	1	K	LGMVESSRHNWSGLDKQTDIQNLNEERILAL	HNWSGLDK(1)QTDIQNLNEER	8	4	0.28549	85313000	18885000	11426000		18771000	14950000	21282000	0.826619	0.448699
Q8VDQ8;Q3UJK6;A0A140LHL5	287	Q8VDQ8	Q8VDQ8	NAD-dependent protein deacetylase sirtuin-2	Sirt2	sp|Q8VDQ8|SIR2_MOUSE NAD-dependent protein deacetylase sirtuin-2 OS=Mus musculus OX=10090 GN=Sirt2 PE=1 SV=2;tr|Q3UJK6|Q3UJK6_MOUSE NAD-dependent protein deacetylase OS=Mus musculus OX=10090 GN=Sirt2 PE=2 SV=1;tr|A0A140LHL5|A0A140LHL5_MOUSE NAD-dependent p	0.999857	0.0190486	88.029	88.029				0		NaN	0		NaN	0.999852	0.0201918	85.357	0.999857	0.0190486	88.029	0.993884	0.0298496	69.176	1	K	LISKAPLATPRLLINKEKTGQTDPFLGMMMG	LLINK(1)EK	5	3	-0.071459	101740000		18042000	17312000	20288000	30156000	15938000	0.798876	0.473018
Q8VDQ8;Q3UJK6;A0A140LHL5	55	Q8VDQ8	Q8VDQ8	NAD-dependent protein deacetylase sirtuin-2	Sirt2	sp|Q8VDQ8|SIR2_MOUSE NAD-dependent protein deacetylase sirtuin-2 OS=Mus musculus OX=10090 GN=Sirt2 PE=1 SV=2;tr|Q3UJK6|Q3UJK6_MOUSE NAD-dependent protein deacetylase OS=Mus musculus OX=10090 GN=Sirt2 PE=2 SV=1;tr|A0A140LHL5|A0A140LHL5_MOUSE NAD-dependent p	1	1.1258e-55	237.49	229.54	1	0.000820203	71.08	1	0.000549679	85.845	1	1.1258e-55	237.49	1	1.25288e-05	103.39	1	0.000212119	87.824	1	1.2227e-42	229.54	1	K	FLRNLFTQTLGLGSQKERLLDELTLEGVTRY	NLFTQTLGLGSQK(1)ER	13	2	-0.9548	485690000	57702000	54554000	59524000	89396000	138090000	69473000	0.578464	0.110663
Q8VD75;A0A0J9YUX9;Q8C303;A0A1D5RMM7	155	Q8VD75	Q8VD75	Huntingtin-interacting protein 1	Hip1	sp|Q8VD75|HIP1_MOUSE Huntingtin-interacting protein 1 OS=Mus musculus OX=10090 GN=Hip1 PE=1 SV=2;tr|A0A0J9YUX9|A0A0J9YUX9_MOUSE Huntingtin-interacting protein 1 (Fragment) OS=Mus musculus OX=10090 GN=Hip1 PE=1 SV=1;tr|Q8C303|Q8C303_MOUSE ENTH domain-contai	1	0.0013364	99.802	78.264	1	0.00146742	96.948	1	0.00963911	60.019	1	0.0151198	92.062	1	0.00294807	78.149	1	0.00190991	87.308	1	0.0013364	99.802	1	K	SIYLKLLRTRMEYHTKNPRFPGNLQMSDRQL	MEYHTK(1)NPR	6	3	-0.72333	268760000	53361000	37618000		26715000	38721000	42410000	1.2654	0.34223
Q8VD62	206	Q8VD62	Q8VD62	UPF0696 protein C11orf68 homolog	Bles03	sp|Q8VD62|CK068_MOUSE UPF0696 protein C11orf68 homolog OS=Mus musculus OX=10090 GN=Bles03 PE=1 SV=2	1	0.00488872	125.98	124.98	0		NaN	0		NaN	1	0.0701972	42.395				1	0.00488872	125.98	1	0.00516252	124.98	1	K	AGIARAVVEGRLQVAKVSPRAKEGGRQVICV	LQVAK(1)VSPR	5	2	-0.03806	180800000	30685000	4645500	37368000		57932000	26222000	0.575916	0.382591
Q8VCZ1;Q9DD05;P10518;O89061	87	Q8VCZ1	Q8VCZ1	Delta-aminolevulinic acid dehydratase	Alad	tr|Q8VCZ1|Q8VCZ1_MOUSE Alad protein OS=Mus musculus OX=10090 GN=Alad PE=2 SV=1;tr|Q9DD05|Q9DD05_MOUSE Delta-aminolevulinic acid dehydratase OS=Mus musculus OX=10090 GN=Alad PE=2 SV=1;sp|P10518|HEM2_MOUSE Delta-aminolevulinic acid dehydratase OS=Mus musculu	1	2.07668e-14	133.94	133.94	1	0.00010724	78.352	1	0.0162278	45.972	1	2.14256e-05	85.013	1	3.29325e-14	131.82	1	2.91668e-14	132.48	1	2.07668e-14	133.94	1	K	GLRCVLIFGVPSRVPKDEQGSAADSEDSPTI	VPK(1)DEQGSAADSEDSPTIEAVR	3	3	-0.21013	162250000	33609000	23771000	22440000	25910000	30521000	26001000	0.968313	0.831616
Q8R2Y2	597	Q8R2Y2	Q8R2Y2	Cell surface glycoprotein MUC18	Mcam	sp|Q8R2Y2|MUC18_MOUSE Cell surface glycoprotein MUC18 OS=Mus musculus OX=10090 GN=Mcam PE=1 SV=1	1	0.00267865	72.891	72.891	1	0.00566567	66.004	0		NaN	1	0.023546	50.897	1	0.00267865	71.558	1	0.0116064	59.185	1	0.00302799	72.891	1	K	YFFYKKGKLPCGRSGKQEITLPPTRKSEFVV	SGK(1)QEITLPPTR	3	3	-0.37228	73678000		8622100	21424000	16931000	16107000	10594000	1.03294	0.935119
Q8R1P3;Q542P2;P35802	239	Q8R1P3	Q8R1P3	Neuronal membrane glycoprotein M6-a	Gpm6a	tr|Q8R1P3|Q8R1P3_MOUSE Gpm6a protein OS=Mus musculus OX=10090 GN=Gpm6a PE=2 SV=1;tr|Q542P2|Q542P2_MOUSE Uncharacterized protein OS=Mus musculus OX=10090 GN=Gpm6a PE=1 SV=1;sp|P35802|GPM6A_MOUSE Neuronal membrane glycoprotein M6-a OS=Mus musculus OX=10090 G	1	0.011309	117.72	113.7	1	0.0150493	104.75	0.999999	0.0182625	84.568	1	0.0132687	110.31	1	0.011309	113.7	1	0.0182072	117.72	1	0.0217561	109.36	1	K	LSANWAYVKDACRMQKYEDIKSKEEQELHDI	MQK(1)YEDIK	3	2	-0.48698	3695800000	227490000	259330000	239530000	173740000	206140000	172320000	1.31537	0.0158148
Q8R1P3;Q542P2;P35802	246	Q8R1P3	Q8R1P3	Neuronal membrane glycoprotein M6-a	Gpm6a	tr|Q8R1P3|Q8R1P3_MOUSE Gpm6a protein OS=Mus musculus OX=10090 GN=Gpm6a PE=2 SV=1;tr|Q542P2|Q542P2_MOUSE Uncharacterized protein OS=Mus musculus OX=10090 GN=Gpm6a PE=1 SV=1;sp|P35802|GPM6A_MOUSE Neuronal membrane glycoprotein M6-a OS=Mus musculus OX=10090 G	1	9.33647e-11	140.31	76.262	1	1.17756e-05	113.59	1	0.00026469	91.207	1	0.000354987	86.548	1	1.89058e-05	109.35	1	7.90791e-10	137.59	1	9.33647e-11	140.31	1	K	VKDACRMQKYEDIKSKEEQELHDIHSTRSKE	SK(1)EEQELHDIHSTR	2	5	0.4336	3171300000	108370000	57387000	113730000	125290000	171060000	208150000	0.553988	0.0664197
Q8R0S5;Q8R1U5;Q3UUH6;Q91WA9;Q8K4E1;Q8BXW2;Q3U009	157	Q8R0S5	Q8R0S5		Abcg4	tr|Q8R0S5|Q8R0S5_MOUSE Abcg4 protein (Fragment) OS=Mus musculus OX=10090 GN=Abcg4 PE=2 SV=1;tr|Q8R1U5|Q8R1U5_MOUSE Abcg4 protein (Fragment) OS=Mus musculus OX=10090 GN=Abcg4 PE=2 SV=1;tr|Q3UUH6|Q3UUH6_MOUSE ABC transporter domain-containing protein OS=Mus	0.83568	0.0159834	46.069	46.069	0.802454	0.0307273	37.613	0.788381	0.0297728	44.511	0.83568	0.0159834	46.069	0.75484	0.0399518	33.317	0.811862	0.0434175	32.068				1	K	MLFRAVQNGLCTMAEKKSSPGKNELPAHCPT	AVQNGLCTMAEK(0.836)K(0.164)	12	3	0.60965	55563000	13495000	9375400	10579000	14624000	7490300		1.00838	0.977978
Q8QZS9;Q14AQ1;P62334	101	Q8QZS9	Q8QZS9	26S protease regulatory subunit 10B	Psmc6	tr|Q8QZS9|Q8QZS9_MOUSE Psmc6 protein (Fragment) OS=Mus musculus OX=10090 GN=Psmc6 PE=2 SV=1;tr|Q14AQ1|Q14AQ1_MOUSE Proteasome (Prosome, macropain) 26S subunit, ATPase, 6 OS=Mus musculus OX=10090 GN=Psmc6 PE=1 SV=1;sp|P62334|PRS10_MOUSE 26S proteasome regul	0.999998	9.33312e-14	122.01	113.26	0.999998	3.38868e-09	113.26				0.998987	0.0311307	40.81	0.999969	0.00229197	57.009	0.999962	0.000473433	69.763	0.999996	9.33312e-14	122.01	1	K	LLARAVASQLDCNFLKVVSSSIVDKYIGESA	AVASQLDCNFLK(1)VVSSSIVDK	12	3	0.40926	458870000	99998000		48763000	141130000	96398000	72586000	0.719547	0.434406
Q8K274	45	Q8K274	Q8K274	Ketosamine-3-kinase	Fn3krp	sp|Q8K274|KT3K_MOUSE Ketosamine-3-kinase OS=Mus musculus OX=10090 GN=Fn3krp PE=1 SV=2	1	0.00688319	117.1	93.992	1	0.0188827	117.1	0		NaN	1	0.0155813	68.625	1	0.0228617	113.41	0		NaN	1	0.00688319	93.992	1	K	SYDTDKGRVFVKVNSKAEARRMFEGEMASLT	VNSK(1)AEAR	4	3	0.73593	273450000	33823000	41991000	40227000		60411000	42886000	0.748915	0.172653
Q8K232;Q9QYC0;F8WHZ9;F8WGR0;E9Q1K3	288	Q8K232	Q8K232	Alpha-adducin	Add1	tr|Q8K232|Q8K232_MOUSE Adducin 1 (Alpha) OS=Mus musculus OX=10090 GN=Add1 PE=2 SV=1;sp|Q9QYC0|ADDA_MOUSE Alpha-adducin OS=Mus musculus OX=10090 GN=Add1 PE=1 SV=2;tr|F8WHZ9|F8WHZ9_MOUSE Alpha-adducin OS=Mus musculus OX=10090 GN=Add1 PE=1 SV=1;tr|F8WGR0|F8WG	0.880556	0.0180634	55.567	55.567				0		NaN	0		NaN				0		NaN	0.880556	0.0180634	55.567	1	K	YHGILVDEEEKILIQKNLGPKSKVLILRNHG	ILIQK(0.881)NLGPK(0.119)	5	3	-1.7067	36262000		9904400	8874600		11665000	5818000	1.07413	0.847451
Q8K1X4;Q3UDY0	14	Q8K1X4	Q8K1X4		Nckap1l	sp|Q8K1X4|NCKPL_MOUSE Nck-associated protein 1-like OS=Mus musculus OX=10090 GN=Nckap1l PE=1 SV=1;tr|Q3UDY0|Q3UDY0_MOUSE Uncharacterized protein (Fragment) OS=Mus musculus OX=10090 GN=Nckap1l PE=2 SV=1	1	2.59163e-08	169.93	169.93	1	1.43675e-05	131.52	1	0.00337368	86.18	1	8.06097e-05	115.33	1	1.19695e-07	163.38	1	0.00211955	77.674	1	2.59163e-08	169.93	1	K	__MSLTSAYQLKLAEKLTILNDRGQGVLIRM	LAEK(1)LTILNDR	4	2	0.090504	303460000	32730000	32053000	33290000	43379000	34622000	59535000	0.713071	0.146134
Q8K097	11	Q8K097	Q8K097	Protein lifeguard 2	Faim2	sp|Q8K097|LFG2_MOUSE Protein lifeguard 2 OS=Mus musculus OX=10090 GN=Faim2 PE=2 SV=1	1	3.7266e-53	219.66	219.66	1	4.37311e-06	88.555	1	4.2568e-19	152.06	1	3.7266e-53	219.66	1	9.04308e-14	131.18	1	6.3947e-06	88.176	1	1.00766e-18	142.97	1	K	_____MTQGKLSVANKAPGTEGQQHQANGEK	LSVANK(1)APGTEGQQHQANGEK	6	3	0.48927	1218100000	17796000	44528000	49250000	44866000	44871000	48462000	0.807343	0.419216
Q8K097	5	Q8K097	Q8K097	Protein lifeguard 2	Faim2	sp|Q8K097|LFG2_MOUSE Protein lifeguard 2 OS=Mus musculus OX=10090 GN=Faim2 PE=2 SV=1	1	4.52329e-15	212.63	212.63	1	3.11411e-05	154.05	1	1.18019e-05	156.18	1	1.28333e-05	154.81	0.999997	0.0197461	76.827	1	8.82472e-11	191.45	1	4.52329e-15	212.63	1	K	___________MTQGKLSVANKAPGTEGQQH	TQGK(1)LSVANK	4	2	-0.35948	802610000	72400000	64593000	59083000	78624000	157420000	153530000	0.503309	0.0676765
Q8CJ27	745	Q8CJ27	Q8CJ27	Abnormal spindle-like microcephaly-associated protein homolog	Aspm	sp|Q8CJ27|ASPM_MOUSE Abnormal spindle-like microcephaly-associated protein homolog OS=Mus musculus OX=10090 GN=Aspm PE=1 SV=2	1	0.0496929	26.969	25.718	0		NaN	1	0.0496929	26.969				0		NaN	1	0.0526905	25.718				2	K	LNRLRRTACSLFTSEKMVKAIKKVEIEIEVG	TACSLFTSEK(1)MVK(1)	10	3	-1.3691	162990000	35583000	36000000		48298000	43107000		0.783141	0.0626114
Q8CJ27	748	Q8CJ27	Q8CJ27	Abnormal spindle-like microcephaly-associated protein homolog	Aspm	sp|Q8CJ27|ASPM_MOUSE Abnormal spindle-like microcephaly-associated protein homolog OS=Mus musculus OX=10090 GN=Aspm PE=1 SV=2	1	0.0496929	26.969	25.718	0		NaN	1	0.0496929	26.969				0		NaN	1	0.0526905	25.718				2	K	LRRTACSLFTSEKMVKAIKKVEIEIEVGRLL	TACSLFTSEK(1)MVK(1)	13	3	-1.3691	162990000	35583000	36000000		48298000	43107000		0.783141	0.0626114
Q8CHR4;O35619;B0QZN5;P63024;P63044	85	Q8CHR4	Q8CHR4	Vesicle-associated membrane protein 3;Vesicle-associated membrane protein 2	Vamp2;Vamp3	tr|Q8CHR4|Q8CHR4_MOUSE Vesicle-associated membrane protein 2 OS=Mus musculus OX=10090 GN=Vamp2 PE=1 SV=2;tr|O35619|O35619_MOUSE Vesicle associated membrane protein 2 OS=Mus musculus OX=10090 GN=Vamp2 PE=2 SV=1;tr|B0QZN5|B0QZN5_MOUSE Vesicle-associated memb	1	1.16579e-05	92.993	46.027	0.599714	1.22377e-05	92.474	0.544305	0.000696764	68.168				1	0.0157383	46.027				0.577403	1.16579e-05	92.993	1;2	K	LQAGASQFETSAAKLKRKYWWKNLKMMIILG	ADALQAGASQFETSAAK(1)LK(1)R	19	4	0.25663	201450000	44810000	45064000		28282000		83292000	0.80551	0.731324
Q8CHR4;O35619;B0QZN5;P63024;P63044;A0A0N4SUV3;D3YTU0;Q9CXX2;Q62442	59	Q8CHR4	Q8CHR4	Vesicle-associated membrane protein 3;Vesicle-associated membrane protein 2;Vesicle-associated membrane protein 1	Vamp2;Vamp3;Vamp1	tr|Q8CHR4|Q8CHR4_MOUSE Vesicle-associated membrane protein 2 OS=Mus musculus OX=10090 GN=Vamp2 PE=1 SV=2;tr|O35619|O35619_MOUSE Vesicle associated membrane protein 2 OS=Mus musculus OX=10090 GN=Vamp2 PE=2 SV=1;tr|B0QZN5|B0QZN5_MOUSE Vesicle-associated memb	1	8.93357e-17	183.43	54.402	1	1.16981e-11	169.65	1	1.20544e-05	155.84	1	9.5937e-06	159.1	1	1.39575e-08	183.43	1	8.93357e-17	170.5	1	3.33166e-08	175.88	1	K	DIMRVNVDKVLERDQKLSELDDRADALQAGA	VLERDQK(1)LSELDDR	7	3	0.68667	3021100000	133060000	121990000	130780000	142700000	220600000	109470000	0.816105	0.430783
Q8CF28	33	Q8CF28	Q8CF28		1700041G16Rik	tr|Q8CF28|Q8CF28_MOUSE Uncharacterized protein OS=Mus musculus OX=10090 GN=1700041G16Rik PE=2 SV=1	1	0.0130685	67.032	67.032	1	0.0570851	60.682				0		NaN	1	0.0130685	67.032	0		NaN				2	K	RAGSGKPNRISLPEEKQKGSSLQRLEVASAG	ISLPEEK(1)QK(1)	7	2	4.0426	69100000	12352000		18728000	17097000	20924000		0.817443	0.449155
Q8CF28	35	Q8CF28	Q8CF28		1700041G16Rik	tr|Q8CF28|Q8CF28_MOUSE Uncharacterized protein OS=Mus musculus OX=10090 GN=1700041G16Rik PE=2 SV=1	1	0.0130685	67.032	67.032	1	0.0570851	60.682				0		NaN	1	0.0130685	67.032	0		NaN				2	K	GSGKPNRISLPEEKQKGSSLQRLEVASAGLS	ISLPEEK(1)QK(1)	9	2	4.0426	69100000	12352000		18728000	17097000	20924000		0.817443	0.449155
Q8CE87;Q9D2N0;Q6ZPV2	88	Q8CE87	Q8CE87	DNA helicase INO80	Ino80	tr|Q8CE87|Q8CE87_MOUSE Uncharacterized protein (Fragment) OS=Mus musculus OX=10090 GN=Ino80 PE=2 SV=1;tr|Q9D2N0|Q9D2N0_MOUSE Uncharacterized protein OS=Mus musculus OX=10090 GN=Ino80 PE=2 SV=1;sp|Q6ZPV2|INO80_MOUSE Chromatin-remodeling ATPase INO80 OS=Mus	1	0.0222606	135.84	135.84	1	0.0222606	135.84	1	0.0610749	121.99							0		NaN	1	0.0606852	122.13	1	K	EKYAEKKKKEDELDGKRRKEGVNLVIPFVPS	KEDELDGK(1)R	8	2	-0.067944	60260000	13299000	15601000			15776000	15583000	0.921586	0.398624
Q8CAF8;Q9WV18	692	Q8CAF8	Q8CAF8	Gamma-aminobutyric acid type B receptor subunit 1	Gabbr1	tr|Q8CAF8|Q8CAF8_MOUSE G_PROTEIN_RECEP_F3_4 domain-containing protein (Fragment) OS=Mus musculus OX=10090 GN=Gabbr1 PE=2 SV=1;sp|Q9WV18|GABR1_MOUSE Gamma-aminobutyric acid type B receptor subunit 1 OS=Mus musculus OX=10090 GN=Gabbr1 PE=1 SV=1	1	0.0268552	58.981	58.981	0		NaN	0		NaN				0		NaN	1	0.0268552	58.981	0		NaN	1	K	LLEKENRELEKIIAEKEERVSELRHQLQSRQ	IIAEK(1)EER	5	3	0.13037	87723000	12083000	12292000		16178000	23632000	23538000	0.577169	0.0678459
Q8C9Y1;O35188	369	Q8C9Y1	Q8C9Y1	Fractalkine;Processed fractalkine	Cx3cl1	tr|Q8C9Y1|Q8C9Y1_MOUSE SCY domain-containing protein OS=Mus musculus OX=10090 GN=Cx3cl1 PE=2 SV=1;sp|O35188|X3CL1_MOUSE Fractalkine OS=Mus musculus OX=10090 GN=Cx3cl1 PE=1 SV=3	1	0.00106253	88.681	88.681	1	0.00483836	76.228	1	0.0162951	57.348	1	0.00528063	74.841	1	0.0113644	88.681	1	0.00106253	73.951	1	0.00365415	68.893	1	K	GVAMFAYQSLQGCPRKMAGEMVEGLRYVPRS	K(1)MAGEMVEGLR	1	2	0.55529	492590000	18966000	11761000	19236000		7279000	13231000	1.62402	0.196013
Q8C996	76	Q8C996	Q8C996	Transmembrane protein 163	Tmem163	sp|Q8C996|TM163_MOUSE Transmembrane protein 163 OS=Mus musculus OX=10090 GN=Tmem163 PE=1 SV=1	1	0.0499481	50.108	50.108	0		NaN				1	0.0499481	50.108	0		NaN	0		NaN	0		NaN		K	DGLEDRGLLESSTRLKPHEAQNYRKKALWVS	LK(1)PHEAQNYR	2	3	-0.4902	77305000	11066000		11990000	18069000	24669000	11510000	0.637517	0.274637
Q8C7Z5;Q56VN0;B9EIV1;Q499F6;Q9JM63	224	Q8C7Z5	Q8C7Z5	ATP-sensitive inward rectifier potassium channel 10	Kcnj10	tr|Q8C7Z5|Q8C7Z5_MOUSE Uncharacterized protein OS=Mus musculus OX=10090 GN=Kcnj10 PE=2 SV=1;tr|Q56VN0|Q56VN0_MOUSE Inward rectifying potassium channel Kir4.1 OS=Mus musculus OX=10090 GN=Kcnj10 PE=1 SV=1;tr|B9EIV1|B9EIV1_MOUSE Kcnj10 protein OS=Mus musculus	1	2.99048e-13	163.27	67.358	1	6.96384e-11	143.98	1	0.00390661	63.894	1	4.8913e-11	147.18	1	0.000273378	90.759	1	5.40008e-08	132.86	1	2.99048e-13	163.27	1	K	IGCQVTGKLLQTHQTKEGENIRLHQVNVTFQ	LLQTHQTK(1)EGENIR	8	4	0.32226	835550000	63689000	55150000	48316000	60196000	99826000	63228000	0.748735	0.23795
Q8C7Z5;Q56VN0;B9EIV1;Q499F6;Q9JM63	354	Q8C7Z5	Q8C7Z5	ATP-sensitive inward rectifier potassium channel 10	Kcnj10	tr|Q8C7Z5|Q8C7Z5_MOUSE Uncharacterized protein OS=Mus musculus OX=10090 GN=Kcnj10 PE=2 SV=1;tr|Q56VN0|Q56VN0_MOUSE Inward rectifying potassium channel Kir4.1 OS=Mus musculus OX=10090 GN=Kcnj10 PE=1 SV=1;tr|B9EIV1|B9EIV1_MOUSE Kcnj10 protein OS=Mus musculus	0.993114	0.000896963	75.669	70.889	0		NaN	0.989773	0.0149616	58.885	0.933255	0.0119713	61.444	0.993114	0.00114202	70.889	0.95893	0.0256928	55.186	0.971129	0.000896963	75.669	1	K	PSGLRDSTVRYGDPEKLKLEESLREQAEKEG	YGDPEK(0.993)LK(0.007)LEESLR	6	4	-0.10596	382980000	39922000	45515000	52155000	41311000		39357000	1.13711	0.317478
Q8C6Q7;S4R1M0;Q64730;P06800	637	Q8C6Q7	Q8C6Q7	Protein-tyrosine-phosphatase;Receptor-type tyrosine-protein phosphatase C	Ptprc	tr|Q8C6Q7|Q8C6Q7_MOUSE Uncharacterized protein (Fragment) OS=Mus musculus OX=10090 GN=Ptprc PE=2 SV=2;tr|S4R1M0|S4R1M0_MOUSE Receptor-type tyrosine-protein phosphatase C OS=Mus musculus OX=10090 GN=Ptprc PE=1 SV=1;tr|Q64730|Q64730_MOUSE Protein-tyrosine-ph	1	5.71995e-05	123.62	123.62				1	0.00265461	86.014	1	0.00174531	91.549	1	0.0038322	80.916	1	0.01217	61.213	1	5.71995e-05	123.62	1	K	GTRAFKDIVVTINDHKRCPDYIIQKLNVAHK	DIVVTINDHK(1)R	10	3	0.30555	152750000		27041000	40133000	31513000	30180000	23881000	1.17747	0.443308
Q8C605;Q9WUA3;Q9D255	14	Q8C605	Q8C605	ATP-dependent 6-phosphofructokinase;ATP-dependent 6-phosphofructokinase, platelet type	Pfkp	tr|Q8C605|Q8C605_MOUSE ATP-dependent 6-phosphofructokinase OS=Mus musculus OX=10090 GN=Pfkp PE=1 SV=1;sp|Q9WUA3|PFKAP_MOUSE ATP-dependent 6-phosphofructokinase, platelet type OS=Mus musculus OX=10090 GN=Pfkp PE=1 SV=1;tr|Q9D255|Q9D255_MOUSE PFK domain-cont	1	3.20243e-28	154.84	154.84	1	8.71682e-21	138.66	0.999999	1.51371e-14	123.36	1	6.39439e-15	131.56	1	8.92644e-21	138.28	1	3.20243e-28	154.84	1	5.49224e-21	144.57	1	K	__MSDLDSSSSSAYPKYLEHLSGDGKAIGVL	SDLDSSSSSAYPK(1)YLEHLSGDGK	13	3	-0.35647	501820000	68533000	69319000	76781000	108190000	76409000	102590000	0.747358	0.0755875
Q8C5G6;Q8BQL7;Q9QZ06;F7AT44;A9JEI5	143	Q8C5G6	Q8C5G6	Toll-interacting protein	Tollip	tr|Q8C5G6|Q8C5G6_MOUSE Toll-interacting protein OS=Mus musculus OX=10090 GN=Tollip PE=1 SV=1;tr|Q8BQL7|Q8BQL7_MOUSE CUE domain-containing protein OS=Mus musculus OX=10090 GN=Tollip PE=2 SV=1;sp|Q9QZ06|TOLIP_MOUSE Toll-interacting protein OS=Mus musculus OX	1	1.04367e-96	254.68	150.06	1	1.58654e-53	192.47	1	8.49944e-17	129.78	1	0.0516026	31.384				1	1.04367e-96	254.68	1	4.11764e-42	176.84	1	K	DDRIAWTHITIPESLKQGQVEDEWYSLSGRQ	IAWTHITIPESLK(1)QGQVEDEWYSLSGR	13	3	-1.7351	577730000	39338000	78548000	34786000		75357000	46174000	0.837493	0.669883
Q8C4N8;Q9D859;Q8BPG5;K7Q7T7;Q3TLP8;P63001	55	Q8C4N8	Q8C4N8	Ras-related C3 botulinum toxin substrate 1	Rac1	tr|Q8C4N8|Q8C4N8_MOUSE Uncharacterized protein (Fragment) OS=Mus musculus OX=10090 GN=Rac1 PE=2 SV=1;tr|Q9D859|Q9D859_MOUSE Uncharacterized protein OS=Mus musculus OX=10090 GN=Rac1 PE=2 SV=1;tr|Q8BPG5|Q8BPG5_MOUSE Uncharacterized protein OS=Mus musculus OX	0.999764	4.8581e-13	129.85	129.85	0.995935	8.88657e-06	91.725	0.99135	0.000951797	66.325	0.988497	0.00187806	55.588	0.993235	3.3111e-06	99.059	0.998932	5.26638e-06	96.487	0.999764	4.8581e-13	129.85	1	K	KKLTPITYPQGLAMAKEIGAVKYLECSALTQ	KLTPITYPQGLAMAK(1)EIGAVK	15	3	-0.35336	846270000	70074000	39319000	66987000	39945000		55217000	1.23565	0.47736
Q8C4G3;Q8C288;Q505G9;A2AQC3;Q6DI68;O70228;A2AUZ1;A2AUZ0;A2AQC9	30	Q8C4G3	Q8C4G3	Phospholipid-transporting ATPase;Probable phospholipid-transporting ATPase IIA	Atp9a	tr|Q8C4G3|Q8C4G3_MOUSE Phospholipid-transporting ATPase OS=Mus musculus OX=10090 GN=Atp9a PE=1 SV=1;tr|Q8C288|Q8C288_MOUSE Phospholipid-transporting ATPase OS=Mus musculus OX=10090 GN=Atp9a PE=1 SV=1;tr|Q505G9|Q505G9_MOUSE Phospholipid-transporting ATPase	1	0.00360615	104.17	65.5	1	0.00360615	87.298	0		NaN				1	0.00985456	72.434	1	0.00565058	104.17	1	0.0221719	65.5	1	K	GGEPRPRTVWLGHPEKRDQRYPRNVINNQKY	TVWLGHPEK(1)R	9	3	0.25177	263910000	40622000	35021000		101450000	42763000	38406000	0.621318	0.445685
Q8C048;A2ALL9;Q0VF55;Q0VF54;Q3UHH0;Q3UHJ3;F8WHB1;Q9R0K7;S4R1C4;G5E829;Q8K314	744	Q8C048;Q3UHH0;G5E829	Q3UHH0	Calcium-transporting ATPase;Plasma membrane calcium-transporting ATPase 2;Plasma membrane calcium-transporting ATPase 1	Atp2b3;Atp2b2;Atp2b1	tr|Q8C048|Q8C048_MOUSE Calcium-transporting ATPase OS=Mus musculus OX=10090 GN=Atp2b3 PE=1 SV=1;tr|A2ALL9|A2ALL9_MOUSE Calcium-transporting ATPase OS=Mus musculus OX=10090 GN=Atp2b3 PE=1 SV=1;tr|Q0VF55|Q0VF55_MOUSE Calcium-transporting ATPase OS=Mus muscul	1	1.68607e-10	172.34	150.35	1	1.68607e-10	172.34	1	4.66674e-07	158.79	1	1.068e-05	157.66	1	2.92048e-06	167.93	1	5.96344e-08	170.04	1	0.000141591	150.35	1	K	LCLEGKDFNRRIRNEKGEIEQERIDKIWPKL;LCLEGKEFNRRIRNEKGEIEQERIDKIWPKL;LCLEGKEFNRRIRNEKGEIEQERLDKVWPKL	NEK(1)GEIEQER	3	2	0.27936	3448600000	178670000	267400000	196550000	250080000	334850000	238130000	0.780769	0.214022
Q8C048;A2ALL9;Q0VF55;Q0VF54;F7AAP4;D1FNM8;H2BL43;E9Q828;Q6Q477;D1FNM9;Q3UHH0;Q3UHJ3;F8WHB1;Q9R0K7;S4R1C4;D5L240;G5E829;Q8K314	803	Q8C048;F7AAP4;Q3UHH0;G5E829	Q3UHH0	Calcium-transporting ATPase;Plasma membrane calcium-transporting ATPase 2;Plasma membrane calcium-transporting ATPase 1	Atp2b3;Atp2b4;Atp2b2;Atp2b1	tr|Q8C048|Q8C048_MOUSE Calcium-transporting ATPase OS=Mus musculus OX=10090 GN=Atp2b3 PE=1 SV=1;tr|A2ALL9|A2ALL9_MOUSE Calcium-transporting ATPase OS=Mus musculus OX=10090 GN=Atp2b3 PE=1 SV=1;tr|Q0VF55|Q0VF55_MOUSE Calcium-transporting ATPase OS=Mus muscul	0.771138	8.39108e-10	126.46	126.46	0		NaN	0		NaN	0		NaN	0		NaN	0		NaN	0.771138	8.39108e-10	126.46	1	K	VVAVTGDGTNDGPALKKADVGFAMGIAGTDV	QVVAVTGDGTNDGPALK(0.771)K(0.229)	17	3	0.044416	260670000	44291000	27492000	50276000	60325000	46491000	31795000	0.880587	0.633108
Q8BWX1;Q3TKP3;Q3TCF4;P28658	262	Q8BWX1	Q8BWX1	Ataxin-10	Atxn10	tr|Q8BWX1|Q8BWX1_MOUSE Atx10homo_assoc domain-containing protein OS=Mus musculus OX=10090 GN=Atxn10 PE=2 SV=1;tr|Q3TKP3|Q3TKP3_MOUSE Atx10homo_assoc domain-containing protein OS=Mus musculus OX=10090 GN=Atxn10 PE=2 SV=1;tr|Q3TCF4|Q3TCF4_MOUSE Atx10homo_ass	1	3.4548e-32	184.1	62.924				1	3.4548e-32	184.1	0		NaN	1	0.0192817	62.258	0		NaN	1	0.017797	62.924	1	K	LDIVIAKLVGEEQLTKDDISIFVRHAELIAN	LVGEEQLTK(1)DDISIFVR	9	2	-0.58541	246560000		21025000	54772000		47299000	43476000	0.834999	0.702297
Q8BTJ1;Q543K5;Q3ULZ3;Q99K85;Q3U6K9;E9Q6P1	51	Q8BTJ1	Q8BTJ1	Phosphoserine aminotransferase	Psat1	tr|Q8BTJ1|Q8BTJ1_MOUSE Phosphoserine aminotransferase OS=Mus musculus OX=10090 GN=Psat1 PE=2 SV=1;tr|Q543K5|Q543K5_MOUSE Phosphoserine aminotransferase OS=Mus musculus OX=10090 GN=Psat1 PE=1 SV=1;tr|Q3ULZ3|Q3ULZ3_MOUSE Phosphoserine aminotransferase OS=Mus	1	2.90467e-13	146.58	132.14	1	9.01801e-07	116.78	1	0.00546585	54.315	1	0.000111363	88.421	0		NaN	1	2.90467e-13	146.58	1	9.4993e-10	132.14	1	K	GISVLEMSHRSSDFAKIIGNTENLVRELLAV	SSDFAK(1)IIGNTENLVR	6	2	-0.62051	301570000	45766000	31430000	51899000	47206000	48524000	56780000	0.846469	0.312828
Q8BRA9;Q3TN85;Q8CAP3;P54726	53	Q8BRA9	Q8BRA9	UV excision repair protein RAD23 homolog A	Rad23a	tr|Q8BRA9|Q8BRA9_MOUSE Uncharacterized protein OS=Mus musculus OX=10090 PE=2 SV=1;tr|Q3TN85|Q3TN85_MOUSE UV excision repair protein RAD23 homolog A (Fragment) OS=Mus musculus OX=10090 GN=Rad23a PE=1 SV=1;tr|Q8CAP3|Q8CAP3_MOUSE Rad23a protein OS=Mus musculu	1	2.22107e-27	162.49	102.48	0.99806	0.0173454	36.096	0		NaN	0.999998	1.42801e-06	98.543	0.999988	0.00017562	72.771	1	2.22107e-27	162.49	0.999999	2.21237e-08	103.31	1	K	RDAFPVAGQKLIYAGKILSDDVPIKEYHIDE	LIYAGK(1)ILSDDVPIKEYHIDEK	6	4	-0.36952	839410000	70911000	56180000		70956000	64825000	50973000	1.02079	0.899217
Q8BLU8;Q8BH82	295	Q8BLU8	Q8BLU8	N-acyl-phosphatidylethanolamine-hydrolyzing phospholipase D	Napepld	tr|Q8BLU8|Q8BLU8_MOUSE Lactamase_B domain-containing protein OS=Mus musculus OX=10090 GN=Napepld PE=2 SV=1;sp|Q8BH82|NAPEP_MOUSE N-acyl-phosphatidylethanolamine-hydrolyzing phospholipase D OS=Mus musculus OX=10090 GN=Napepld PE=1 SV=1	1	1.90346e-11	131.45	62.765	1	5.68905e-08	114.96	1	4.55464e-08	116.06	1	1.18101e-07	109.04	1	1.90346e-11	131.45	1	3.40254e-08	117.18	1	0.00617932	62.765	1	K	FAGDTGYCPAFEEIGKRFGPFDLAAIPIGAY	FFFAGDTGYCPAFEEIGK(1)R	18	3	0.17743	390270000	61758000	68869000	56649000	60774000	66969000	75251000	0.922569	0.393965
Q8BKS6;Q8C167;A1L337;A0A3Q4EGY4;A0A3Q4L354	108	Q8BKS6	Q8BKS6	Prolyl endopeptidase-like	Prepl	tr|Q8BKS6|Q8BKS6_MOUSE Uncharacterized protein (Fragment) OS=Mus musculus OX=10090 GN=Prepl PE=2 SV=1;sp|Q8C167|PPCEL_MOUSE Prolyl endopeptidase-like OS=Mus musculus OX=10090 GN=Prepl PE=1 SV=1;tr|A1L337|A1L337_MOUSE Prepl protein OS=Mus musculus OX=10090	1	0.0357022	64.547	58.246	1	0.0446598	57.463	1	0.0357022	64.547	0		NaN	1	0.0436704	58.246	1	0.0436704	58.246	1	0.0436704	58.246	1	K	IDCIRVAPDEKYVAAKIRTEDSETSTLVVVK	YVAAK(1)IR	5	3	-0.025521	337730000	49300000	59184000	46414000	69798000	52576000	60456000	0.847224	0.213675
Q8BG39	333	Q8BG39	Q8BG39	Synaptic vesicle glycoprotein 2B	Sv2b	sp|Q8BG39|SV2B_MOUSE Synaptic vesicle glycoprotein 2B OS=Mus musculus OX=10090 GN=Sv2b PE=1 SV=1	0.999888	0.0257774	51.643	49.298	0		NaN				0		NaN	0		NaN	0.999888	0.0365211	49.298	0.999794	0.0257774	51.643		K	KQVHDTNMRAKGTPEKVFTVSHIKTPKQMDE	GTPEK(1)VFTVSHIK	5	3	-0.59649	100860000	18452000		24131000	16079000	25335000	16865000	1.09601	0.698403
Q8BG39	341	Q8BG39	Q8BG39	Synaptic vesicle glycoprotein 2B	Sv2b	sp|Q8BG39|SV2B_MOUSE Synaptic vesicle glycoprotein 2B OS=Mus musculus OX=10090 GN=Sv2b PE=1 SV=1	0.988728	0.000717656	88.441	88.441	0.986181	0.00256968	74.76	0.987045	0.00227699	76.655	0		NaN	0.986181	0.00256968	74.76	0.853683	0.000789725	86.313	0.988728	0.000717656	88.441	1	K	RAKGTPEKVFTVSHIKTPKQMDEFIEIQSST	VFTVSHIK(0.989)TPK(0.011)	8	3	0.73467	126300000	24585000	20311000		32639000	25662000	23106000	0.827251	0.326639
Q810K3	329	Q810K3	Q810K3	Sphingosine-1-phosphate phosphatase 2	Sgpp2	sp|Q810K3|SGPP2_MOUSE Sphingosine-1-phosphate phosphatase 2 OS=Mus musculus OX=10090 GN=Sgpp2 PE=1 SV=1	1	0.0368535	23.917	23.917				0		NaN	0		NaN	1	0.0368535	23.917				0		NaN	1	K	RNKEARRRLEIEVPYKFVTYTSVGICATTFV	LEIEVPYK(1)FVTYTSVGICATTFVPMLHR	8	5	2.2908	94333000		31649000	17414000	23512000		21759000	1.08376	0.816233
Q80Y09;Q9WU78;Q6ZPS9	501	Q80Y09	Q80Y09	Programmed cell death 6-interacting protein	Pdcd6ip	tr|Q80Y09|Q80Y09_MOUSE Pdcd6ip protein OS=Mus musculus OX=10090 GN=Pdcd6ip PE=2 SV=1;sp|Q9WU78|PDC6I_MOUSE Programmed cell death 6-interacting protein OS=Mus musculus OX=10090 GN=Pdcd6ip PE=1 SV=3;tr|Q6ZPS9|Q6ZPS9_MOUSE MKIAA1375 protein (Fragment) OS=Mus	1	8.92231e-19	178.67	178.67	1	8.92231e-19	178.67	0		NaN	0		NaN	0		NaN	0		NaN	0.999998	0.00306888	65.565	1	K	KPLRAEGAKFRAVLDKAVQADGQVKERYQSH	AVLDK(1)AVQADGQVK	5	2	0.5604	225210000	41634000	30562000	21372000	41976000	52054000	37615000	0.71076	0.154986
Q80XD3;A0A0A6YW36;O54829;Q45FE4;Q45FE2;Q45FE5;Q45FE1	349	Q80XD3	Q80XD3	Regulator of G-protein signaling 7	Rgs7	tr|Q80XD3|Q80XD3_MOUSE Regulator of G-protein-signaling 7 OS=Mus musculus OX=10090 GN=Rgs7 PE=1 SV=1;tr|A0A0A6YW36|A0A0A6YW36_MOUSE Regulator of G-protein-signaling 7 OS=Mus musculus OX=10090 GN=Rgs7 PE=1 SV=1;sp|O54829|RGS7_MOUSE Regulator of G-protein si	1	3.39742e-05	102.66	102.66	1	0.00453753	56.407				1	0.0118572	49.993	0		NaN	1	5.18202e-05	92.211	1	3.39742e-05	102.66	1	K	MDEALKDPVGREQFLKFLESEFSSENLRFWL	EQFLK(1)FLESEFSSENLR	5	2	0.25835	280430000	56534000		55880000	62547000	67158000	38314000	1.00358	0.987231
Q80TQ9;F8WI65;F8WGT1;Q68FL4;D3YX97;H3BL31;D3YYM7;A0PJF2;Q80SW1;F7ATQ6;D3Z2Q0	59	Q80TQ9;Q80SW1	Q80SW1	Adenosylhomocysteinase;Putative adenosylhomocysteinase 3;Putative adenosylhomocysteinase 2	Ahcyl2;Ahcyl1	tr|Q80TQ9|Q80TQ9_MOUSE Adenosylhomocysteinase (Fragment) OS=Mus musculus OX=10090 GN=Ahcyl2 PE=2 SV=1;tr|F8WI65|F8WI65_MOUSE Adenosylhomocysteinase 3 isoform 4 OS=Mus musculus OX=10090 GN=Ahcyl2 PE=1 SV=1;tr|F8WGT1|F8WGT1_MOUSE Putative adenosylhomocystein	1	0.019943	94.302	94.302	0		NaN				1	0.0395612	76.478				1	0.019943	94.302	0		NaN	1	K	QKNSKGSSDFCVKNIKQAEFGRREIEIAEQE;QTNSKGSSNFCVKNIKQAEFGRREIEIAEQD	NIK(1)QAEFGR	3	2	-0.79726	31289000	7172400		5766300		9191000	9159300	0.705095	0.0613918
Q80TK2;A0A0H2UKB8;Q8R5K2	240	Q80TK2	Q80TK2	Ubiquitin carboxyl-terminal hydrolase;Ubiquitin carboxyl-terminal hydrolase 33	mKIAA1097;Usp33	tr|Q80TK2|Q80TK2_MOUSE Ubiquitin carboxyl-terminal hydrolase (Fragment) OS=Mus musculus OX=10090 GN=mKIAA1097 PE=3 SV=2;tr|A0A0H2UKB8|A0A0H2UKB8_MOUSE Ubiquitin carboxyl-terminal hydrolase OS=Mus musculus OX=10090 GN=Usp33 PE=1 SV=1;sp|Q8R5K2|UBP33_MOUSE U	1	0.000150515	74.456	63.122	1	0.0118533	47.018	1	0.000709167	63.697	1	0.0183868	42.03	1	0.00152111	54.658	1	0.000150515	74.456	1	0.0011434	63.122	1	K	SRPGSVVPANLFQGIKTVNPTFRGYSQQDAQ	SRPGSVVPANLFQGIK(1)TVNPTFR	16	3	-0.38542	305550000	39976000	21417000	33611000	42850000	87231000	26625000	0.606256	0.338003
Q80TH1;Q52KF7;A2BEE9;P70175	401	Q80TH1	Q80TH1	Disks large homolog 3	Dlg3	tr|Q80TH1|Q80TH1_MOUSE MKIAA1232 protein (Fragment) OS=Mus musculus OX=10090 GN=Dlg3 PE=2 SV=1;tr|Q52KF7|Q52KF7_MOUSE Disks large homolog 3 OS=Mus musculus OX=10090 GN=Dlg3 PE=1 SV=1;tr|A2BEE9|A2BEE9_MOUSE Disks large homolog 3 OS=Mus musculus OX=10090 GN=	1	4.22852e-08	159.4	117.67	1	0.000269642	117.67	1	1.78233e-05	132.78	1	3.83803e-05	125.75	1	4.22852e-08	159.4	1	9.57419e-07	150.61	1	0.00393888	117.67	1	K	NSIYITKIIEGGAAQKDGRLQIGDRLLAVNN	IIEGGAAQK(1)DGR	9	2	-0.83113	458910000	7270000	9229200	9736600	10445000	29425000	14325000	0.4841	0.185638
Q80TB8;Q8BL94	116	Q80TB8	Q80TB8	Synaptic vesicle membrane protein VAT-1 homolog-like	Vat1l	sp|Q80TB8|VAT1L_MOUSE Synaptic vesicle membrane protein VAT-1 homolog-like OS=Mus musculus OX=10090 GN=Vat1l PE=1 SV=2;tr|Q8BL94|Q8BL94_MOUSE PKS_ER domain-containing protein OS=Mus musculus OX=10090 PE=2 SV=1	1	7.05773e-18	135.75	92.819				1	7.56715e-08	99.954	1	7.05773e-18	135.75				0		NaN	1	2.3365e-07	92.819	1	K	GFECSGIVEALGDSVKGYEIGDRVMAFVNYN	TPLVPGFECSGIVEALGDSVK(1)GYEIGDR	21	3	-0.20735	185320000		12221000	59152000		35993000	77955000	0.626365	0.568589
Q7TT34;Q64348;Q60709;Q3UDL6;Q61482;Q06335;Q3U9N6;Q8R0R7	676	Q7TT34	Q7TT34	Amyloid-like protein 2	Aplp2	tr|Q7TT34|Q7TT34_MOUSE Amyloid beta (A4)-like protein 2 OS=Mus musculus OX=10090 GN=Aplp2 PE=2 SV=2;tr|Q64348|Q64348_MOUSE CDE1-binding protein CDEBP OS=Mus musculus OX=10090 GN=Aplp2 PE=2 SV=1;tr|Q60709|Q60709_MOUSE Amyloid-like protein 2 OS=Mus musculus	0.999803	0.0100362	47.639	47.639	0.991113	0.0588365	24.954	0.998479	0.0119458	44.312				0.995238	0.042574	29.618	0.997933	0.0352553	31.596	0.999803	0.0100362	47.639	1	K	VEVDPMLTPEERHLNKMQNHGYENPTYKYLE	HLNK(1)MQNHGYENPTYK	4	4	0.28289	115780000	14423000	24034000		10736000	9587600	11344000	1.82159	0.0975615
Q7TMQ1;P23242	109	Q7TMQ1	Q7TMQ1	Gap junction protein;Gap junction alpha-1 protein	Gja1	tr|Q7TMQ1|Q7TMQ1_MOUSE Gap junction protein OS=Mus musculus OX=10090 GN=Gja1 PE=2 SV=1;sp|P23242|CXA1_MOUSE Gap junction alpha-1 protein OS=Mus musculus OX=10090 GN=Gja1 PE=1 SV=2	0.999993	3.33923e-32	258.47	237.92	0.999993	1.44393e-16	237.92	0.999992	2.00091e-16	237.08	0.999864	7.96393e-16	228.05	0.999894	2.68967e-23	243.03	0.993984	1.95941e-06	195.57	0.999917	3.33923e-32	258.47	1	K	AHVFYVMRKEEKLNKKEEELKVAQTDGVNVE	LNKK(1)EEELK	4	2	-0.062869	3317900000	389590000	390430000	394900000	599800000	547590000	582090000	0.679349	0.000277355
Q7TMQ1;P23242;Q8C4N2	303	Q7TMQ1	Q7TMQ1	Gap junction protein;Gap junction alpha-1 protein	Gja1	tr|Q7TMQ1|Q7TMQ1_MOUSE Gap junction protein OS=Mus musculus OX=10090 GN=Gja1 PE=2 SV=1;sp|P23242|CXA1_MOUSE Gap junction alpha-1 protein OS=Mus musculus OX=10090 GN=Gja1 PE=1 SV=2;tr|Q8C4N2|Q8C4N2_MOUSE Connexin43 domain-containing protein (Fragment) OS=Mu	1	1.12885e-05	88.565	78.674				1	1.12885e-05	88.565	1	3.36276e-05	85.146	1	0.000109609	80.975	1	4.55226e-05	84.493	1	0.000151526	78.674	1	K	LVTGDRNNSSCRNYNKQASEQNWANYSAEQN	NYNK(1)QASEQNWANYSAEQNR	4	3	0.054833	64794000		10048000	13510000	13237000	15467000	12533000	0.856925	0.336508
Q7TMQ1;P23242	258	Q7TMQ1	Q7TMQ1	Gap junction protein;Gap junction alpha-1 protein	Gja1	tr|Q7TMQ1|Q7TMQ1_MOUSE Gap junction protein OS=Mus musculus OX=10090 GN=Gja1 PE=2 SV=1;sp|P23242|CXA1_MOUSE Gap junction alpha-1 protein OS=Mus musculus OX=10090 GN=Gja1 PE=1 SV=2	0.999832	2.27247e-09	115.63	115.63	0.99967	3.16577e-09	113.73	0.996115	9.33187e-07	101.17	0.999832	2.27247e-09	115.63	0.999414	5.68189e-09	108.39	0.99838	6.14185e-09	107.41	0.994814	0.000215295	70.555	1	K	RSDPYHATTGPLSPSKDCGSPKYAYFNGCSS	SDPYHATTGPLSPSK(1)DCGSPK	15	3	-0.10228	417000000	29330000	32892000	33646000	39307000	62671000	44597000	0.654054	0.0786497
Q76MZ3;Q8C2E1;Q7TMX2;H3BLQ0;Q3TTF6;H3BKU1;Q8BIX1;G3UWS4;Q7TNP2;H3BLE7	188	Q76MZ3	Q76MZ3	Serine/threonine-protein phosphatase 2A 65 kDa regulatory subunit A alpha isoform;Serine/threonine-protein phosphatase 2A 65 kDa regulatory subunit A beta isoform	Ppp2r1a;Ppp2r1b	sp|Q76MZ3|2AAA_MOUSE Serine/threonine-protein phosphatase 2A 65 kDa regulatory subunit A alpha isoform OS=Mus musculus OX=10090 GN=Ppp2r1a PE=1 SV=3;tr|Q8C2E1|Q8C2E1_MOUSE Uncharacterized protein OS=Mus musculus OX=10090 GN=Ppp2r1a PE=2 SV=1;tr|Q7TMX2|Q7TM	1	9.09375e-11	179.94	179.94	1	2.04293e-05	145.91	1	1.7281e-10	171.92	1	0.00154801	103.22	1	8.66266e-06	151.1	1	4.12899e-07	159.94	1	9.09375e-11	179.94	1	K	LCSDDTPMVRRAAASKLGEFAKVLELDNVKS	RAAASK(1)LGEFAK	6	2	-0.13737	4432400000	155770000	174210000	160530000	212160000	203860000	99615000	0.951274	0.830366
Q76MZ3;Q8C2E1;Q7TMX2	163	Q76MZ3	Q76MZ3	Serine/threonine-protein phosphatase 2A 65 kDa regulatory subunit A alpha isoform	Ppp2r1a	sp|Q76MZ3|2AAA_MOUSE Serine/threonine-protein phosphatase 2A 65 kDa regulatory subunit A alpha isoform OS=Mus musculus OX=10090 GN=Ppp2r1a PE=1 SV=3;tr|Q8C2E1|Q8C2E1_MOUSE Uncharacterized protein OS=Mus musculus OX=10090 GN=Ppp2r1a PE=2 SV=1;tr|Q7TMX2|Q7TM	1	0.00623869	101.9	88.181				1	0.0172434	56.359	0		NaN	1	0.00623869	101.9	0		NaN	1	0.00884961	88.181	1	K	CGLFSVCYPRVSSAVKAELRQYFRNLCSDDT	VSSAVK(1)AELR	6	2	0.013337	175250000		22473000	26438000	27729000	22869000	35102000	0.856085	0.456621
Q76MZ3;Q8C2E1;Q7TMX2	266	Q76MZ3	Q76MZ3	Serine/threonine-protein phosphatase 2A 65 kDa regulatory subunit A alpha isoform	Ppp2r1a	sp|Q76MZ3|2AAA_MOUSE Serine/threonine-protein phosphatase 2A 65 kDa regulatory subunit A alpha isoform OS=Mus musculus OX=10090 GN=Ppp2r1a PE=1 SV=3;tr|Q8C2E1|Q8C2E1_MOUSE Uncharacterized protein OS=Mus musculus OX=10090 GN=Ppp2r1a PE=2 SV=1;tr|Q7TMX2|Q7TM	1	1.07678e-08	165.15	149.27	1	1.07678e-08	160.36	0.999999	3.47876e-06	134.57	1	1.03337e-06	150.27	1	4.0953e-08	159.79	1	2.6853e-06	135.55	1	2.25908e-08	165.15	1	K	AAEDKSWRVRYMVADKFTELQKAVGPEITKT	YMVADK(1)FTELQK	6	2	0.51925	1231600000	104510000	101500000	121890000	91172000	94038000	104090000	1.13343	0.159865
Q76JQ0;Q80WT0	254	Q76JQ0	Q76JQ0	Junctophilin-4	Jph4	tr|Q76JQ0|Q76JQ0_MOUSE MKIAA1831 protein (Fragment) OS=Mus musculus OX=10090 GN=Jph4 PE=2 SV=1;sp|Q80WT0|JPH4_MOUSE Junctophilin-4 OS=Mus musculus OX=10090 GN=Jph4 PE=2 SV=1	1	6.98337e-15	155.02	114.64	1	0.000191582	83.966	1	6.98337e-15	155.02	1	1.18512e-06	124.86	1	2.20083e-12	146.07	1	5.23805e-07	118.33	1	1.42178e-06	114.64	1	K	ADALLKAVAASSVAEKAVEAARMAKLIAQDL	AVAASSVAEK(1)AVEAAR	10	3	-0.14648	349790000	50648000	38464000	81478000	63343000	51927000	52140000	1.019	0.9405
Q71M36	531	Q71M36	Q71M36	Chondroitin sulfate proteoglycan 5	Cspg5	sp|Q71M36|CSPG5_MOUSE Chondroitin sulfate proteoglycan 5 OS=Mus musculus OX=10090 GN=Cspg5 PE=1 SV=2	1	7.1894e-05	85.563	85.563				0		NaN	0		NaN	1	7.1894e-05	83.252	1	8.33316e-05	85.563				1	K	PSAPHKIQDPLKSRLKEEESFNIQNSMSPKL	LK(1)EEESFNIQNSMSPK	2	3	-0.94207	47219000		10510000	11512000	12145000	13052000		0.873993	0.143265
Q6ZWY9;Q64478;P10853;A0JLV3;B2RTK3;Q8CGP2;Q64525;Q64475;P10854;A0JNS9;P70696;Q9D2U9;Q8CGP0	121	Q6ZWY9;Q9D2U9	Q6ZWY9	Histone H2B type 1-C/E/G;Histone H2B type 1-H;Histone H2B type 1-F/J/L;Histone H2B;Histone H2B type 1-P;Histone H2B type 2-B;Histone H2B type 1-B;Histone H2B type 1-M;Histone H2B type 1-A;Histone H2B type 3-A;Histone H2B type 3-B	Hist1h2bc;Hist1h2bh;Hist1h2bf;Hist1h2bj;Hist1h2bm;Hist1h2bp;Hist2h2bb;Hist1h2bb;Hist1h2ba;Hist3h2ba;Hist3h2bb	sp|Q6ZWY9|H2B1C_MOUSE Histone H2B type 1-C/E/G OS=Mus musculus OX=10090 GN=H2bc4 PE=1 SV=3;sp|Q64478|H2B1H_MOUSE Histone H2B type 1-H OS=Mus musculus OX=10090 GN=Hist1h2bh PE=1 SV=3;sp|P10853|H2B1F_MOUSE Histone H2B type 1-F/J/L OS=Mus musculus OX=10090 GN	1	1.31291e-14	145.46	139.88	1	0.00930312	100.25	1	0.00288929	133.12	0.999995	9.3093e-07	112.34	1	0.00153032	139.88	1	1.31291e-14	145.46	1	0.00288929	117.4	1	K	ELAKHAVSEGTKAVTKYTSSK__________	AVTK(1)YTSSK	4	2	0.36764	142230000000	7751500000	7722300000	10526000000	8288000000	11542000000	14053000000	0.767341	0.240968
Q6ZPJ3	127	Q6ZPJ3	Q6ZPJ3	E2/E3 hybrid ubiquitin-protein ligase UBE2O	Ube2o	sp|Q6ZPJ3|UBE2O_MOUSE (E3-independent) E2 ubiquitin-conjugating enzyme UBE2O OS=Mus musculus OX=10090 GN=Ube2o PE=1 SV=3	0.987632	0.00999147	57.792	57.792	0		NaN				0		NaN	0		NaN	0		NaN	0.987632	0.00999147	57.792	1	K	LRRGYVRVQWYPEGVKQHVKETKLKLEDRSV	VQWYPEGVK(0.988)QHVK(0.012)	9	3	0.51726	128770000	30443000		25523000	20736000	28006000	24060000	1.15311	0.33892
Q6PG01;A0A1Y7VLV8;A0A1Y7VKR5;Q9QYC1;Q3UNP0;Q5DTP9;Q3TD89;Q8VI59	1338	Q6PG01;Q8VI59	Q8VI59	Pecanex-like protein 1;Pecanex-like protein 3	Pcnx;Pcnxl3	tr|Q6PG01|Q6PG01_MOUSE Pcnx protein (Fragment) OS=Mus musculus OX=10090 GN=Pcnx PE=2 SV=1;tr|A0A1Y7VLV8|A0A1Y7VLV8_MOUSE Pecanex homolog (Fragment) OS=Mus musculus OX=10090 GN=Pcnx PE=4 SV=1;tr|A0A1Y7VKR5|A0A1Y7VKR5_MOUSE Pecanex homolog OS=Mus musculus OX	1	0.000153071	122.52	122.52	1	0.00216518	77.379	1	0.000910767	111.04	1	0.000929885	85.377	1	0.0161832	56.548	1	0.0012522	106.68	1	0.000153071	122.52	1	K	FLRNRNPERGSIQNAKQALRNMINSSCDQPI;FLRNRNPERGSIQNAKQALRNMINSSCDQPL	GSIQNAK(1)QALR	7	2	0.22194	226600000	26610000	26896000	33041000	33613000	41743000	40990000	0.743876	0.0408284
Q6PCX2;P31648;Q8BPL9	7	Q6PCX2	Q6PCX2	Transporter;Sodium- and chloride-dependent GABA transporter 1	Slc6a1	tr|Q6PCX2|Q6PCX2_MOUSE Transporter OS=Mus musculus OX=10090 GN=Slc6a1 PE=2 SV=1;sp|P31648|SC6A1_MOUSE Sodium- and chloride-dependent GABA transporter 1 OS=Mus musculus OX=10090 GN=Slc6a1 PE=1 SV=2;tr|Q8BPL9|Q8BPL9_MOUSE Transporter OS=Mus musculus OX=10090	1	2.74902e-32	151.05	151.05	1	2.74902e-32	146.34	1	3.69248e-11	118.43	1	1.73967e-10	110.89	1	1.63284e-23	151.05	1	9.22822e-13	108.49	1	6.23306e-16	124.73	1;2	K	_________MATDNSKVADGQISTEVSEAPV	ATDNSK(1)VADGQISTEVSEAPVASDKPK	6	3	0.2364	181430000	10365000	30606000	20564000	23186000	20386000	44284000	0.700407	0.409843
Q6PCX2;P31648;Q8BPL9	28	Q6PCX2	Q6PCX2	Transporter;Sodium- and chloride-dependent GABA transporter 1	Slc6a1	tr|Q6PCX2|Q6PCX2_MOUSE Transporter OS=Mus musculus OX=10090 GN=Slc6a1 PE=2 SV=1;sp|P31648|SC6A1_MOUSE Sodium- and chloride-dependent GABA transporter 1 OS=Mus musculus OX=10090 GN=Slc6a1 PE=1 SV=2;tr|Q8BPL9|Q8BPL9_MOUSE Transporter OS=Mus musculus OX=10090	0.741925	4.94377e-05	78.991	78.128	0.716889	4.94377e-05	71.085	0.701831	0.000239733	66.282	0.741925	6.65029e-05	78.128	0.640928	5.95508e-05	78.991	0.723807	0.000322989	63.893	0.723847	0.000218657	66.886	1;2	K	ISTEVSEAPVASDKPKTLVVKVQKKAGDLPD	VADGQISTEVSEAPVASDK(0.202)PK(0.742)TLVVK(0.056)	21	4	1.289	213590000	43460000	23177000	30516000	32201000	40849000	43388000	0.834375	0.399772
Q6PCX2;P31648;Q8BPL9	33	Q6PCX2	Q6PCX2	Transporter;Sodium- and chloride-dependent GABA transporter 1	Slc6a1	tr|Q6PCX2|Q6PCX2_MOUSE Transporter OS=Mus musculus OX=10090 GN=Slc6a1 PE=2 SV=1;sp|P31648|SC6A1_MOUSE Sodium- and chloride-dependent GABA transporter 1 OS=Mus musculus OX=10090 GN=Slc6a1 PE=1 SV=2;tr|Q8BPL9|Q8BPL9_MOUSE Transporter OS=Mus musculus OX=10090	0.999978	0.015025	121.52	119.57	0.999945	0.0284468	108.24	0.999698	0.0329647	94.407	0.999607	0.0502473	93.262	0.999978	0.016218	119.57	0.999906	0.0214483	114.72	0.999903	0.015025	121.52	1	K	SEAPVASDKPKTLVVKVQKKAGDLPDRDTWK	TLVVK(1)VQK	5	2	-0.33914	297650000	32822000	26075000	25760000	29769000	42508000	33313000	0.801752	0.191173
Q6PAC1;Q3UCW8;Q3U9Q8;Q3TGJ9;P13020;A0A0J9YUQ8	317	Q6PAC1	Q6PAC1	Gelsolin	Gsn	tr|Q6PAC1|Q6PAC1_MOUSE Gsn protein OS=Mus musculus OX=10090 GN=Gsn PE=2 SV=1;tr|Q3UCW8|Q3UCW8_MOUSE Uncharacterized protein OS=Mus musculus OX=10090 GN=Gsn PE=2 SV=1;tr|Q3U9Q8|Q3U9Q8_MOUSE Uncharacterized protein OS=Mus musculus OX=10090 GN=Gsn PE=2 SV=1;t	1	1.63992e-06	128.27	39.581	1	0.0101044	51.211	1	1.63992e-06	128.27	1	0.0393042	39.581				0		NaN	0		NaN	1	K	EERKAALKTASDFISKMQYPRQTQVSVLPEG	TASDFISK(1)MQYPR	8	3	-0.12573	166160000	37223000	36132000	32460000		19587000	40757000	1.16902	0.573907
Q6P9L9;Q8C153;Q3UZ14;Q3UMI7;Q3UDC8;Q3UBL9;Q3TX47;Q3TLB1;Q3TJZ1;P58252;Q8BMA8;Q3TW58;Q3TK17;Q3TWX1	257	Q6P9L9	Q6P9L9	Elongation factor 2	Eef2	tr|Q6P9L9|Q6P9L9_MOUSE Eef2 protein (Fragment) OS=Mus musculus OX=10090 GN=Eef2 PE=2 SV=1;tr|Q8C153|Q8C153_MOUSE Tr-type G domain-containing protein OS=Mus musculus OX=10090 GN=Eef2 PE=2 SV=1;tr|Q3UZ14|Q3UZ14_MOUSE Tr-type G domain-containing protein OS=Mu	0.986495	4.48737e-06	150.08	150.08	0.962931	0.000140834	123.86	0.627628	0.00116558	107.79	0.978115	0.000893837	125.48	0.986495	4.48737e-06	150.08	0.953673	0.0151183	77.662	0.978115	0.000497796	116.3	1	K	MKKLWGDRYFDPANGKFSKSANSPDGKKLPR	YFDPANGK(0.986)FSK(0.014)	8	2	-0.81819	259350000	11143000	23202000	12145000	11280000	10095000	13861000	1.31939	0.403591
Q6P6I8;P97797;Q2M4I8;E0CX65	417	Q6P6I8	Q6P6I8	Tyrosine-protein phosphatase non-receptor type substrate 1	Sirpa;Ptpns1	tr|Q6P6I8|Q6P6I8_MOUSE Signal-regulatory protein alpha OS=Mus musculus OX=10090 GN=Sirpa PE=1 SV=1;sp|P97797|SHPS1_MOUSE Tyrosine-protein phosphatase non-receptor type substrate 1 OS=Mus musculus OX=10090 GN=Sirpa PE=1 SV=2;tr|Q2M4I8|Q2M4I8_MOUSE Ptpns1 OS	1	0.00329689	88.136	88.136	0		NaN	1	0.00341539	86.67	0		NaN	1	0.0193014	57.859	0		NaN	1	0.00329689	88.136	1	K	KAKGSTSSTRLHEPEKNAREITQIQDTNDIN	LHEPEK(1)NAR	6	3	0.33994	595050000	83431000	88401000	79495000	112290000	100580000	130840000	0.731218	0.028435
Q6P5H4;E9QAN4;G3UW47;Q6TA13;Q3UH16;E9Q9G6;A0A087WQE8;P33173;Q5DTN3	1038	Q6P5H4	Q6P5H4	Kinesin-like protein;Kinesin-like protein KIF1A	Kif1a	tr|Q6P5H4|Q6P5H4_MOUSE Kif1a protein OS=Mus musculus OX=10090 GN=Kif1a PE=2 SV=1;tr|E9QAN4|E9QAN4_MOUSE Kinesin-like protein KIF1A OS=Mus musculus OX=10090 GN=Kif1a PE=1 SV=1;tr|G3UW47|G3UW47_MOUSE Kinesin-like protein KIF1A OS=Mus musculus OX=10090 GN=Kif	1	4.25432e-08	121.45	107.35				0		NaN	0		NaN	1	4.25432e-08	121.45	1	0.000117486	95.195	1	9.63342e-06	107.35	1	K	NFIHRHDEAFSTEPLKNTGRGPPLGFYHVQN	HDEAFSTEPLK(1)NTGR	11	3	-0.03984	95266000		14881000	28804000	18512000	19305000	13764000	1.27038	0.470861
Q6P289;Q571M5;Q8C863	311	Q6P289	Q6P289	E3 ubiquitin-protein ligase Itchy	Itch	tr|Q6P289|Q6P289_MOUSE E3 ubiquitin-protein ligase OS=Mus musculus OX=10090 GN=Itch PE=2 SV=1;tr|Q571M5|Q571M5_MOUSE MKIAA4011 protein (Fragment) OS=Mus musculus OX=10090 GN=Itch PE=2 SV=1;sp|Q8C863|ITCH_MOUSE E3 ubiquitin-protein ligase Itchy OS=Mus muscu	1	0.000182607	140.16	93.096	1	0.0033375	90.827	1	0.0241795	64.82	1	0.00643664	80.102	1	0.000974407	121.83	1	0.000182607	140.16	1	0.0031648	93.096	1	K	RVDQHGRVYYVDHVEKRTTWDRPEPLPPGWE	VYYVDHVEK(1)R	9	3	0.98351	86497000	12851000	12890000	10091000	19114000	15143000	16407000	0.707248	0.0296428
Q6P1A9;Q5EBG5;Q58ET1;Q80UT7;P12970	75	Q6P1A9	Q6P1A9	60S ribosomal protein L7a	Rpl7a	tr|Q6P1A9|Q6P1A9_MOUSE Ribosomal protein L7A OS=Mus musculus OX=10090 GN=Rpl7a PE=2 SV=1;tr|Q5EBG5|Q5EBG5_MOUSE Ribosomal protein L7A OS=Mus musculus OX=10090 GN=Rpl7a PE=2 SV=1;tr|Q58ET1|Q58ET1_MOUSE Ribosomal protein L7A OS=Mus musculus OX=10090 GN=Rpl7a	1	0.0323471	48.216	41.871	1	0.0345989	42.314	1	0.0381619	41.088				0		NaN	1	0.0323471	48.216	1	0.0545336	41.871	1	K	YIRLQRQRAILYKRLKVPPAINQFTQALDRQ	LK(1)VPPAINQFTQALDR	2	3	0.72287	157780000	31865000	30892000		32355000	55661000	7003300	0.990699	0.988064
Q6P1A9;Q5EBG5;Q58ET1;Q80UT7;P12970;V9GX35	48	Q6P1A9	Q6P1A9	60S ribosomal protein L7a	Rpl7a;Gm14214	tr|Q6P1A9|Q6P1A9_MOUSE Ribosomal protein L7A OS=Mus musculus OX=10090 GN=Rpl7a PE=2 SV=1;tr|Q5EBG5|Q5EBG5_MOUSE Ribosomal protein L7A OS=Mus musculus OX=10090 GN=Rpl7a PE=2 SV=1;tr|Q58ET1|Q58ET1_MOUSE Ribosomal protein L7A OS=Mus musculus OX=10090 GN=Rpl7a	1	0.00220693	88.187	81.625	0		NaN	1	0.0209319	64.121	0		NaN	0		NaN	1	0.00220693	88.187	1	0.00406465	81.625	1	K	EKRPKNFGIGQDIQPKRDLTRFFKWPRYIRL	NFGIGQDIQPK(1)R	11	3	0.78959	97500000	13032000	18019000	23394000	20718000	9626700	12710000	1.26455	0.442414
Q6GTX3;Q4FK40;Q3UBS0;Q3TXU4;P08226;Q3UEE7;A0A1B0GX15;G3UWN5;G3UZM8;Q3UF21	105	Q6GTX3	Q6GTX3	Apolipoprotein E	Apoe	tr|Q6GTX3|Q6GTX3_MOUSE Apoe protein OS=Mus musculus OX=10090 GN=Apoe PE=2 SV=1;tr|Q4FK40|Q4FK40_MOUSE Apoe protein OS=Mus musculus OX=10090 GN=Apoe PE=2 SV=1;tr|Q3UBS0|Q3UBS0_MOUSE Uncharacterized protein OS=Mus musculus OX=10090 GN=Apoe PE=2 SV=1;tr|Q3TXU	1	1.73189e-06	153.05	79.659	1	0.000747219	87.568	1	0.0184077	54.343	1	0.000497796	116.3	1	1.73189e-06	153.05	1	0.00051367	94.465	1	1.04001e-05	143.7	1	K	EQLGPVAEETRARLGKEVQAAQARLGADMED	LGK(1)EVQAAQAR	3	3	-0.46527	175640000	29041000	29620000		33412000	36165000	26807000	0.912926	0.492782
Q6GTX3;Q4FK40;Q3UBS0;Q3TXU4;P08226;Q3TX45;Q3UEE7	252	Q6GTX3	Q6GTX3	Apolipoprotein E	Apoe	tr|Q6GTX3|Q6GTX3_MOUSE Apoe protein OS=Mus musculus OX=10090 GN=Apoe PE=2 SV=1;tr|Q4FK40|Q4FK40_MOUSE Apoe protein OS=Mus musculus OX=10090 GN=Apoe PE=2 SV=1;tr|Q3UBS0|Q3UBS0_MOUSE Uncharacterized protein OS=Mus musculus OX=10090 GN=Apoe PE=2 SV=1;tr|Q3TXU	1	0.000998228	80.014	80.014	1	0.0246961	47.556	0		NaN	0		NaN	1	0.0120647	51.979	0		NaN	1	0.000998228	80.014	1	K	DRLEEVREHMEEVRSKMEEQTQQIRLQAEIF	SK(1)MEEQTQQIR	2	3	0.36397	67302000	13854000	6906100	18600000	7425100	11682000	8834300	1.40867	0.352271
Q6GR78;A0A2I3BPT1;A0A2I3BQZ9;Q3TXI9;Q3TWF3;Q53ZT3;P12023;Q8BPC7;Q8BPV5	676	Q6GR78	Q6GR78	Amyloid beta A4 protein;N-APP;Soluble APP-alpha;Soluble APP-beta;C99;Beta-amyloid protein 42;Beta-amyloid protein 40;C83;P3(42);P3(40);C80;Gamma-secretase C-terminal fragment 59;Gamma-secretase C-terminal fragment 57;Gamma-secretase C-terminal fragment 50;C31	App	tr|Q6GR78|Q6GR78_MOUSE Amyloid beta (A4) protein OS=Mus musculus OX=10090 GN=App PE=2 SV=1;tr|A0A2I3BPT1|A0A2I3BPT1_MOUSE Amyloid-beta A4 protein OS=Mus musculus OX=10090 GN=App PE=1 SV=1;tr|A0A2I3BQZ9|A0A2I3BQZ9_MOUSE Amyloid-beta A4 protein OS=Mus muscul	1	8.49457e-07	117	117	0.999995	0.000233298	76.151	0.999997	0.000100151	84.508	0.999979	0.00038891	68.944	0.999973	0.00152647	62.813	0.999995	0.000233298	76.151	1	8.49457e-07	117	1	K	VEVDAAVTPEERHLSKMQQNGYENPTYKFFE	HLSK(1)MQQNGYENPTYK	4	3	-0.42267	126670000	19365000	11492000	18621000	18937000	20659000	11162000	0.974782	0.91712
Q6DFY1;Q71RH6;Q71RH5;Q548F2;Q3U0C4;Q69ZN0;Q9R111;A0A494B982;D3YU09;Q8BRJ7	133	Q6DFY1	Q6DFY1	Guanine deaminase	Gda	tr|Q6DFY1|Q6DFY1_MOUSE Guanine deaminase OS=Mus musculus OX=10090 GN=Gda PE=2 SV=1;tr|Q71RH6|Q71RH6_MUSMM Guanine deaminase OS=Mus musculus molossinus OX=57486 GN=Gda PE=2 SV=1;tr|Q71RH5|Q71RH5_MUSMC Guanine deaminase OS=Mus musculus castaneus OX=10091 GN=	1	4.20887e-17	122.04	122.04	1	2.48982e-05	71.085	0		NaN	0		NaN				1	4.20887e-17	122.04	0.997882	0.0345392	28.59	1	K	DVAEEVYTRVVRRTLKNGTTTACYFGTIHTD	TLK(1)NGTTTACYFGTIHTDSSLILAEITDK	3	3	-0.32967	228330000	22687000	33723000			76800000	46198000	0.458625	0.177268
Q68FL0;G5E8Y0;G3X9J1;P70414;Q8BXB3;A0A3Q4EBU5;O35157;Q27PY9;Q9ET73	634	Q68FL0	Q68FL0	Sodium/calcium exchanger 1	Slc8a1	tr|Q68FL0|Q68FL0_MOUSE Slc8a1 protein OS=Mus musculus OX=10090 GN=Slc8a1 PE=1 SV=1;tr|G5E8Y0|G5E8Y0_MOUSE Sodium/calcium exchanger 1 OS=Mus musculus OX=10090 GN=Slc8a1 PE=1 SV=2;tr|G3X9J1|G3X9J1_MOUSE Sodium/calcium exchanger 1 OS=Mus musculus OX=10090 GN=	0.994626	0.00962199	111.82	111.82	0.97668	0.0107669	101.28	0.972218	0.0339755	74.255	0.963264	0.0222073	89.296	0.994626	0.00962199	111.82	0.961706	0.0252317	85.212	0.917744	0.0167601	97.798	1	K	FFIEIGEPRLVEMSEKKGGFTLTGQPIFRKV	LVEMSEK(0.995)K(0.005)	7	2	0.07623	468010000	22739000	8760100	22549000	11692000	15724000	17028000	1.21609	0.549114
Q66JT6;Q3TL72;Q8C878	283	Q66JT6	Q66JT6	NEDD8-activating enzyme E1 catalytic subunit	Uba3	tr|Q66JT6|Q66JT6_MOUSE Uba3 protein (Fragment) OS=Mus musculus OX=10090 GN=Uba3 PE=2 SV=1;tr|Q3TL72|Q3TL72_MOUSE NEDD8-activating enzyme E1 catalytic subunit OS=Mus musculus OX=10090 GN=Uba3 PE=1 SV=1;sp|Q8C878|UBA3_MOUSE NEDD8-activating enzyme E1 catalyt	1	0.0274596	134.66	120.65	1	0.0274596	134.66	1	0.0642969	108.09	0		NaN	1	0.0385822	118.69	1	0.0286925	132.09	1	0.0341858	120.65	1	K	YNIRGVTYRLTQGVVKRIIPAVASTNAVIAA	LTQGVVK(1)R	7	2	-0.12648	926380000	40551000	37976000	43589000	40624000	58554000	52421000	0.80552	0.148816
Q642L7;P62983;A5JUZ1;A0A0A6YW67;E9Q9J0;Q8C2K3;E9Q5F6;Q922B0;Q5SX22;Q3TH47;Q78XY9;Q8R0Z9;Q922Z8;Q8VC46;P0CG49;P0CG50;E9Q4P0;B0LAC2;Q5M9K3;P62984;E9QNP0	29	Q642L7;Q5M9K3	Q642L7	Ubiquitin-40S ribosomal protein S27a;Ubiquitin;40S ribosomal protein S27a;Polyubiquitin-B;Ubiquitin;Polyubiquitin-C;Ubiquitin;Ubiquitin-related 1;Ubiquitin-related 2;Ubiquitin-60S ribosomal protein L40;Ubiquitin;60S ribosomal protein L40	Rps27a;Ubc;Gm8797;Uba52;Gm1821;Ubb;Kxd1	tr|Q642L7|Q642L7_MOUSE Ribosomal protein S27A OS=Mus musculus OX=10090 GN=Rps27a PE=2 SV=1;sp|P62983|RS27A_MOUSE Ubiquitin-40S ribosomal protein S27a OS=Mus musculus OX=10090 GN=Rps27a PE=1 SV=2;tr|A5JUZ1|A5JUZ1_MOUSE Ubiqutin subunit 1 (Fragment) OS=Mus m	1	4.94771e-33	189.33	97.836	1	1.764e-06	113.63	1	4.94771e-33	189.33	1	4.07932e-17	151.1	1	1.93489e-06	108.89	1	3.29905e-07	122.63	1	0.000699429	97.836	1;2	K	TLEVEPSDTIENVKAKIQDKEGIPPDQQRLI	AK(1)IQDK(1)EGIPPDQQR	2	3	-0.037483	3272300000	55129000	41670000	64354000	76110000	31898000	31671000	1.15374	0.681011
Q642L7;P62983;A5JUZ1;A0A0A6YW67;E9Q9J0;Q8C2K3;E9Q5F6;Q922B0;Q5SX22;Q3TH47;Q78XY9;Q8R0Z9;Q922Z8;Q8VC46;P0CG49;P0CG50;E9Q4P0;B0LAC2;Q5M9K3;P62984;E9QNP0	33	Q642L7;Q5M9K3	Q642L7	Ubiquitin-40S ribosomal protein S27a;Ubiquitin;40S ribosomal protein S27a;Polyubiquitin-B;Ubiquitin;Polyubiquitin-C;Ubiquitin;Ubiquitin-related 1;Ubiquitin-related 2;Ubiquitin-60S ribosomal protein L40;Ubiquitin;60S ribosomal protein L40	Rps27a;Ubc;Gm8797;Uba52;Gm1821;Ubb;Kxd1	tr|Q642L7|Q642L7_MOUSE Ribosomal protein S27A OS=Mus musculus OX=10090 GN=Rps27a PE=2 SV=1;sp|P62983|RS27A_MOUSE Ubiquitin-40S ribosomal protein S27a OS=Mus musculus OX=10090 GN=Rps27a PE=1 SV=2;tr|A5JUZ1|A5JUZ1_MOUSE Ubiqutin subunit 1 (Fragment) OS=Mus m	1	8.94716e-15	172.17	121.68	1	8.94716e-15	172.17	1	2.33867e-11	164.04	1	1.38548e-11	167.18	1	1.40503e-11	167.11	1	1.40503e-11	167.11	1	2.33867e-11	164.04	1;2	K	EPSDTIENVKAKIQDKEGIPPDQQRLIFAGK	IQDK(1)EGIPPDQQR	4	2	0.34657	2042700000	175150000	132620000	159800000	228670000	227050000	166400000	0.751575	0.0980644
Q642L7;P62983;A5JUZ1;A0A0A6YW67;E9Q9J0;Q8C2K3;E9Q5F6;Q922B0;Q5SX22;Q3TH47;Q78XY9;Q8R0Z9;Q922Z8;Q8VC46;P0CG49;P0CG50;E9Q4P0;B0LAC2;Q5M9K3;P62984;E9QNP0	48	Q642L7;Q5M9K3	Q642L7	Ubiquitin-40S ribosomal protein S27a;Ubiquitin;40S ribosomal protein S27a;Polyubiquitin-B;Ubiquitin;Polyubiquitin-C;Ubiquitin;Ubiquitin-related 1;Ubiquitin-related 2;Ubiquitin-60S ribosomal protein L40;Ubiquitin;60S ribosomal protein L40	Rps27a;Ubc;Gm8797;Uba52;Gm1821;Ubb;Kxd1	tr|Q642L7|Q642L7_MOUSE Ribosomal protein S27A OS=Mus musculus OX=10090 GN=Rps27a PE=2 SV=1;sp|P62983|RS27A_MOUSE Ubiquitin-40S ribosomal protein S27a OS=Mus musculus OX=10090 GN=Rps27a PE=1 SV=2;tr|A5JUZ1|A5JUZ1_MOUSE Ubiqutin subunit 1 (Fragment) OS=Mus m	1	1.65453e-33	202.2	95.573	1	6.27166e-18	179.1	1	2.02785e-18	170.5	1	2.49832e-16	190.02	1	5.65489e-25	190.02	1	6.42887e-18	202.2	1	1.65453e-33	183.43	1	K	KEGIPPDQQRLIFAGKQLEDGRTLSDYNIQK	LIFAGK(1)QLEDGR	6	2	-0.59354	193290000000	21891000000	20125000000	23562000000	24357000000	24856000000	22928000000	0.909025	0.129455
Q642L7;P62983;A5JUZ1;A0A0A6YW67;E9Q9J0;Q8C2K3;E9Q5F6;Q922B0;Q5SX22;Q3TH47;Q78XY9;Q8R0Z9;Q922Z8;Q8VC46;P0CG49;P0CG50;E9Q4P0;B0LAC2;Q5M9K3;P62984;E9QNP0	63	Q642L7;Q5M9K3	Q642L7	Ubiquitin-40S ribosomal protein S27a;Ubiquitin;40S ribosomal protein S27a;Polyubiquitin-B;Ubiquitin;Polyubiquitin-C;Ubiquitin;Ubiquitin-related 1;Ubiquitin-related 2;Ubiquitin-60S ribosomal protein L40;Ubiquitin;60S ribosomal protein L40	Rps27a;Ubc;Gm8797;Uba52;Gm1821;Ubb;Kxd1	tr|Q642L7|Q642L7_MOUSE Ribosomal protein S27A OS=Mus musculus OX=10090 GN=Rps27a PE=2 SV=1;sp|P62983|RS27A_MOUSE Ubiquitin-40S ribosomal protein S27a OS=Mus musculus OX=10090 GN=Rps27a PE=1 SV=2;tr|A5JUZ1|A5JUZ1_MOUSE Ubiqutin subunit 1 (Fragment) OS=Mus m	1	6.21118e-273	438.97	130.56	1	2.02332e-172	372.86	1	1.57384e-272	429.37	1	3.69018e-151	350.97	1	2.12564e-172	372.66	1	2.32471e-254	426	1	6.21118e-273	438.97	1	K	KQLEDGRTLSDYNIQKESTLHLVLRLRGGAK;KQLEDGRTLSDYNIQKESTLHLVLRLRGGII	TLSDYNIQK(1)ESTLHLVLR	9	3	-0.21848	210420000000	12780000000	9102900000	11855000000	12212000000	14553000000	14667000000	0.814296	0.133161
Q642L7;P62983;A5JUZ1;A0A0A6YW67;E9Q9J0;Q8C2K3;E9Q5F6;Q922B0;Q5SX22;Q3TH47;Q78XY9;Q8R0Z9;Q922Z8;Q8VC46;P0CG49;P0CG50;E9Q4P0;Q5M9K3;P62984;E9QNP0	6	Q642L7;Q5M9K3	Q642L7	Ubiquitin-40S ribosomal protein S27a;Ubiquitin;40S ribosomal protein S27a;Polyubiquitin-B;Ubiquitin;Polyubiquitin-C;Ubiquitin;Ubiquitin-related 1;Ubiquitin-related 2;Ubiquitin-60S ribosomal protein L40;Ubiquitin;60S ribosomal protein L40	Rps27a;Ubc;Gm8797;Uba52;Gm1821;Ubb;Kxd1	tr|Q642L7|Q642L7_MOUSE Ribosomal protein S27A OS=Mus musculus OX=10090 GN=Rps27a PE=2 SV=1;sp|P62983|RS27A_MOUSE Ubiquitin-40S ribosomal protein S27a OS=Mus musculus OX=10090 GN=Rps27a PE=1 SV=2;tr|A5JUZ1|A5JUZ1_MOUSE Ubiqutin subunit 1 (Fragment) OS=Mus m	0.999985	5.4073e-11	175.91	68.132	0.999985	5.4073e-11	175.91	0.999946	3.77774e-06	140.16	0.999978	1.71072e-07	159.79	0.999985	2.41821e-07	154.85	0.999938	7.90426e-07	151.83	0.999956	2.9062e-05	127.76	1	K	__________MQIFVKTLTGKTITLEVEPSD	MQIFVK(1)TLTGK	6	3	0.065712	15860000000	213650000	190200000	267360000	106980000	170910000	219040000	1.35071	0.217084
Q642L7;P62983;A5JUZ1;A0A0A6YW67;E9Q9J0;Q8C2K3;E9Q5F6;Q922B0;Q5SX22;Q3TH47;Q78XY9;Q8R0Z9;Q922Z8;Q8VC46;P0CG49;P0CG50;E9Q4P0;Q5M9K3;P62984;E9QNP0	11	Q642L7;Q5M9K3	Q642L7	Ubiquitin-40S ribosomal protein S27a;Ubiquitin;40S ribosomal protein S27a;Polyubiquitin-B;Ubiquitin;Polyubiquitin-C;Ubiquitin;Ubiquitin-related 1;Ubiquitin-related 2;Ubiquitin-60S ribosomal protein L40;Ubiquitin;60S ribosomal protein L40	Rps27a;Ubc;Gm8797;Uba52;Gm1821;Ubb;Kxd1	tr|Q642L7|Q642L7_MOUSE Ribosomal protein S27A OS=Mus musculus OX=10090 GN=Rps27a PE=2 SV=1;sp|P62983|RS27A_MOUSE Ubiquitin-40S ribosomal protein S27a OS=Mus musculus OX=10090 GN=Rps27a PE=1 SV=2;tr|A5JUZ1|A5JUZ1_MOUSE Ubiqutin subunit 1 (Fragment) OS=Mus m	1	7.44328e-262	426.26	226.93	1	7.44328e-262	426.26	1	2.82973e-130	292.82	1	2.51087e-25	162.44	1	4.75636e-114	305.23	1	7.66709e-69	230.16	1	1.03985e-166	356.82	1	K	_____MQIFVKTLTGKTITLEVEPSDTIENV	TLTGK(1)TITLEVEPSDTIENVK	5	2	-0.67651	44243000000	2845100000	2485400000	3336100000	2748700000	5536800000	4542200000	0.675616	0.178956
Q642L7;P62983;A5JUZ1;A0A0A6YW67;E9Q9J0;Q8C2K3;E9Q5F6;Q922B0;Q5SX22;Q3TH47;Q78XY9;Q8R0Z9;Q922Z8;Q8VC46;P0CG49;P0CG50;E9Q4P0;Q5M9K3;P62984;E9QNP0	27	Q642L7;Q5M9K3	Q642L7	Ubiquitin-40S ribosomal protein S27a;Ubiquitin;40S ribosomal protein S27a;Polyubiquitin-B;Ubiquitin;Polyubiquitin-C;Ubiquitin;Ubiquitin-related 1;Ubiquitin-related 2;Ubiquitin-60S ribosomal protein L40;Ubiquitin;60S ribosomal protein L40	Rps27a;Ubc;Gm8797;Uba52;Gm1821;Ubb;Kxd1	tr|Q642L7|Q642L7_MOUSE Ribosomal protein S27A OS=Mus musculus OX=10090 GN=Rps27a PE=2 SV=1;sp|P62983|RS27A_MOUSE Ubiquitin-40S ribosomal protein S27a OS=Mus musculus OX=10090 GN=Rps27a PE=1 SV=2;tr|A5JUZ1|A5JUZ1_MOUSE Ubiqutin subunit 1 (Fragment) OS=Mus m	0.989535	4.5133e-51	232.78	127.94	0.989535	2.55231e-10	127.94	0.972066	9.53692e-11	133.96	0		NaN	0		NaN	0.713507	3.76771e-10	123.36	0.96908	4.5133e-51	232.78	1	K	TITLEVEPSDTIENVKAKIQDKEGIPPDQQR	TITLEVEPSDTIENVK(0.99)AK(0.01)	16	3	0.088568	2750400000	911510000	200680000			769550000	472320000	0.895577	0.881819
Q642L7;P62983	113	Q642L7	Q642L7	Ubiquitin-40S ribosomal protein S27a;Ubiquitin;40S ribosomal protein S27a	Rps27a	tr|Q642L7|Q642L7_MOUSE Ribosomal protein S27A OS=Mus musculus OX=10090 GN=Rps27a PE=2 SV=1;sp|P62983|RS27A_MOUSE Ubiquitin-40S ribosomal protein S27a OS=Mus musculus OX=10090 GN=Rps27a PE=1 SV=2	1	4.49757e-26	223.78	140.5	1	1.01014e-05	145.89	1	1.98783e-15	193.52	1	6.07889e-20	206.48	1	4.49757e-26	223.78	1	2.5597e-07	164.43	1	3.49984e-12	187.42	1	K	VKLAVLKYYKVDENGKISRLRRECPSDECGA	VDENGK(1)ISR	6	2	-0.57869	9219900000	700210000	664950000	700610000	1045500000	1475700000	884940000	0.606484	0.0648209
Q642L7;P62983	107	Q642L7	Q642L7	Ubiquitin-40S ribosomal protein S27a;Ubiquitin;40S ribosomal protein S27a	Rps27a	tr|Q642L7|Q642L7_MOUSE Ribosomal protein S27A OS=Mus musculus OX=10090 GN=Rps27a PE=2 SV=1;sp|P62983|RS27A_MOUSE Ubiquitin-40S ribosomal protein S27a OS=Mus musculus OX=10090 GN=Rps27a PE=1 SV=2	0.992632	0.0422547	46.88	41.401	0		NaN	0		NaN	0.992632	0.0684005	41.401	0.979631	0.0422547	46.88	0		NaN	0.970049	0.049889	45.28	1	K	KHKRKKVKLAVLKYYKVDENGKISRLRRECP	YYK(0.993)VDENGK(0.007)ISR	3	4	0.20987	1713900000	235140000	261580000	227080000	385410000	290290000	314360000	0.731067	0.0432442
Q60932;Q3U6K8;Q3TIG8;Q3THL7	287	Q60932	Q60932	Voltage-dependent anion-selective channel protein 1	Vdac1	sp|Q60932|VDAC1_MOUSE Voltage-dependent anion-selective channel protein 1 OS=Mus musculus OX=10090 GN=Vdac1 PE=1 SV=3;tr|Q3U6K8|Q3U6K8_MOUSE Uncharacterized protein OS=Mus musculus OX=10090 GN=Vdac1 PE=2 SV=1;tr|Q3TIG8|Q3TIG8_MOUSE Uncharacterized protein	1	7.01526e-20	157.03	153.11	1	7.01526e-20	157.03	1	1.03331e-13	144.7	1	0.00182446	79.659	1	5.35483e-14	149.49				1	1.60129e-14	153.11	1	K	LSALLDGKNVNAGGHKLGLGLEFQA______	NVNAGGHK(1)LGLGLEFQA	8	2	0.011049	715000000	30985000	163500000	173820000	233760000		112930000	0.708231	0.545975
Q60771	203	Q60771	Q60771	Claudin-11	Cldn11	sp|Q60771|CLD11_MOUSE Claudin-11 OS=Mus musculus OX=10090 GN=Cldn11 PE=1 SV=1	1	3.00148e-21	155.92	74.786	1	1.3498e-10	132.47	1	4.34475e-10	121.19	1	0.000214371	103.22	1	3.00148e-21	155.92	1	3.55609e-15	146.16	1	3.55609e-15	146.16	1	K	NRFYYSSGSSSPTHAKSAHV___________	FYYSSGSSSPTHAK(1)SAHV	14	4	0.14271	574610000	37475000	43135000	41060000	44995000	33619000	30889000	1.11111	0.430054
Q5SZA3;P15864;P43274;I7HFT9;Q07133;Q3U292;Q149Z9;P43277	75	Q5SZA3;P43274;Q3U292	Q5SZA3	Histone H1.2;Histone H1.4;Histone H1t;Histone H1.3	Hist1h1c;Hist1h1e;Hist1h1t;Hist1h1d	tr|Q5SZA3|Q5SZA3_MOUSE Histone cluster 1, H1c OS=Mus musculus OX=10090 GN=H1f2 PE=1 SV=1;sp|P15864|H12_MOUSE Histone H1.2 OS=Mus musculus OX=10090 GN=H1-2 PE=1 SV=2;sp|P43274|H14_MOUSE Histone H1.4 OS=Mus musculus OX=10090 GN=H1-4 PE=1 SV=2;tr|I7HFT9|I7HFT	1	5.66504e-26	191.53	143.17	1	1.59082e-08	131.53	1	1.8856e-16	163.78	1	5.66504e-26	191.53	1	4.22149e-21	172.57	1	3.10531e-21	176.87	1	3.86718e-12	143.94	1	K	AALKKALAAAGYDVEKNNSRIKLGLKSLVSK	ALAAAGYDVEK(1)NNSR	11	2	-0.58062	380670000	36748000	34298000	44388000	48782000	64285000	49148000	0.711611	0.0585661
Q5SZA3;P15864;P43274;I7HFT9;Q07133;Q3U292;Q149Z9;P43277	64	Q5SZA3;P43274;Q3U292	Q5SZA3	Histone H1.2;Histone H1.4;Histone H1t;Histone H1.3	Hist1h1c;Hist1h1e;Hist1h1t;Hist1h1d	tr|Q5SZA3|Q5SZA3_MOUSE Histone cluster 1, H1c OS=Mus musculus OX=10090 GN=H1f2 PE=1 SV=1;sp|P15864|H12_MOUSE Histone H1.2 OS=Mus musculus OX=10090 GN=H1-2 PE=1 SV=2;sp|P43274|H14_MOUSE Histone H1.4 OS=Mus musculus OX=10090 GN=H1-4 PE=1 SV=2;tr|I7HFT9|I7HFT	1	2.16925e-11	179.19	179.19	1	3.11808e-05	134.13	1	5.95865e-06	143	1	3.1444e-06	143.79	1	5.56207e-06	143.79	1	2.16925e-11	179.19	1	7.52769e-06	139.86	1	K	AASKERSGVSLAALKKALAAAGYDVEKNNSR	K(1)ALAAAGYDVEK	1	2	-0.28981	201100000	18360000	24214000	19536000	30166000	34560000	21489000	0.720408	0.130714
Q5SXR6;Q68FD5;Q80U89;Q3UPJ3;Q8K2I5;Q3TJ98	1445	Q5SXR6	Q5SXR6	Clathrin heavy chain;Clathrin heavy chain 1	Cltc;mKIAA0034	tr|Q5SXR6|Q5SXR6_MOUSE Clathrin heavy chain OS=Mus musculus OX=10090 GN=Cltc PE=1 SV=1;sp|Q68FD5|CLH1_MOUSE Clathrin heavy chain 1 OS=Mus musculus OX=10090 GN=Cltc PE=1 SV=3;tr|Q80U89|Q80U89_MOUSE MKIAA0034 protein (Fragment) OS=Mus musculus OX=10090 GN=mK	0.93017	0.0329663	73.208	73.208	0		NaN	0.923606	0.0520358	46.335	0.886874	0.0445648	73.208	0.798356	0.0378275	73.208	0.93017	0.0445648	73.208	0.924035	0.0329663	50.473	1	K	LSPRLDHTRAVNYFSKVKQLPLVKPYLRSVQ	AVNYFSK(0.93)VK(0.07)	7	2	2.9535	500210000	15857000	23246000	21159000	28388000	28677000	18918000	0.793098	0.248968
Q5SW18;Q3TJG1;Q3TIK0;P63005;Q3UGR6;Q3UH92;Q3UHM0;Q5SW16	88	Q5SW18	Q5SW18	Platelet-activating factor acetylhydrolase IB subunit alpha	Pafah1b1	tr|Q5SW18|Q5SW18_MOUSE Platelet-activating factor acetylhydrolase IB subunit alpha OS=Mus musculus OX=10090 GN=Pafah1b1 PE=2 SV=1;tr|Q3TJG1|Q3TJG1_MOUSE Platelet-activating factor acetylhydrolase IB subunit alpha OS=Mus musculus OX=10090 GN=Pafah1b1 PE=2 S	1	1.16311e-14	142.74	114.4	1	0.000998386	71.697	1	2.20081e-05	99.392	1	8.89017e-05	86.455	1	1.16311e-14	142.74	1	4.32873e-07	115.34	1	5.72767e-11	136.63	1	K	NEAKEEFTSGGPLGQKRDPKEWIPRPPEKYA	EEFTSGGPLGQK(1)R	12	2	2.8801	249010000	14469000	12725000	15078000	12840000	22790000	11053000	0.905512	0.712728
Q5SVY2;Q3UAJ1;Q3TE63;P17742;Q9CZK9;A0A1L1SST0	131	Q5SVY2	Q5SVY2	Peptidyl-prolyl cis-trans isomerase;Peptidyl-prolyl cis-trans isomerase A;Peptidyl-prolyl cis-trans isomerase A, N-terminally processed	Ppia	tr|Q5SVY2|Q5SVY2_MOUSE Peptidyl-prolyl cis-trans isomerase OS=Mus musculus OX=10090 GN=Ppia PE=1 SV=1;tr|Q3UAJ1|Q3UAJ1_MOUSE Peptidyl-prolyl cis-trans isomerase OS=Mus musculus OX=10090 GN=Ppia PE=2 SV=1;tr|Q3TE63|Q3TE63_MOUSE Peptidyl-prolyl cis-trans iso	0.981784	0.019025	69.176	56.122	0.973488	0.0403665	50.898	0.919393	0.019025	69.176	0.946742	0.0415833	50.632	0		NaN	0.981784	0.0301971	56.122	0.756108	0.0415833	50.632	1	K	TAKTEWLDGKHVVFGKVKEGMNIVEAMERFG	HVVFGK(0.982)VK(0.018)	6	3	-0.59139	47461000	6312800		7892800	13621000	10005000	9628700	0.640764	0.106785
Q5SVI0;Q5SVI2;P28652;Q5SVI9;Q5SVI3;Q5SVJ0;Q5SVJ1;Q68EG2;Q5SVI1;Q8BL41;Q3TY93;Q6ZWS7;Q923T9;A0A2I3BQP6;A0A286YCB8;A0A286YDL6	246	Q5SVI0;Q6ZWS7	Q5SVI0	Calcium/calmodulin-dependent protein kinase type II subunit beta;Calcium/calmodulin-dependent protein kinase type II subunit gamma	Camk2b;Camk2g	tr|Q5SVI0|Q5SVI0_MOUSE Calcium/calmodulin-dependent protein kinase type II subunit beta OS=Mus musculus OX=10090 GN=Camk2b PE=1 SV=1;tr|Q5SVI2|Q5SVI2_MOUSE Calcium/calmodulin-dependent protein kinase type II subunit beta OS=Mus musculus OX=10090 GN=Camk2b	1	7.57529e-20	130.25	94.549	0.996777	0.0010892	45.325	0		NaN				0		NaN	0.999997	7.57529e-20	130.25	1	1.11385e-09	94.549	1	K	YDFPSPEWDTVTPEAKNLINQMLTINPAKRI	AGAYDFPSPEWDTVTPEAK(1)NLINQMLTINPAKR	19	4	-0.75369	350580000	11670000	26445000		89917000	129600000	12917000	0.245973	0.281179
Q5SVI0;Q5SVI2;P28652;Q5SVI9;Q5SVI3;Q5SVJ0;Q5SVJ1;Q68EG2;Q5SVI1;Q8BL41;Q3TY93;Q6ZWS7;Q923T9;A0A2I3BQP6;A0A286YCB8;A0A286YDL6;A0A286YCW8;A0A286YDK9	259	Q5SVI0;Q6ZWS7	Q5SVI0	Calcium/calmodulin-dependent protein kinase type II subunit beta;Calcium/calmodulin-dependent protein kinase type II subunit gamma	Camk2b;Camk2g	tr|Q5SVI0|Q5SVI0_MOUSE Calcium/calmodulin-dependent protein kinase type II subunit beta OS=Mus musculus OX=10090 GN=Camk2b PE=1 SV=1;tr|Q5SVI2|Q5SVI2_MOUSE Calcium/calmodulin-dependent protein kinase type II subunit beta OS=Mus musculus OX=10090 GN=Camk2b	1	2.74081e-05	114.87	114.87	1	0.00161337	82.34	1	0.000491174	79.466	1	0.000973654	82.069	1	3.90727e-05	112.44	1	2.74081e-05	114.87	1	0.013667	50.222	1	K	EAKNLINQMLTINPAKRITADQALKHPWVCQ;EAKNLINQMLTINPAKRITAHEALKHPWVCQ	NLINQMLTINPAK(1)R	13	3	-0.71764	142420000	20128000	15942000	16632000		9019300	13781000	1.54097	0.0855094
Q5SVI0;Q5SVI2;P28652;Q5SVI9;Q5SVI3;Q5SVJ0;Q5SVJ1;Q68EG2;Q5SVI1;Q8BL41	69	Q5SVI0	Q5SVI0	Calcium/calmodulin-dependent protein kinase type II subunit beta	Camk2b	tr|Q5SVI0|Q5SVI0_MOUSE Calcium/calmodulin-dependent protein kinase type II subunit beta OS=Mus musculus OX=10090 GN=Camk2b PE=1 SV=1;tr|Q5SVI2|Q5SVI2_MOUSE Calcium/calmodulin-dependent protein kinase type II subunit beta OS=Mus musculus OX=10090 GN=Camk2b	1	0.00394731	83.948	83.948	1	0.00608641	73.985	0		NaN	1	0.00394731	83.948	1	0.00624782	73.233	1	0.00631332	72.928	1	0.00394731	83.948	1	K	DHQKLEREARICRLLKHSNIVRLHDSISEEG	LLK(1)HSNIVR	3	3	-0.1547	168800000	25172000	36590000	27967000	27004000	24050000	28016000	1.1348	0.383858
Q5SS40;P62259;Q8BPH1;Q3V453	196	Q5SS40	Q5SS40	14-3-3 protein epsilon	Ywhae	tr|Q5SS40|Q5SS40_MOUSE 14_3_3 domain-containing protein OS=Mus musculus OX=10090 GN=Ywhae PE=1 SV=1;sp|P62259|1433E_MOUSE 14-3-3 protein epsilon OS=Mus musculus OX=10090 GN=Ywhae PE=1 SV=1;tr|Q8BPH1|Q8BPH1_MOUSE 14_3_3 domain-containing protein OS=Mus musc	1	8.93733e-68	217.88	166.9				1	8.93733e-68	217.88	1	1.92082e-58	216.29	1	2.23432e-06	95.957				1	9.8321e-34	166.9	1	K	YYEILNSPDRACRLAKAAFDDAIAELDTLSE	LAK(1)AAFDDAIAELDTLSEESYK	3	2	0.89477	793530000		160160000	239090000	165090000		201570000	1.08888	0.743819
Q5SS40;P62259;Q8BPH1;F6WA09	125	Q5SS40	Q5SS40	14-3-3 protein epsilon	Ywhae	tr|Q5SS40|Q5SS40_MOUSE 14_3_3 domain-containing protein OS=Mus musculus OX=10090 GN=Ywhae PE=1 SV=1;sp|P62259|1433E_MOUSE 14-3-3 protein epsilon OS=Mus musculus OX=10090 GN=Ywhae PE=1 SV=1;tr|Q8BPH1|Q8BPH1_MOUSE 14_3_3 domain-containing protein OS=Mus musc	1	0.0165746	115.69	49.058	1	0.0217667	115.69	1	0.0245374	85.813	1	0.0465279	76.774	1	0.0165746	70.268	1	0.0242669	75.243	1	0.0284415	71.296	1	K	PAANTGESKVFYYKMKGDYHRYLAEFATGND	MK(1)GDYHR	2	3	0.064259	8261200000	864890000	1062700000	768610000	874620000	769520000	869170000	1.07277	0.548179
Q5SS40;P62259;Q8BPH1;F6WA09;D6REF3	50	Q5SS40	Q5SS40	14-3-3 protein epsilon	Ywhae	tr|Q5SS40|Q5SS40_MOUSE 14_3_3 domain-containing protein OS=Mus musculus OX=10090 GN=Ywhae PE=1 SV=1;sp|P62259|1433E_MOUSE 14-3-3 protein epsilon OS=Mus musculus OX=10090 GN=Ywhae PE=1 SV=1;tr|Q8BPH1|Q8BPH1_MOUSE 14_3_3 domain-containing protein OS=Mus musc	1	1.0081e-21	199.08	182.28	1	7.47595e-11	153.12	1	4.84422e-14	157.78	1	2.95966e-10	148.32	1	1.0081e-21	199.08	1	2.36049e-12	162.36	1	2.91416e-16	182.28	1	K	VELTVEERNLLSVAYKNVIGARRASWRIISS	NLLSVAYK(1)NVIGAR	8	2	0.12091	1239600000	98456000	127640000	130350000	125220000	211520000	158270000	0.720078	0.163919
Q5PPQ7;Q3TF74;Q3TEU8;Q9WUM4;Q3U8F0	471	Q5PPQ7	Q5PPQ7	Coronin;Coronin-1C	Coro1c	tr|Q5PPQ7|Q5PPQ7_MOUSE Coronin OS=Mus musculus OX=10090 GN=Coro1c PE=2 SV=1;tr|Q3TF74|Q3TF74_MOUSE Coronin OS=Mus musculus OX=10090 GN=Coro1c PE=2 SV=1;tr|Q3TEU8|Q3TEU8_MOUSE Coronin OS=Mus musculus OX=10090 GN=Coro1c PE=2 SV=1;sp|Q9WUM4|COR1C_MOUSE Coroni	1	0.00163439	103.56	82.279	1	0.00163439	103.56	1	0.00943621	68.383	1	0.0020189	96.253	1	0.00703143	71.692	1	0.0213235	62.546	1	0.00377357	82.279	1	K	CSQDERISKLEQQLAKMAA____________	LEQQLAK(1)MAA	7	2	-0.068854	106350000	16300000	17742000	16968000	25446000	15236000	14658000	0.921756	0.703444
Q5ND42;Q3TGI6;Q3TIQ3;P53810;J3QQ30;J3QPW1	153	Q5ND42	Q5ND42	Phosphatidylinositol transfer protein alpha isoform	Pitpna	tr|Q5ND42|Q5ND42_MOUSE Uncharacterized protein OS=Mus musculus OX=10090 GN=Pitpna PE=1 SV=1;tr|Q3TGI6|Q3TGI6_MOUSE Uncharacterized protein (Fragment) OS=Mus musculus OX=10090 GN=Pitpna PE=2 SV=1;tr|Q3TIQ3|Q3TIQ3_MOUSE Uncharacterized protein (Fragment) OS=	0.995626	0.0231022	88.819	88.819	0		NaN				0		NaN	0		NaN	0.995626	0.0231022	88.819	0		NaN	1	K	EAIYIDIADRSQVLSKDYKAEEDPAKFKSVK	SQVLSK(0.996)DYK(0.004)	6	2	0.22437	49563000	5547300		9008900	11473000	11061000	12472000	0.62373	0.051714
Q5NCM6;Q5NCM7;Q8CHU3;Q5NCM5;J3QNT7;Q69ZS5;F7CUV7	135	Q5NCM6	Q5NCM6	Epsin-2	Epn2	tr|Q5NCM6|Q5NCM6_MOUSE Epsin-2 OS=Mus musculus OX=10090 GN=Epn2 PE=1 SV=1;tr|Q5NCM7|Q5NCM7_MOUSE ENTH domain-containing protein OS=Mus musculus OX=10090 GN=Epn2 PE=2 SV=1;sp|Q8CHU3|EPN2_MOUSE Epsin-2 OS=Mus musculus OX=10090 GN=Epn2 PE=1 SV=1;tr|Q5NCM5|Q5N	1	0.00418151	68.44	59.57	1	0.0131335	59.57	1	0.0582853	44.616	0		NaN	1	0.00810719	64.55	1	0.00418151	68.44	1	0.0131335	59.57	1	K	GINVREKSKQLVALLKDEERLKVERVQALKT	QLVALLK(1)DEER	7	3	-0.50904	89600000	14211000	14277000	11722000	19506000	17025000	12860000	0.814116	0.221177
Q5NC81;P15532	124	Q5NC81	Q5NC81	Nucleoside diphosphate kinase;Nucleoside diphosphate kinase A	Nme1	tr|Q5NC81|Q5NC81_MOUSE Nucleoside diphosphate kinase OS=Mus musculus OX=10090 GN=Nme1 PE=1 SV=1;sp|P15532|NDKA_MOUSE Nucleoside diphosphate kinase A OS=Mus musculus OX=10090 GN=Nme1 PE=1 SV=1	1	1.08215e-21	198.57	176.32	0.999982	8.84931e-11	141.06	0.99999	3.03374e-16	182.02	0.999959	1.08215e-21	198.57	1	5.568e-16	176.32	0.99995	1.24568e-07	131.13	0.999973	7.76548e-17	176.4	1	K	CIQVGRNIIHGSDSVKSAEKEISLWFQPEEL	NIIHGSDSVK(1)SAEK	10	2	0.48717	1240600000	131310000	151310000	227250000	176620000	254450000	226610000	0.775255	0.254294
Q5J7N1;Q3U2W7;Q0VDV7;P32883	128	Q5J7N1	Q5J7N1	GTPase KRas;GTPase KRas, N-terminally processed	Kras	tr|Q5J7N1|Q5J7N1_MOUSE Kras protein OS=Mus musculus OX=10090 GN=Kras PE=2 SV=1;tr|Q3U2W7|Q3U2W7_MOUSE Uncharacterized protein OS=Mus musculus OX=10090 GN=Kras PE=2 SV=1;tr|Q0VDV7|Q0VDV7_MOUSE Kras protein OS=Mus musculus OX=10090 GN=Kras PE=2 SV=1;sp|P3288	1	0.000230223	102.4	55.04				0		NaN	1	0.00361607	68.44	1	0.00057689	93.345	1	0.000230223	102.4	1	0.015184	55.04	1	K	LVGNKCDLPSRTVDTKQAQELARSYGIPFIE	TVDTK(1)QAQELAR	5	3	-0.052912	91938000		13570000	14729000	26039000	27861000	9739500	0.667015	0.412995
Q5FWB7;P05064;A6ZI44;Q6NY00;Q9CPQ9;A6ZI46	330	Q5FWB7	Q5FWB7	Fructose-bisphosphate aldolase;Fructose-bisphosphate aldolase A	Aldoa;Aldoart1	tr|Q5FWB7|Q5FWB7_MOUSE Fructose-bisphosphate aldolase OS=Mus musculus OX=10090 GN=Aldoa PE=1 SV=1;sp|P05064|ALDOA_MOUSE Fructose-bisphosphate aldolase A OS=Mus musculus OX=10090 GN=Aldoa PE=1 SV=2;tr|A6ZI44|A6ZI44_MOUSE Fructose-bisphosphate aldolase OS=Mu	1	0.00340226	140.09	80.165	1	0.00973358	86.67	0		NaN	1	0.0167736	74.92	1	0.00340226	140.09	1	0.0135639	80.165	0		NaN	1	K	GGKKENLKAAQEEYIKRALANSLACQGKYTP	AAQEEYIK(1)R	8	3	-0.058867	1173500000	120600000	110570000	139710000	250080000	137590000	130900000	0.715198	0.281623
Q5FWB7;P05064;A6ZI44;Q6NY00;Q9CPQ9;A6ZI46	322	Q5FWB7	Q5FWB7	Fructose-bisphosphate aldolase;Fructose-bisphosphate aldolase A	Aldoa;Aldoart1	tr|Q5FWB7|Q5FWB7_MOUSE Fructose-bisphosphate aldolase OS=Mus musculus OX=10090 GN=Aldoa PE=1 SV=1;sp|P05064|ALDOA_MOUSE Fructose-bisphosphate aldolase A OS=Mus musculus OX=10090 GN=Aldoa PE=1 SV=2;tr|A6ZI44|A6ZI44_MOUSE Fructose-bisphosphate aldolase OS=Mu	1	1.14764e-11	160.18	160.18	1	8.42821e-07	133.32	1	0.000114861	113.65	1	7.65389e-07	137.98	1	2.27524e-06	126.1	1	9.03895e-10	149.26	1	1.14764e-11	160.18	1	K	QASALKAWGGKKENLKAAQEEYIKRALANSL	ENLK(1)AAQEEYIKR	4	3	-0.24352	1385800000	17234000	18322000	22787000	23995000	22024000	17960000	0.911909	0.487332
Q5FWB7;P05064;A6ZI44;Q6NY00;D3YWI1;D3Z510;A0A0U1RPN8;Q9CPQ9;A6ZI46;D3YV98;A0A0U1RPT5;A6ZI47	108	Q5FWB7	Q5FWB7	Fructose-bisphosphate aldolase;Fructose-bisphosphate aldolase A	Aldoa;Aldoart1;Aldoart2	tr|Q5FWB7|Q5FWB7_MOUSE Fructose-bisphosphate aldolase OS=Mus musculus OX=10090 GN=Aldoa PE=1 SV=1;sp|P05064|ALDOA_MOUSE Fructose-bisphosphate aldolase A OS=Mus musculus OX=10090 GN=Aldoa PE=1 SV=2;tr|A6ZI44|A6ZI44_MOUSE Fructose-bisphosphate aldolase OS=Mu	0.997754	0.00913716	86.67	56.569	0.98663	0.02487	72.23	0.971275	0.00913716	86.67	0.993655	0.0113988	82.426	0.995081	0.0275656	69.812	0.996564	0.0205929	72.23	0.997754	0.0209503	86.262	1	K	PFPQVIKSKGGVVGIKVDKGVVPLAGTNGET	SKGGVVGIK(0.998)VDK(0.002)	9	3	-0.39477	933270000	21212000	30856000	45862000	93418000	46305000	64175000	0.480289	0.0847785
Q5FWB7;P05064;A6ZI44;Q6NY00;D3YWI1;D3Z510;A0A0U1RPN8;D3YV98;A0A0U1RPT5;A6ZI47	42	Q5FWB7	Q5FWB7	Fructose-bisphosphate aldolase;Fructose-bisphosphate aldolase A	Aldoa;Aldoart2	tr|Q5FWB7|Q5FWB7_MOUSE Fructose-bisphosphate aldolase OS=Mus musculus OX=10090 GN=Aldoa PE=1 SV=1;sp|P05064|ALDOA_MOUSE Fructose-bisphosphate aldolase A OS=Mus musculus OX=10090 GN=Aldoa PE=1 SV=2;tr|A6ZI44|A6ZI44_MOUSE Fructose-bisphosphate aldolase OS=Mu	1	5.66841e-43	237.93	172.8	1	1.27407e-20	185.77	1	6.46287e-34	220.94	1	2.28647e-20	183.33	1	5.66841e-43	237.93	1	5.66841e-43	237.93	1	6.66525e-20	172.8	1	K	GKGILAADESTGSIAKRLQSIGTENTEENRR	GILAADESTGSIAK(1)R	14	2	-0.443	762950000	79855000	108620000	73548000	100090000	141610000	113740000	0.737179	0.128745
Q5FWB7;P05064;A6ZI44;Q6NY00;D3YWI1;D3Z510;A0A0U1RPN8;D3YV98;A0A0U1RPT5;A6ZI47	28	Q5FWB7	Q5FWB7	Fructose-bisphosphate aldolase;Fructose-bisphosphate aldolase A	Aldoa;Aldoart2	tr|Q5FWB7|Q5FWB7_MOUSE Fructose-bisphosphate aldolase OS=Mus musculus OX=10090 GN=Aldoa PE=1 SV=1;sp|P05064|ALDOA_MOUSE Fructose-bisphosphate aldolase A OS=Mus musculus OX=10090 GN=Aldoa PE=1 SV=2;tr|A6ZI44|A6ZI44_MOUSE Fructose-bisphosphate aldolase OS=Mu	1	7.4425e-17	138.75	138.75	1	2.82899e-08	106.39	1	7.4425e-17	138.75	1	1.98173e-08	110.6	1	1.98173e-08	110.6	0.999996	0.000476822	68.49	1	2.43721e-06	100.21	1	K	KKELSDIAHRIVAPGKGILAADESTGSIAKR	IVAPGK(1)GILAADESTGSIAK	6	3	0.096195	431730000	85799000	58690000	54113000	98697000	80785000	53646000	0.851901	0.521743
Q5FW97;P17182;Q6PHC1	420	Q5FW97	Q5FW97	Alpha-enolase	EG433182;Eno1	tr|Q5FW97|Q5FW97_MOUSE Enolase 1, alpha non-neuron OS=Mus musculus OX=10090 GN=EG433182 PE=1 SV=1;sp|P17182|ENOA_MOUSE Alpha-enolase OS=Mus musculus OX=10090 GN=Eno1 PE=1 SV=3;tr|Q6PHC1|Q6PHC1_MOUSE Alpha-enolase OS=Mus musculus OX=10090 GN=Eno1 PE=1 SV=1	0.968853	0.00244154	78.932	68.525	0.96377	0.017979	55.649	0		NaN	0		NaN	0.938275	0.00244154	78.932				0.968853	0.00464843	68.525	1	K	AKYNQILRIEEELGSKAKFAGRSFRNPLAK_	IEEELGSK(0.969)AK(0.031)	8	3	-0.92823	74085000	11164000	10653000	15252000	23029000		13987000	0.667621	0.209093
Q5D0A4;Q497P1;O35526;D6RFB9	93	Q5D0A4	Q5D0A4	Syntaxin-1A	Stx1a	tr|Q5D0A4|Q5D0A4_MOUSE Stx1a protein (Fragment) OS=Mus musculus OX=10090 GN=Stx1a PE=2 SV=1;tr|Q497P1|Q497P1_MOUSE Syntaxin 1A (Brain) OS=Mus musculus OX=10090 GN=Stx1a PE=1 SV=1;sp|O35526|STX1A_MOUSE Syntaxin-1A OS=Mus musculus OX=10090 GN=Stx1a PE=1 SV=3	1	2.94842e-18	162.29	162.29	1	2.05599e-06	112.03	1	4.35922e-13	142.54	1	2.08865e-05	101.04	1	1.31276e-09	134.14				1	2.94842e-18	162.29	1	K	MSDIKKTANKVRSKLKSIEQSIEQEEGLNRS	LK(1)SIEQSIEQEEGLNR	2	3	-0.5943	144890000	23682000	30823000	20234000	36388000		33763000	0.710268	0.091424
Q5BLK2;P60867	4	Q5BLK2	Q5BLK2	40S ribosomal protein S20	Rps20	tr|Q5BLK2|Q5BLK2_MOUSE Ribosomal protein S20 OS=Mus musculus OX=10090 GN=Rps20 PE=1 SV=1;sp|P60867|RS20_MOUSE 40S ribosomal protein S20 OS=Mus musculus OX=10090 GN=Rps20 PE=1 SV=1	0.999951	7.62359e-12	135.27	62.717	0.999951	0.0301463	62.717	0.999889	2.69463e-10	135.27	0.999411	0.0419561	51.787	0.999879	1.69485e-09	123.19	0.999951	2.27606e-06	106.31	0.999128	7.62359e-12	119.08	1	K	____________MAFKDTGKTPVEPEVAIHR	AFK(1)DTGK	3	2	0.13899	1285200000	123400000	114890000	134560000	193380000	186940000	153230000	0.69881	0.0173544
Q5BLK2;P60867	8	Q5BLK2	Q5BLK2	40S ribosomal protein S20	Rps20	tr|Q5BLK2|Q5BLK2_MOUSE Ribosomal protein S20 OS=Mus musculus OX=10090 GN=Rps20 PE=1 SV=1;sp|P60867|RS20_MOUSE 40S ribosomal protein S20 OS=Mus musculus OX=10090 GN=Rps20 PE=1 SV=1	1	9.38474e-06	107.69	94.717	1	0.00194209	62.287	1	0.000190137	82.908	1	0.00798839	49.482	1	9.38474e-06	107.69	1	0.000190137	82.908	1	0.00012363	94.717	1	K	________MAFKDTGKTPVEPEVAIHRIRIT	DTGK(1)TPVEPEVAIHR	4	3	-0.27804	1346700000	70135000	50885000	65826000	102300000	66223000	45758000	0.871967	0.629398
Q5BL18;Q4FJT0;Q3TTX0;Q6ZQ61;Q8K310;A0A494B9X1;A0A494BAZ7;A0A494BAD4;Q3TZN1;Q3UFN8	710	Q5BL18	Q5BL18	Matrin-3	Matr3	tr|Q5BL18|Q5BL18_MOUSE Matrin 3 OS=Mus musculus OX=10090 GN=Matr3 PE=1 SV=1;tr|Q4FJT0|Q4FJT0_MOUSE Matr3 protein OS=Mus musculus OX=10090 GN=Matr3 PE=2 SV=1;tr|Q3TTX0|Q3TTX0_MOUSE Uncharacterized protein OS=Mus musculus OX=10090 GN=Matr3 PE=2 SV=1;tr|Q6ZQ6	0.952345	0.00341278	81.92	77.867	0		NaN				0		NaN	0.952345	0.00487183	77.867	0.941241	0.0451623	53.388	0.875844	0.00341278	81.92	1	K	SDKAVKKDPSASATSKKKLKKVDKIEELDQE	KDPSASATSK(0.952)K(0.048)	10	3	0.97909	55520000	5428600		8911900	6542900	19431000	15205000	0.522373	0.286253
Q571D5;B1AQN2;Q99M80	975	Q571D5	Q571D5	Protein-tyrosine-phosphatase;Receptor-type tyrosine-protein phosphatase T	Ptprt	tr|Q571D5|Q571D5_MOUSE MKIAA0283 protein (Fragment) OS=Mus musculus OX=10090 GN=Ptprt PE=2 SV=1;tr|B1AQN2|B1AQN2_MOUSE Receptor-type tyrosine-protein phosphatase T OS=Mus musculus OX=10090 GN=Ptprt PE=1 SV=1;sp|Q99M80|PTPRT_MOUSE Receptor-type tyrosine-pro	1	0.00219079	85.536	59.116	0		NaN				1	0.0171582	64.104	1	0.00219079	85.536				1	0.0271951	59.116	1	K	PPSKRSLLKVVRRLEKWQEQYDGREGRTVVH	RLEK(1)WQEQYDGR	4	3	0.64492	64827000	14412000		22233000	13933000		14249000	1.3003	0.39264
Q564E8;Q9D8E6;Q9CSM5	294	Q564E8	Q564E8	60S ribosomal protein L4	Rpl4	tr|Q564E8|Q564E8_MOUSE Ribosomal protein L4 OS=Mus musculus OX=10090 GN=Rpl4 PE=1 SV=1;sp|Q9D8E6|RL4_MOUSE 60S ribosomal protein L4 OS=Mus musculus OX=10090 GN=Rpl4 PE=1 SV=3;tr|Q9CSM5|Q9CSM5_MOUSE Ribos_L4_asso_C domain-containing protein OS=Mus musculus	1	0.00659556	71.614	57.859	1	0.0628831	43.982	1	0.0295137	59.153				1	0.00659556	71.614	1	0.0192239	57.931	1	0.0311662	57.859	1	K	LPMHKMMNTDLSRILKSPEIQRALRAPRKKI	ILK(1)SPEIQR	3	3	-0.069721	72714000	9391400	11281000		20985000	13218000	17839000	0.595838	0.101198
Q548L6;P48318;D3Z1L8;Q8C6I7;D3Z5S3	59	Q548L6	Q548L6	Glutamate decarboxylase 1	Gad1	tr|Q548L6|Q548L6_MOUSE Glutamate decarboxylase OS=Mus musculus OX=10090 GN=Gad1 PE=1 SV=1;sp|P48318|DCE1_MOUSE Glutamate decarboxylase 1 OS=Mus musculus OX=10090 GN=Gad1 PE=1 SV=2;tr|D3Z1L8|D3Z1L8_MOUSE Glutamate decarboxylase 1 OS=Mus musculus OX=10090 GN	1	0.000886999	148.14	148.14	0		NaN				0		NaN	1	0.0058912	122.33	1	0.000886999	148.14	0		NaN	1	K	LKICGFLQRTNSLEEKSRLVSAFRERQSSKN	TNSLEEK(1)SR	7	2	-0.04819	114500000	16733000		24942000	21399000		26159000	0.876298	0.598503
Q545V3;Q3UJ20;P17183;A0A0N4SUX5	197	Q545V3	Q545V3	Gamma-enolase	Eno2	tr|Q545V3|Q545V3_MOUSE Uncharacterized protein OS=Mus musculus OX=10090 GN=Eno2 PE=1 SV=1;tr|Q3UJ20|Q3UJ20_MOUSE Uncharacterized protein OS=Mus musculus OX=10090 GN=Eno2 PE=2 SV=1;sp|P17183|ENOG_MOUSE Gamma-enolase OS=Mus musculus OX=10090 GN=Eno2 PE=1 SV=	0.999152	0.0127668	131.06	68.016	0.995283	0.0195221	122.19	0.997829	0.0127668	131.06	0.995283	0.0195221	68.016	0.993729	0.0435559	58.433	0.998526	0.0127668	76.827	0.999152	0.0195221	68.016	1	K	MRLGAEVYHTLKGVIKDKYGKDATNVGDEGG	GVIK(0.999)DK(0.001)YGK	4	3	0.32092	669590000	88442000	85252000	72769000	105220000	100810000	82732000	0.853516	0.167699
Q545V3;Q3UJ20;P17183;D3Z6E4;Q922A0;D3Z2S4;D3YVD3	64	Q545V3	Q545V3	Gamma-enolase;Enolase	Eno2	tr|Q545V3|Q545V3_MOUSE Uncharacterized protein OS=Mus musculus OX=10090 GN=Eno2 PE=1 SV=1;tr|Q3UJ20|Q3UJ20_MOUSE Uncharacterized protein OS=Mus musculus OX=10090 GN=Eno2 PE=2 SV=1;sp|P17183|ENOG_MOUSE Gamma-enolase OS=Mus musculus OX=10090 GN=Eno2 PE=1 SV=	1	0.00296995	69.216	55.261	1	0.00296995	69.216	1	0.00734475	64.121	0		NaN	1	0.00538391	66.393	1	0.0143691	55.261	0		NaN	1	K	LRDGDKQRYLGKGVLKAVDHINSRIAPALIS	GVLK(1)AVDHINSR	4	3	0.86733	184820000	33666000	26490000	29663000	29617000	36922000	28462000	0.945453	0.634807
Q545V3;Q3UJ20;P17183;A0A0N4SUX5;D3Z6E4;Q922A0;D3Z2S4;D3YVD3;A0A0N4SUI6;A0A0N4SUW8	5	Q545V3	Q545V3	Gamma-enolase;Enolase	Eno2	tr|Q545V3|Q545V3_MOUSE Uncharacterized protein OS=Mus musculus OX=10090 GN=Eno2 PE=1 SV=1;tr|Q3UJ20|Q3UJ20_MOUSE Uncharacterized protein OS=Mus musculus OX=10090 GN=Eno2 PE=2 SV=1;sp|P17183|ENOG_MOUSE Gamma-enolase OS=Mus musculus OX=10090 GN=Eno2 PE=1 SV=	1	0.00980478	99.375	99.375	0		NaN	1	0.011413	66.682	0		NaN	1	0.0378091	41.227	1	0.00980478	99.375	0		NaN	1	K	___________MSIEKIWAREILDSRGNPTV	SIEK(1)IWAR	4	2	1.0466	147290000	23127000	21777000	27972000	27115000		47299000	0.652888	0.200786
Q545T6;O70166	9	Q545T6	Q545T6	Stathmin;Stathmin-3	Stmn3	tr|Q545T6|Q545T6_MOUSE Stathmin OS=Mus musculus OX=10090 GN=Stmn3 PE=1 SV=1;sp|O70166|STMN3_MOUSE Stathmin-3 OS=Mus musculus OX=10090 GN=Stmn3 PE=1 SV=1	0.968082	5.14404e-05	139.98	139.98	0.908532	0.00286397	71.451	0.562283	0.00540251	66.435	0.644251	0.000833675	95.311	0.874552	0.000625141	105.1	0.832467	0.000880545	93.098	0.968082	5.14404e-05	139.98	1	K	_______MASTVSAYKEKMKELSVLSLICSC	ASTVSAYK(0.968)EK(0.032)	8	2	0.56186	134970000	21973000	17696000	23171000	21099000	28119000	22908000	0.871253	0.312608
Q545P0;Q3TSQ1;P14094;Q3TV47	7	Q545P0	Q545P0	Sodium/potassium-transporting ATPase subunit beta-1	Atp1b1	tr|Q545P0|Q545P0_MOUSE Sodium/potassium-transporting ATPase subunit beta OS=Mus musculus OX=10090 GN=Atp1b1 PE=1 SV=1;tr|Q3TSQ1|Q3TSQ1_MOUSE Sodium/potassium-transporting ATPase subunit beta OS=Mus musculus OX=10090 GN=Atp1b1 PE=2 SV=1;sp|P14094|AT1B1_MOUS	1	0.00645048	107.01	107.01	1	0.0155086	71.349	0.999999	0.0155086	71.349	1	0.0297751	107.01	1	0.00703621	91.584	1	0.00645048	94.692	1	0.00785148	87.258	1	K	_________MARGKAKEEGSWKKFIWNSEKK	AK(1)EEGSWK	2	2	0.44919	3578500000	47556000	43840000	39748000	71579000	113340000	47526000	0.564194	0.156052
Q545P0;Q3TSQ1;P14094;Q3TV47	13	Q545P0	Q545P0	Sodium/potassium-transporting ATPase subunit beta-1	Atp1b1	tr|Q545P0|Q545P0_MOUSE Sodium/potassium-transporting ATPase subunit beta OS=Mus musculus OX=10090 GN=Atp1b1 PE=1 SV=1;tr|Q3TSQ1|Q3TSQ1_MOUSE Sodium/potassium-transporting ATPase subunit beta OS=Mus musculus OX=10090 GN=Atp1b1 PE=2 SV=1;sp|P14094|AT1B1_MOUS	0.999492	0.00309469	158.76	158.76	0		NaN	0		NaN	0.999492	0.00309469	158.76	0		NaN	0.997715	0.0443879	127.94	0		NaN	1	K	___MARGKAKEEGSWKKFIWNSEKKEFLGRT	AKEEGSWK(0.999)K(0.001)	8	2	0.203	460770000	71292000	50962000	73179000		105040000	160300000	0.491025	0.0579121
Q545P0;Q3TSQ1;P14094;Q3TV47	21	Q545P0	Q545P0	Sodium/potassium-transporting ATPase subunit beta-1	Atp1b1	tr|Q545P0|Q545P0_MOUSE Sodium/potassium-transporting ATPase subunit beta OS=Mus musculus OX=10090 GN=Atp1b1 PE=1 SV=1;tr|Q3TSQ1|Q3TSQ1_MOUSE Sodium/potassium-transporting ATPase subunit beta OS=Mus musculus OX=10090 GN=Atp1b1 PE=2 SV=1;sp|P14094|AT1B1_MOUS	0.990202	0.0388619	116.3	116.3	0.953467	0.0388619	107.59	0.982043	0.0576978	110.81	0		NaN	0		NaN	0		NaN	0.990202	0.0443752	116.3	1	K	AKEEGSWKKFIWNSEKKEFLGRTGGSWFKIL	FIWNSEK(0.99)K(0.01)	7	2	0.64783	201240000	27560000	27396000	18023000	33635000	25033000	46143000	0.696291	0.198487
Q544Y7;P18760;F8WGL3;A0A494B9A7;Q9CX22;Q3UHW9;P45591	92	Q544Y7;Q3UHW9	Q544Y7	Cofilin-1;Cofilin-2	Cfl1;Cfl2	tr|Q544Y7|Q544Y7_MOUSE Cofilin 1, non-muscle OS=Mus musculus OX=10090 GN=Cfl1 PE=2 SV=1;sp|P18760|COF1_MOUSE Cofilin-1 OS=Mus musculus OX=10090 GN=Cfl1 PE=1 SV=3;tr|F8WGL3|F8WGL3_MOUSE Cofilin-1 OS=Mus musculus OX=10090 GN=Cfl1 PE=1 SV=1;tr|A0A494B9A7|A0A4	0.999083	1.31544e-07	129.89	119.88	0.999083	1.17626e-06	119.88	0.982902	7.39405e-06	116.19	0.796366	0.000750482	78.814	0.96667	0.000246392	92.151	0.559533	0.000140203	97.631	0.990025	1.31544e-07	129.89	1	K	DKDCRYALYDATYETKESKKEDLVFIFWAPE;LNDCRYALYDATYETKESKKEDLVFIFWAPE	YALYDATYETK(0.999)ESK(0.001)	11	3	0.56197	210830000	43684000	30169000	24986000	25642000	42038000	35921000	0.954035	0.839471
Q544Y7;P18760;F8WGL3	144	Q544Y7	Q544Y7	Cofilin-1	Cfl1	tr|Q544Y7|Q544Y7_MOUSE Cofilin 1, non-muscle OS=Mus musculus OX=10090 GN=Cfl1 PE=2 SV=1;sp|P18760|COF1_MOUSE Cofilin-1 OS=Mus musculus OX=10090 GN=Cfl1 PE=1 SV=3;tr|F8WGL3|F8WGL3_MOUSE Cofilin-1 OS=Mus musculus OX=10090 GN=Cfl1 PE=1 SV=1	1	9.46887e-11	140.1	131.35	1	9.46887e-11	140.1	1	1.95448e-07	120.53	1	1.84865e-07	121.45	1	7.12635e-08	131.35	0		NaN				1	K	TGIKHELQANCYEEVKDRCTLAEKLGGSAVI	HELQANCYEEVK(1)DR	12	3	0.2104	101330000	17902000	15723000	22514000	16431000	28759000		0.828192	0.51483
Q543U1;Q91WA3;D3Z2G7;F6UL83	50	Q543U1	Q543U1	Histone deacetylase 11	Hdac11	tr|Q543U1|Q543U1_MOUSE Uncharacterized protein OS=Mus musculus OX=10090 GN=Hdac11 PE=1 SV=1;sp|Q91WA3|HDA11_MOUSE Histone deacetylase 11 OS=Mus musculus OX=10090 GN=Hdac11 PE=1 SV=1;tr|D3Z2G7|D3Z2G7_MOUSE Histone deacetylase 11 (Fragment) OS=Mus musculus O	0.998177	0.00684782	70.439	55.249	0.986543	0.0173791	59.645	0.987416	0.0169288	60.064	0.96947	0.0154055	61.48	0.998177	0.0344985	55.249	0.997135	0.00684782	70.439	0.989426	0.0199374	57.267	1	K	HPFDAGKWGKVINFLKEEKLLSDGMLVEARE	VINFLK(0.998)EEK(0.002)	6	3	0.40767	145400000	28587000	25377000	24095000	24538000	28774000	14027000	1.15919	0.479103
Q543S2;P18872	21	Q543S2	Q543S2	Guanine nucleotide-binding protein G(o) subunit alpha	Gnao1	tr|Q543S2|Q543S2_MOUSE Uncharacterized protein OS=Mus musculus OX=10090 GN=Gnao1 PE=2 SV=1;sp|P18872|GNAO_MOUSE Guanine nucleotide-binding protein G(o) subunit alpha OS=Mus musculus OX=10090 GN=Gnao1 PE=1 SV=3	0.98933	1.95173e-05	109.07	98.694	0.896096	0.000361594	92.265	0.976391	0.000196024	97.797	0.953226	1.95173e-05	109.07	0.981897	0.000418418	90.367	0.978108	0.000361594	92.265	0.98933	0.000169193	98.694	1	K	SAEERAALERSKAIEKNLKEDGISAAKDVKL	AIEK(0.989)NLK(0.011)EDGISAAK	4	3	0.45134	217100000	23246000	34003000	32615000	38796000	47593000	40849000	0.706267	0.04418
Q543S2;P18872	24	Q543S2	Q543S2	Guanine nucleotide-binding protein G(o) subunit alpha	Gnao1	tr|Q543S2|Q543S2_MOUSE Uncharacterized protein OS=Mus musculus OX=10090 GN=Gnao1 PE=2 SV=1;sp|P18872|GNAO_MOUSE Guanine nucleotide-binding protein G(o) subunit alpha OS=Mus musculus OX=10090 GN=Gnao1 PE=1 SV=3	1	1.15841e-05	142.43	142.43	1	1.19851e-05	142	1	1.3386e-05	140.49	1	0.000418838	117.31	1	8.11578e-05	130.41	1	5.02372e-05	133.81	1	1.15841e-05	142.43	1	K	ERAALERSKAIEKNLKEDGISAAKDVKLLLL	NLK(1)EDGISAAK	3	2	0.58785	1005400000	105280000	104860000	89439000	124440000	134620000	117660000	0.79523	0.02307
Q542T4;Q09J72;Q3UGF3;A0A498WGS3;P04370;Q5D096	5	Q542T4	Q542T4	Myelin basic protein	Mbp	tr|Q542T4|Q542T4_MOUSE Uncharacterized protein OS=Mus musculus OX=10090 GN=Mbp PE=2 SV=1;tr|Q09J72|Q09J72_MOUSE Myelin basic protein (Fragment) OS=Mus musculus OX=10090 GN=Mbp PE=2 SV=1;tr|Q3UGF3|Q3UGF3_MOUSE Uncharacterized protein OS=Mus musculus OX=1009	1	0.0149967	117.89	105.1	1	0.02705	73.985	0		NaN	1	0.0267809	85.67	1	0.0149967	117.89	0		NaN	1	0.0271844	105.1	1	K	___________MASQKRPSQRSKYLATASTM	ASQK(1)RPSQR	4	2	0.89918	511770000	76521000	61430000	91572000		120390000	102040000	0.687926	0.0777155
Q542I9;P62192	98	Q542I9	Q542I9	26S protease regulatory subunit 4	Psmc1	tr|Q542I9|Q542I9_MOUSE AAA domain-containing protein OS=Mus musculus OX=10090 GN=Psmc1 PE=1 SV=1;sp|P62192|PRS4_MOUSE 26S proteasome regulatory subunit 4 OS=Mus musculus OX=10090 GN=Psmc1 PE=1 SV=1	1	0.0169338	94.262	87.754	0		NaN	0		NaN	0		NaN	1	0.0389242	61.999	1	0.0169338	94.262	1	0.0191417	87.754	1	K	EQMKPLEEKQEEERSKVDDLRGTPMSVGTLE	SK(1)VDDLR	2	3	-0.064682	242650000	38624000	38064000	33947000	34716000	52672000	44630000	0.83803	0.257187
Q52L50;Q99JI6;A0A0G2JDL9;Q3U7U8;C5H0E8;P62835;C5H0E9;A0A0G2JE52;Q3V3W9	128	Q52L50	Q52L50	Ras-related protein Rap-1b;Ras-related protein Rap-1A	Rap1b;Rap1a;Gm9392	tr|Q52L50|Q52L50_MOUSE RAS related protein 1b OS=Mus musculus OX=10090 GN=Rap1b PE=1 SV=1;sp|Q99JI6|RAP1B_MOUSE Ras-related protein Rap-1b OS=Mus musculus OX=10090 GN=Rap1b PE=1 SV=2;tr|A0A0G2JDL9|A0A0G2JDL9_MOUSE Ras-related protein Rap-1A OS=Mus musculus	1	8.04478e-12	180.8	149.72	1	0.000779364	88.056	1	4.12871e-06	133.57	1	2.66752e-06	142.92	1	8.04478e-12	180.8	1	1.20583e-11	176.79	1	2.09182e-08	154.24	1	K	LVGNKCDLEDERVVGKEQGQNLARQWNNCAF	VVGK(1)EQGQNLAR	4	2	-0.14041	322510000	36711000	44816000	35614000	63783000	55641000	43154000	0.720522	0.0854647
Q52KG9;Q3TW97;Q3TIX8;Q3TI62;Q3TI05;P80317;Q8VEI1;A0A571BEL9	530	Q52KG9	Q52KG9	T-complex protein 1 subunit zeta	Cct6a	tr|Q52KG9|Q52KG9_MOUSE Chaperonin containing Tcp1, subunit 6a (Zeta) OS=Mus musculus OX=10090 GN=Cct6a PE=2 SV=1;tr|Q3TW97|Q3TW97_MOUSE Uncharacterized protein OS=Mus musculus OX=10090 GN=Cct6a PE=2 SV=1;tr|Q3TIX8|Q3TIX8_MOUSE Uncharacterized protein OS=Mu	1	0.0257566	84.699	84.699	1	0.0263721	84.097	0		NaN	1	0.0314406	79.146	1	0.0432146	68.7	1	0.0487807	66.993	1	0.0257566	84.699	1	K	ILLVDEIMRAGMSSLKG______________	AGMSSLK(1)G	7	2	0.022376	1009500000	179670000	195200000	197150000	137100000	153640000	146690000	1.30768	0.00359039
Q50H70;A0A0R4J0Z3;A0A5F8MQ17;P55088;Q8BR89	246	Q50H70	Q50H70	Aquaporin-4	Aqp4	tr|Q50H70|Q50H70_MOUSE Aquaporin 4 M23A isoform OS=Mus musculus OX=10090 GN=Aqp4 PE=2 SV=1;tr|A0A0R4J0Z3|A0A0R4J0Z3_MOUSE Aquaporin-4 OS=Mus musculus OX=10090 GN=Aqp4 PE=1 SV=1;tr|A0A5F8MQ17|A0A5F8MQ17_MOUSE Aquaporin-4 OS=Mus musculus OX=10090 GN=Aqp4 PE=	1	4.73386e-16	198.72	198.72	1	7.54019e-06	146.79	1	4.73386e-16	198.72	1	4.65909e-11	177.7	1	3.95957e-11	179.37	1	2.99593e-08	169.65	1	1.04001e-05	143.7	1	K	CPDVELKRRLKEAFSKAAQQTKGSYMEVEDN	EAFSK(1)AAQQTK	5	2	-0.15604	344460000	9926000	9568100	8144200	13366000	19635000	12709000	0.604644	0.0569991
Q50H70;A0A0R4J0Z3;A0A5F8MQ17;P55088;Q8BR89;A0A3Q4EI78	273	Q50H70	Q50H70	Aquaporin-4	Aqp4	tr|Q50H70|Q50H70_MOUSE Aquaporin 4 M23A isoform OS=Mus musculus OX=10090 GN=Aqp4 PE=2 SV=1;tr|A0A0R4J0Z3|A0A0R4J0Z3_MOUSE Aquaporin-4 OS=Mus musculus OX=10090 GN=Aqp4 PE=1 SV=1;tr|A0A5F8MQ17|A0A5F8MQ17_MOUSE Aquaporin-4 OS=Mus musculus OX=10090 GN=Aqp4 PE=	0.999998	9.75418e-05	74.274	74.274	0.999998	9.75418e-05	74.274	0.999625	0.000673294	53.844				0		NaN	0.999866	0.000218657	66.886				1	K	VEDNRSQVETEDLILKPGVVHVIDIDRGEEK	SQVETEDLILK(1)PGVVHVIDIDRGEEK	11	4	-0.24967	185930000	38540000	34082000		37267000	63870000		0.718056	0.40128
Q4W4C9;P62761;Q3TVC0;B2L107	36	Q4W4C9	Q4W4C9	Visinin-like protein 1	Vsnl1	tr|Q4W4C9|Q4W4C9_MOUSE Neural visinin-like type 1 protein OS=Mus musculus OX=10090 GN=Vsnl1 PE=1 SV=1;sp|P62761|VISL1_MOUSE Visinin-like protein 1 OS=Mus musculus OX=10090 GN=Vsnl1 PE=1 SV=2;tr|Q3TVC0|Q3TVC0_MOUSE Uncharacterized protein OS=Mus musculus OX	1	0.00236405	83.168	83.168	0		NaN	1	0.0156607	57.888	0		NaN				1	0.00236405	79.427	1	0.0358475	83.168	1	K	EFNEHELKQWYKGFLKDCPSGRLNLEEFQQL	GFLK(1)DCPSGR	4	2	0.15406	96853000	14540000	20143000	12606000		19504000	20881000	0.780636	0.23174
Q4FJM5;P62746;Q3TIC2	135	Q4FJM5	Q4FJM5	Rho-related GTP-binding protein RhoB	Rhob	tr|Q4FJM5|Q4FJM5_MOUSE Ras homolog gene family, member B OS=Mus musculus OX=10090 GN=Rhob PE=1 SV=1;sp|P62746|RHOB_MOUSE Rho-related GTP-binding protein RhoB OS=Mus musculus OX=10090 GN=Rhob PE=1 SV=1;tr|Q3TIC2|Q3TIC2_MOUSE Uncharacterized protein OS=Mus m	1	0.00144295	108.24	53.252	1	0.00211041	89.123	1	0.00723643	108.24	1	0.00483306	106.43	1	0.00266467	107.32	1	0.00461275	101.28	1	0.00144295	102.72	1	K	DLRSDEHVRTELARMKQEPVRTDDGRAMAVR	MK(1)QEPVRTDDGR	2	3	-0.33676	1925000000	98293000	82555000	121290000	125280000	80973000	115460000	0.939154	0.728482
Q45TP8;Q9D6G9	27	Q45TP8	Q45TP8	CKLF-like MARVEL transmembrane domain-containing protein 5	Cmtm5	tr|Q45TP8|Q45TP8_MOUSE CKLF-like MARVEL transmembrane domain-containing protein 5 OS=Mus musculus OX=10090 GN=Cmtm5 PE=1 SV=1;sp|Q9D6G9|CKLF5_MOUSE CKLF-like MARVEL transmembrane domain-containing protein 5 OS=Mus musculus OX=10090 GN=Cmtm5 PE=1 SV=1	0.999705	2.04823e-07	101.66	101.66	0		NaN				0.999705	2.04823e-07	101.66				0		NaN	0.970929	0.000182932	67.911	1	K	PEEGAAAGLQGFGVDKTFLSSLKGILLETEL	ERPPEEGAAAGLQGFGVDK(1)TFLSSLK	19	3	-1.0068	166060000	24620000		48850000		35399000	26952000	1.17833	0.707042
Q3ZB60;Q3ZB61;P20917	528	Q3ZB60	Q3ZB60	Myelin-associated glycoprotein	Mag	tr|Q3ZB60|Q3ZB60_MOUSE Mag protein (Fragment) OS=Mus musculus OX=10090 GN=Mag PE=1 SV=1;tr|Q3ZB61|Q3ZB61_MOUSE Mag protein (Fragment) OS=Mus musculus OX=10090 GN=Mag PE=2 SV=1;sp|P20917|MAG_MOUSE Myelin-associated glycoprotein OS=Mus musculus OX=10090 GN=M	0.999963	0.00127377	82.85	79.089	0.994902	0.058281	43.761	0.98752	0.0415952	47.189	0.999674	0.00291713	69.641	0.999963	0.00174176	79.089	0.999489	0.00127377	82.85	0.999937	0.00178952	78.705	1	K	HVLYSPEFRISGAPDKYESEKQRLGSERRLL	ISGAPDK(1)YESEK	7	3	0.2442	138870000	22873000	16479000	24077000	21117000	22014000	32307000	0.84081	0.404078
Q3V1V0;Q3UBS1;F6RT43;Q3KQN1;M0QWK1;Q91ZP6	98	Q3V1V0	Q3V1V0	NEDD4 family-interacting protein 2	Ndfip2	tr|Q3V1V0|Q3V1V0_MOUSE Nedd4 family interacting protein 2 OS=Mus musculus OX=10090 GN=Ndfip2 PE=2 SV=1;tr|Q3UBS1|Q3UBS1_MOUSE Uncharacterized protein OS=Mus musculus OX=10090 GN=Ndfip2 PE=2 SV=1;tr|F6RT43|F6RT43_MOUSE NEDD4 family-interacting protein 2 (Fr	1	4.05931e-06	115.57	103.79	1	0.000417637	75.911	1	0.000176393	84.508	1	0.000349868	78.326	1	4.3524e-06	115.57	1	0.000141983	85.734	1	4.05931e-06	103.79	1	K	SVATSLPTYDEAEKAKAAALAAAAADAPQRN	AK(1)AAALAAAAADAPQR	2	3	-0.10613	385130000	48111000	55729000	44448000	76484000	102490000	57866000	0.62611	0.0916943
Q3V0P3	402	Q3V0P3	Q3V0P3		Gm1527	tr|Q3V0P3|Q3V0P3_MOUSE Predicted gene 1527 OS=Mus musculus OX=10090 GN=Gm1527 PE=2 SV=1	1	0.0161518	48.053	47.09	0		NaN				0		NaN	0		NaN	1	0.0545418	34.721	1	0.0161518	48.053	1	K	VNNKDKLRAVKSLLDKLPLENAALLGNLFRI	SLLDK(1)LPLENAALLGNLFR	5	3	1.514	1276900000	146380000		144670000	204580000	197640000	197480000	0.727989	0.000399283
Q3UZD0;Q3UNN4;Q3UPK0;Q3UMX0;P97496	184	Q3UZD0	Q3UZD0	SWI/SNF complex subunit SMARCC1	Smarcc1	tr|Q3UZD0|Q3UZD0_MOUSE SWI/SNF complex subunit SMARCC1 OS=Mus musculus OX=10090 GN=Smarcc1 PE=1 SV=1;tr|Q3UNN4|Q3UNN4_MOUSE SWI/SNF complex subunit SMARCC1 OS=Mus musculus OX=10090 GN=Smarcc1 PE=1 SV=1;tr|Q3UPK0|Q3UPK0_MOUSE Uncharacterized protein OS=Mus	1	0.0266466	89.369	89.369	1	0.0266466	89.369	0		NaN							0		NaN	0		NaN		K	IYLIPDIDLKLANKLKDIIKRHQGTFTDEKS	LK(1)DIIK(1)R	2	3	0.9768	71938000	15868000	13324000			22500000	20246000	0.682918	0.0575125
Q3UZD0;Q3UNN4;Q3UPK0;Q3UMX0;P97496	188	Q3UZD0	Q3UZD0	SWI/SNF complex subunit SMARCC1	Smarcc1	tr|Q3UZD0|Q3UZD0_MOUSE SWI/SNF complex subunit SMARCC1 OS=Mus musculus OX=10090 GN=Smarcc1 PE=1 SV=1;tr|Q3UNN4|Q3UNN4_MOUSE SWI/SNF complex subunit SMARCC1 OS=Mus musculus OX=10090 GN=Smarcc1 PE=1 SV=1;tr|Q3UPK0|Q3UPK0_MOUSE Uncharacterized protein OS=Mus	1	0.0266466	89.369	89.369	1	0.0266466	89.369	0		NaN							0		NaN	0		NaN		K	PDIDLKLANKLKDIIKRHQGTFTDEKSKASH	LK(1)DIIK(1)R	6	3	0.9768	71938000	15868000	13324000			22500000	20246000	0.682918	0.0575125
Q3UYN6;A2AIR9;A2AIR7;O55017;A2AIZ9	643	Q3UYN6	Q3UYN6	Voltage-dependent N-type calcium channel subunit alpha-1B	Cacna1b	tr|Q3UYN6|Q3UYN6_MOUSE EF-hand domain-containing protein (Fragment) OS=Mus musculus OX=10090 GN=Cacna1b PE=2 SV=1;tr|A2AIR9|A2AIR9_MOUSE Voltage-dependent N-type calcium channel subunit alpha OS=Mus musculus OX=10090 GN=Cacna1b PE=1 SV=1;tr|A2AIR7|A2AIR7_M	1	0.0181087	35.329	34.498				1	0.0181087	35.329	1	0.0181087	35.329	0		NaN	1	0.0224465	33.697	1	0.0199744	34.498	2	K	ANLPQKTLDLLVPPHKPDEMTVGKVYAALMI	TLDLLVPPHK(1)PDEMTVGK(1)	10	3	1.8153	181070000		22653000	19346000	34695000	80001000	24373000	0.453002	0.334251
Q3UYN6;A2AIR9;A2AIR7;O55017;A2AIZ9	651	Q3UYN6	Q3UYN6	Voltage-dependent N-type calcium channel subunit alpha-1B	Cacna1b	tr|Q3UYN6|Q3UYN6_MOUSE EF-hand domain-containing protein (Fragment) OS=Mus musculus OX=10090 GN=Cacna1b PE=2 SV=1;tr|A2AIR9|A2AIR9_MOUSE Voltage-dependent N-type calcium channel subunit alpha OS=Mus musculus OX=10090 GN=Cacna1b PE=1 SV=1;tr|A2AIR7|A2AIR7_M	1	0.0181087	35.329	34.498				1	0.0181087	35.329	1	0.0181087	35.329	0		NaN	1	0.0224465	33.697	1	0.0199744	34.498	2	K	DLLVPPHKPDEMTVGKVYAALMIFDFYKQNK	TLDLLVPPHK(1)PDEMTVGK(1)	18	3	1.8153	181070000		22653000	19346000	34695000	80001000	24373000	0.453002	0.334251
Q3UYM8;P60202;Q62079	105	Q3UYM8	Q3UYM8	Myelin proteolipid protein	Plp1	tr|Q3UYM8|Q3UYM8_MOUSE Uncharacterized protein OS=Mus musculus OX=10090 GN=Plp1 PE=2 SV=1;sp|P60202|MYPR_MOUSE Myelin proteolipid protein OS=Mus musculus OX=10090 GN=Plp1 PE=1 SV=2;tr|Q62079|Q62079_MOUSE Myelin proteolipid OS=Mus musculus OX=10090 GN=Plp1	0.999999	4.52993e-09	145.75	123.51	0.999998	4.52993e-09	145.75	0.99994	0.00322359	78.908	0.999999	8.52474e-06	123.51	0.999974	0.000713652	106.4	0.999973	0.00190065	96.009	0.999979	0.000719099	106.29	1	K	GFYTTGAVRQIFGDYKTTICGKGLSATVTGG	QIFGDYK(1)TTICGK	7	2	-0.90535	1069000000	141600000	124400000	155640000	159110000	170090000	163550000	0.855687	0.0686312
Q3UYK6;P43006;A2APL5;Q3USU5	12	Q3UYK6	Q3UYK6	Amino acid transporter;Excitatory amino acid transporter 2	Slc1a2	tr|Q3UYK6|Q3UYK6_MOUSE Amino acid transporter OS=Mus musculus OX=10090 GN=Slc1a2 PE=2 SV=1;sp|P43006|EAA2_MOUSE Excitatory amino acid transporter 2 OS=Mus musculus OX=10090 GN=Slc1a2 PE=1 SV=1;tr|A2APL5|A2APL5_MOUSE Amino acid transporter OS=Mus musculus O	1	7.92268e-54	250.67	245.69	1	6.1646e-19	166.04	1	3.64175e-36	217.24	1	2.26999e-36	219.42	1	7.92268e-54	250.67	1	1.51482e-53	244.72	1	1.39724e-53	245.69	1	K	____MASTEGANNMPKQVEVRMHDSHLSSDE	ASTEGANNMPK(1)QVEVR	11	2	0.63065	480980000	19745000	33195000	27072000	25068000	13872000	18140000	1.40175	0.206496
Q3UYK6;P43006;A2APL5;Q3USU5;A2APL8;X2D841;A2APL7;A2APM8;F6ZRK3;A2APM7;F7CAM6	517	Q3UYK6	Q3UYK6	Amino acid transporter;Excitatory amino acid transporter 2	Slc1a2;RP23-163L4.1-010;RP23-163L4.1-012	tr|Q3UYK6|Q3UYK6_MOUSE Amino acid transporter OS=Mus musculus OX=10090 GN=Slc1a2 PE=2 SV=1;sp|P43006|EAA2_MOUSE Excitatory amino acid transporter 2 OS=Mus musculus OX=10090 GN=Slc1a2 PE=1 SV=1;tr|A2APL5|A2APL5_MOUSE Amino acid transporter OS=Mus musculus O	1	1.14499e-14	140.81	108.71	1	6.86974e-07	104.44	1	4.3909e-06	102.08	1	4.03122e-07	111.22	1	2.34651e-14	138.55	1	2.37123e-08	119.92	1	1.14499e-14	140.81	1	K	TIDSQHRMQEDIEMTKTQSIYDDKNHRESNS	MQEDIEMTK(1)TQSIYDDKNHR	9	4	0.085629	836980000	28297000	22073000	25936000	12784000	22166000	15550000	1.51101	0.0607375
Q3UYK6;P43006;Q3USU5;A2APL8	569	Q3UYK6	Q3UYK6	Amino acid transporter;Excitatory amino acid transporter 2	Slc1a2	tr|Q3UYK6|Q3UYK6_MOUSE Amino acid transporter OS=Mus musculus OX=10090 GN=Slc1a2 PE=2 SV=1;sp|P43006|EAA2_MOUSE Excitatory amino acid transporter 2 OS=Mus musculus OX=10090 GN=Slc1a2 PE=1 SV=1;tr|Q3USU5|Q3USU5_MOUSE Amino acid transporter OS=Mus musculus O	1	1.87185e-14	173.32	72.705	1	0.00779902	56.139	1	0.00142931	91.202	0		NaN	1	0.00281398	82.543	1	1.87185e-14	173.32	1	0.00530707	72.705	1	K	ANGKSADCSVEEEPWKREK____________	SADCSVEEEPWK(1)R	12	3	-0.33727	225350000	26590000	34891000	25287000	37727000	48982000	41374000	0.677436	0.0370592
Q3UY74;A0AUN0;Q4G0C0;G3X928;Q6NZC7	53	Q3UY74	Q3UY74	SEC23-interacting protein	Sec23ip	tr|Q3UY74|Q3UY74_MOUSE DDHD domain-containing protein (Fragment) OS=Mus musculus OX=10090 GN=Sec23ip PE=2 SV=1;tr|A0AUN0|A0AUN0_MOUSE Sec23ip protein (Fragment) OS=Mus musculus OX=10090 GN=Sec23ip PE=2 SV=1;tr|Q4G0C0|Q4G0C0_MOUSE Sec23 interacting protein	0.999997	0.00343824	59.607	58.831	0.999993	0.00343824	59.607	0		NaN	0.999624	0.0322085	39.961	0.999997	0.00644488	58.831	0		NaN				1	K	HLELKESLSRMGSDLKQGFISSLKSAWQTLN	MGSDLK(1)QGFISSLK	6	3	-0.17973	87130000	14400000	12575000	12446000	9361200	11396000		1.2661	0.0891442
Q3UY10;B7ZBV3;F6UC55;B7ZBW2;A0A0G2JFQ2;B7ZBW1;B7ZBV9;B7ZBV7;B7ZBV8;B7ZBV6;B7ZBV4;Q9Z351	492	Q3UY10	Q3UY10	Potassium voltage-gated channel subfamily KQT member 2	Kcnq2	tr|Q3UY10|Q3UY10_MOUSE Uncharacterized protein (Fragment) OS=Mus musculus OX=10090 GN=Kcnq2 PE=2 SV=1;tr|B7ZBV3|B7ZBV3_MOUSE Potassium voltage-gated channel subfamily KQT member 2 (Fragment) OS=Mus musculus OX=10090 GN=Kcnq2 PE=1 SV=1;tr|F6UC55|F6UC55_MOUS	0.99754	0.00726314	117.4	117.4	0.728908	0.0126088	104.75	0.513739	0.0175971	96.492	0.99754	0.00726314	117.4	0.97585	0.0365189	74.184	0.961333	0.0162956	98.523	0.964303	0.010048	110.81	1	K	MGRLGKVEKQVLSMEKKLDFLVSIYTQRMGI	QVLSMEK(0.998)K(0.002)	7	2	0.14672	850110000	48262000	43533000	53318000	28245000	38172000	45278000	1.29919	0.121891
Q3UUF0;Q8C541;Q8BRM1;O08914	97	Q3UUF0	Q3UUF0	Fatty-acid amide hydrolase 1	Faah	tr|Q3UUF0|Q3UUF0_MOUSE Amidase domain-containing protein (Fragment) OS=Mus musculus OX=10090 GN=Faah PE=2 SV=1;tr|Q8C541|Q8C541_MOUSE Amidase domain-containing protein OS=Mus musculus OX=10090 GN=Faah PE=2 SV=1;tr|Q8BRM1|Q8BRM1_MOUSE Uncharacterized protei	1	0.0195729	67.153	55.452	1	0.0528746	57.836	0		NaN	0		NaN	1	0.0195729	67.153	1	0.0613952	55.452	0		NaN	1	K	QAPRQGLLYGVPVSLKECFSYKGHASTLGLS	QGLLYGVPVSLK(1)	12	3	1.4393	390940000	68411000	79059000	47412000	44235000	67126000	84693000	0.994022	0.98041
Q3US81;A2AEG6;P35803	268	Q3US81	Q3US81	Neuronal membrane glycoprotein M6-b	Gpm6b	tr|Q3US81|Q3US81_MOUSE Uncharacterized protein OS=Mus musculus OX=10090 GN=Gpm6b PE=2 SV=1;tr|A2AEG6|A2AEG6_MOUSE Neuronal membrane glycoprotein M6-b OS=Mus musculus OX=10090 GN=Gpm6b PE=1 SV=1;sp|P35803|GPM6B_MOUSE Neuronal membrane glycoprotein M6-b OS=M	1	6.16197e-77	293.31	87.772	1	2.63578e-42	247.29	1	1.80047e-27	213.38	1	1.01259e-63	279.53	1	6.16197e-77	293.31	1	3.47874e-54	274.2	1	2.69887e-43	256.19	1;2	K	LKDASKMQAYQDIKAKEEQELQDIQSRSKEQ	MQAYQDIK(1)AK(1)EEQELQDIQSR	10	3	-3.7017	813260000	68216000	81806000	78862000	110410000	83869000	82198000	0.827859	0.188785
Q3US81;A2AEG6;P35803	266	Q3US81	Q3US81	Neuronal membrane glycoprotein M6-b	Gpm6b	tr|Q3US81|Q3US81_MOUSE Uncharacterized protein OS=Mus musculus OX=10090 GN=Gpm6b PE=2 SV=1;tr|A2AEG6|A2AEG6_MOUSE Neuronal membrane glycoprotein M6-b OS=Mus musculus OX=10090 GN=Gpm6b PE=1 SV=1;sp|P35803|GPM6B_MOUSE Neuronal membrane glycoprotein M6-b OS=M	1	6.26019e-09	137.84	87.772	0.747063	0.000280301	99.802	0.971392	0.0105398	110.41	0.980729	0.0081984	59.067	0.997826	4.65273e-06	137.84	1	6.26019e-09	96.718	1	1.23112e-07	103.26	1;2	K	AYLKDASKMQAYQDIKAKEEQELQDIQSRSK	MQAYQDIK(1)AK(1)EEQELQDIQSR	8	3	-3.7017	505840000		28757000	37720000	23807000	21745000	23511000	1.44383	0.0591456
Q3URP6	71	Q3URP6	Q3URP6	Protein disulfide-isomerase	P4hb	tr|Q3URP6|Q3URP6_MOUSE Protein disulfide-isomerase OS=Mus musculus OX=10090 GN=P4hb PE=2 SV=1	0.999997	0.0040284	93.649	93.649	0.999991	0.0065728	85.676	0.999813	0.0157023	75.378	0.999997	0.0040284	93.649	0.999987	0.0130813	78.334	0.99985	0.0348663	66.962	0.999979	0.0150006	76.17	1	K	GHCKALAPECAKAAAKLKAEGSEIRLAKVDA	ALAPECAKAAAK(1)	12	2	0.87277	145680000	31609000	15893000	34346000	16104000	28518000	19215000	1.28214	0.43045
Q3URF1;Q3TY32;Q3TA13;Q3U336;E9Q3E2;Q8CC35;Q3TBE2	260	Q3URF1	Q3URF1	Synaptopodin	Synpo	tr|Q3URF1|Q3URF1_MOUSE Uncharacterized protein OS=Mus musculus OX=10090 GN=Synpo PE=2 SV=1;tr|Q3TY32|Q3TY32_MOUSE Uncharacterized protein (Fragment) OS=Mus musculus OX=10090 GN=Synpo PE=2 SV=1;tr|Q3TA13|Q3TA13_MOUSE Uncharacterized protein OS=Mus musculus	1	0.0058633	52.172	48.547	1	0.0281161	36.752	0		NaN	1	0.0215076	40.844				1	0.0058633	52.172	1	0.0159719	48.547	1	K	QIEQSPMMGRRQFGEKAWAPPASSMADRSPQ	QFGEK(1)AWAPPASSMADR	5	3	0.50733	149510000	27438000	20563000	19420000		17669000	17403000	1.28157	0.224268
Q3URF1;Q3TY32;Q3TA13;Q3U336;E9Q3E2;Q8CC35	397	Q3URF1	Q3URF1	Synaptopodin	Synpo	tr|Q3URF1|Q3URF1_MOUSE Uncharacterized protein OS=Mus musculus OX=10090 GN=Synpo PE=2 SV=1;tr|Q3TY32|Q3TY32_MOUSE Uncharacterized protein (Fragment) OS=Mus musculus OX=10090 GN=Synpo PE=2 SV=1;tr|Q3TA13|Q3TA13_MOUSE Uncharacterized protein OS=Mus musculus	1	1.32866e-09	122.22	102.58	1	0.000309099	75.97	1	1.32968e-06	107.57	1	0.000738731	78.021	1	7.16885e-05	92.307	1	1.32866e-09	122.22	1	6.77048e-06	102.58	1	K	TPNPDLLDLVQTADEKRRQRDHGEVGMEEEP	VTPNPDLLDLVQTADEK(1)R	17	3	-0.25279	113110000		13578000	35718000	28654000		35163000	0.772459	0.593483
Q3UN66;P63318;Q2NKI4	503	Q3UN66	Q3UN66	Protein kinase C;Protein kinase C gamma type	Prkcg	tr|Q3UN66|Q3UN66_MOUSE Protein kinase C OS=Mus musculus OX=10090 GN=Prkcg PE=2 SV=1;sp|P63318|KPCG_MOUSE Protein kinase C gamma type OS=Mus musculus OX=10090 GN=Prkcg PE=1 SV=1;tr|Q2NKI4|Q2NKI4_MOUSE Protein kinase C OS=Mus musculus OX=10090 GN=Prkcg PE=1	1	0.00546532	50.722	39.385	1	0.00546532	50.722	1	0.0137334	45.577	0		NaN	0		NaN	1	0.0417134	39.385	1	0.02057	41.323	1	K	LDAEGHIKITDFGMCKENVFPGSTTRTFCGT	ITDFGMCK(1)ENVFPGSTTR	8	3	-0.97551	168300000	17300000	25678000	19370000	12623000	15825000	10476000	1.60179	0.0577269
Q3ULN6;Q8R127	140	Q3ULN6	Q3ULN6	Saccharopine dehydrogenase-like oxidoreductase	Sccpdh	tr|Q3ULN6|Q3ULN6_MOUSE Sacchrp_dh_NADP domain-containing protein OS=Mus musculus OX=10090 GN=Sccpdh PE=2 SV=1;sp|Q8R127|SCPDL_MOUSE Saccharopine dehydrogenase-like oxidoreductase OS=Mus musculus OX=10090 GN=Sccpdh PE=1 SV=1	0.999998	0.0119558	107.57	77.282	0.999915	0.0226872	62.546	0.999594	0.0642236	45.68	0		NaN	0.999966	0.0270489	58.815	0.999998	0.0119558	77.282	0.99999	0.0270489	107.57	1	K	GEPQFLELMHAKYHEKAAEKGVYIIGSSGFD	YHEK(1)AAEK	4	3	-0.13202	143620000	17205000	16557000	19643000	18433000	37380000	28152000	0.636039	0.140352
Q3UL99;Q6A0B9;P23116;Q3TRH1	775	Q3UL99	Q3UL99	Eukaryotic translation initiation factor 3 subunit A	Eif3a	tr|Q3UL99|Q3UL99_MOUSE Eukaryotic translation initiation factor 3 subunit A (Fragment) OS=Mus musculus OX=10090 GN=Eif3a PE=2 SV=1;tr|Q6A0B9|Q6A0B9_MOUSE Eukaryotic translation initiation factor 3 subunit A (Fragment) OS=Mus musculus OX=10090 GN=Eif3a PE=2	0.988268	0.0076845	90.601	80.165	0.826997	0.0569593	68.371	0.899387	0.0145206	62.303	0.958178	0.0463866	47.561	0.894375	0.0247546	52.79	0.988268	0.0076845	80.165	0.943982	0.0152227	90.601	1	K	FVMRLKAARQSVYEEKLKQFEERLAEERHSR	QSVYEEK(0.988)LK(0.012)	7	2	-0.066006	199020000	22502000	26498000	25783000	35742000	26294000	28545000	0.825593	0.164975
Q3UJ36;Q3U122;P63268;P62737;Q4KL81;P63260;Q3UAF7;Q3UAF6;Q3U5R4;B2RRX1;P60710;Q3U939;Q3UA89;Q3UAA9;Q3TSB7;Q3UCF8;Q61276;Q3TIJ9;Q3UGS0;E9Q1F2;Q61272;B1ATY1;Q99NC5;Q8BFZ3;F8WGM8;Q9QZ83	329	Q3UJ36;Q4KL81;Q9QZ83	Q4KL81	Actin, gamma-enteric smooth muscle;Actin, aortic smooth muscle;Actin, cytoplasmic 2;Actin, cytoplasmic 2, N-terminally processed;Actin, cytoplasmic 1;Actin, cytoplasmic 1, N-terminally processed;Beta-actin-like protein 2	Actg2;Acta2;Actg1;Actb;Acta1;Actbl2	tr|Q3UJ36|Q3UJ36_MOUSE Uncharacterized protein OS=Mus musculus OX=10090 GN=Actg2 PE=2 SV=1;tr|Q3U122|Q3U122_MOUSE Uncharacterized protein OS=Mus musculus OX=10090 GN=Acta2 PE=2 SV=1;sp|P63268|ACTH_MOUSE Actin, gamma-enteric smooth muscle OS=Mus musculus OX	1	2.05552e-11	164.97	106.68	1	0.00346497	78.113	1	0.000723589	95.483	1	0.00770459	86.67	1	8.99884e-09	152.54	0.593377	0.0271393	44.426	1	2.05552e-11	164.97	1	K	MQKEITALAPSTMKIKIIAPPERKYSVWIGG	IK(1)IIAPPER	2	2	-0.23352	2428900000	31313000	19461000	32737000	32190000	32205000	32032000	0.866054	0.364135
Q3UJ36;Q3U122;P63268;P62737;Q4KL81;P63260;Q3UAF7;Q3UAF6;Q3U5R4;B2RRX1;P60710;Q3U939;Q3UA89;Q3UAA9;Q3TSB7;Q3UCF8;Q61276;Q3TIJ9;Q3U804;Q3UGS0;E9Q1F2;Q61272;B1ATY1;Q99NC5;F8WGM8;Q9QZ83	316	Q3UJ36;Q4KL81;Q9QZ83	Q4KL81	Actin, gamma-enteric smooth muscle;Actin, aortic smooth muscle;Actin, cytoplasmic 2;Actin, cytoplasmic 2, N-terminally processed;Actin, cytoplasmic 1;Actin, cytoplasmic 1, N-terminally processed	Actg2;Acta2;Actg1;Actb;Acta1	tr|Q3UJ36|Q3UJ36_MOUSE Uncharacterized protein OS=Mus musculus OX=10090 GN=Actg2 PE=2 SV=1;tr|Q3U122|Q3U122_MOUSE Uncharacterized protein OS=Mus musculus OX=10090 GN=Acta2 PE=2 SV=1;sp|P63268|ACTH_MOUSE Actin, gamma-enteric smooth muscle OS=Mus musculus OX	1	0.000372539	73.758	73.758	1	0.00150213	69.864	0		NaN	1	0.000372539	73.758	0		NaN	0		NaN	0.999969	0.0138524	48.323	1	K	SGGTTMYPGIADRMQKEITALAPSTMKIKII;SGGTTMYPGLADRMQKEITALAPSTMKIKII	MQK(1)EITALAPSTMK	3	3	-0.087065	246460000		24188000	29475000	25993000	22478000	26623000	1.07192	0.535484
Q3UJ36;Q3U122;P63268;P62737;Q61852;I6L9D2;A0A494B9T3;D3YZY0;D3Z2K3;Q8CF71;V9GXQ2;Q4KL81;P63260;Q3UAF7;Q3UAF6;Q3U5R4;B2RRX1;P60710;Q3U939;Q3UA89;Q3UAA9;Q3TSB7;Q3UCF8;Q61276;Q3TIJ9;Q3U804;E9Q5F4;Q61272;Q3UD81;G3UZ07;G3UYG0;A1E281;E9Q606;Q3UBP6;Q3UBQ4	62	Q3UJ36;Q4KL81;Q3UBP6	Q4KL81	Actin, gamma-enteric smooth muscle;Actin, aortic smooth muscle;Actin, cytoplasmic 2;Actin, cytoplasmic 2, N-terminally processed;Actin, cytoplasmic 1;Actin, cytoplasmic 1, N-terminally processed	Actg2;Acta2;Gm17087;Actg1;Actb;Acta1	tr|Q3UJ36|Q3UJ36_MOUSE Uncharacterized protein OS=Mus musculus OX=10090 GN=Actg2 PE=2 SV=1;tr|Q3U122|Q3U122_MOUSE Uncharacterized protein OS=Mus musculus OX=10090 GN=Acta2 PE=2 SV=1;sp|P63268|ACTH_MOUSE Actin, gamma-enteric smooth muscle OS=Mus musculus OX	1	1.12437e-44	266.91	143.97	1	2.15472e-27	236.56	1	2.15472e-27	236.56	1	1.12437e-44	266.91	1	4.24356e-35	251.53	1	8.50184e-27	226.09	1	8.07006e-35	246.41	1	K	GMGQKDSYVGDEAQSKRGILTLKYPIEHGII;GMGQKDSYVGDEAQSKRGILTLKYPIEHGIV	DSYVGDEAQSK(1)R	11	3	0.28121	886180000	90973000	91730000	82752000	102700000	135000000	104170000	0.776479	0.079944
Q3UJ34;Q3UEJ7;P16460	340	Q3UJ34	Q3UJ34	Argininosuccinate synthase	Ass1	tr|Q3UJ34|Q3UJ34_MOUSE Uncharacterized protein OS=Mus musculus OX=10090 GN=Ass1 PE=1 SV=1;tr|Q3UEJ7|Q3UEJ7_MOUSE Uncharacterized protein OS=Mus musculus OX=10090 GN=Ass1 PE=2 SV=1;sp|P16460|ASSY_MOUSE Argininosuccinate synthase OS=Mus musculus OX=10090 GN=	1	0.00434196	84.615	84.615				1	0.06599	43.308	0		NaN	1	0.0060024	74.376	1	0.0060024	74.376	1	0.00434196	84.615	1	K	FWHSPECEFVRHCIQKSQERVEGKVQVSVFK	HCIQK(1)SQER	5	3	-0.40136	52108000		10171000	9177900	14901000	17858000		0.590644	0.0500774
Q3UI46;P29595;Q3TY05	48	Q3UI46	Q3UI46	NEDD8	Nedd8	tr|Q3UI46|Q3UI46_MOUSE Ubiquitin-like domain-containing protein OS=Mus musculus OX=10090 GN=Nedd8 PE=1 SV=1;sp|P29595|NEDD8_MOUSE NEDD8 OS=Mus musculus OX=10090 GN=Nedd8 PE=1 SV=2;tr|Q3TY05|Q3TY05_MOUSE Ubiquitin-like domain-containing protein (Fragment) O	1	1.54836e-11	173.37	150.08	1	0.00011484	115.78	1	3.68373e-07	148.91	1	1.37167e-08	157.24	1	1.54836e-11	173.37	1	2.97048e-07	150.08	1	1.44392e-08	156.48	1	K	KEGIPPQQQRLIYSGKQMNDEKTAADYKILG	LIYSGK(1)QMNDEK	6	2	0.33855	2082800000	28961000	27276000	42237000	21320000	22116000	24436000	1.45088	0.101898
Q3UI46;P29595;Q3TY05	54	Q3UI46	Q3UI46	NEDD8	Nedd8	tr|Q3UI46|Q3UI46_MOUSE Ubiquitin-like domain-containing protein OS=Mus musculus OX=10090 GN=Nedd8 PE=1 SV=1;sp|P29595|NEDD8_MOUSE NEDD8 OS=Mus musculus OX=10090 GN=Nedd8 PE=1 SV=2;tr|Q3TY05|Q3TY05_MOUSE Ubiquitin-like domain-containing protein (Fragment) O	0.999791	0.037727	42.083	42.083	0		NaN	0		NaN	0.999791	0.037727	42.083	0		NaN	0		NaN	0		NaN	1	K	QQQRLIYSGKQMNDEKTAADYKILGGSVLHL	QMNDEK(1)TAADYK	6	3	0.24378	144550000	23210000	28622000	22161000	19531000	22173000	28857000	1.04864	0.754932
Q3UHH5;P21279	102	Q3UHH5	Q3UHH5	Guanine nucleotide-binding protein G(q) subunit alpha	Gnaq	tr|Q3UHH5|Q3UHH5_MOUSE Uncharacterized protein OS=Mus musculus OX=10090 GN=Gnaq PE=1 SV=1;sp|P21279|GNAQ_MOUSE Guanine nucleotide-binding protein G(q) subunit alpha OS=Mus musculus OX=10090 GN=Gnaq PE=1 SV=4	0.999989	0.00707624	69.375	69.375	0		NaN	0		NaN	0.927439	0.0554342	45.598	0.999989	0.00707624	69.375	0		NaN	0		NaN	1	K	MQAMIRAMDTLKIPYKYEHNKAHAQLVREVD	IPYK(1)YEHNK	4	3	-0.25645	109320000	12756000	19080000	15901000	22425000	24507000	14648000	0.775203	0.259166
Q3UHH0;Q3UHJ3;F8WHB1;Q9R0K7;S4R1C4;D5L240	613	Q3UHH0	Q3UHH0	Calcium-transporting ATPase;Plasma membrane calcium-transporting ATPase 2	Atp2b2	tr|Q3UHH0|Q3UHH0_MOUSE Calcium-transporting ATPase OS=Mus musculus OX=10090 GN=Atp2b2 PE=1 SV=1;tr|Q3UHJ3|Q3UHJ3_MOUSE Calcium-transporting ATPase OS=Mus musculus OX=10090 GN=Atp2b2 PE=1 SV=1;tr|F8WHB1|F8WHB1_MOUSE Calcium-transporting ATPase OS=Mus muscul	0.981024	0.0342636	69.812	57.859	0		NaN	0		NaN	0.981024	0.0383972	57.859				0.693271	0.0342636	69.812	0		NaN	1	K	GEARVFRPRDRDEMVKKVIEPMACDGLRTIC	DRDEMVK(0.981)K(0.019)	7	3	-0.25224	294390000	28185000	37980000	56261000		32933000	25095000	1.40652	0.362786
Q3UHH0;Q3UHJ3;F8WHB1;Q9R0K7;S4R1C4;D5L240	614	Q3UHH0	Q3UHH0	Calcium-transporting ATPase;Plasma membrane calcium-transporting ATPase 2	Atp2b2	tr|Q3UHH0|Q3UHH0_MOUSE Calcium-transporting ATPase OS=Mus musculus OX=10090 GN=Atp2b2 PE=1 SV=1;tr|Q3UHJ3|Q3UHJ3_MOUSE Calcium-transporting ATPase OS=Mus musculus OX=10090 GN=Atp2b2 PE=1 SV=1;tr|F8WHB1|F8WHB1_MOUSE Calcium-transporting ATPase OS=Mus muscul	1	0.000410684	84.718	56.139	1	0.00459987	59.116	1	0.000888003	74.987	1	0.00457665	59.185	1	0.00271605	64.65	1	0.000410684	84.718	1	0.0150086	56.139	1	K	EARVFRPRDRDEMVKKVIEPMACDGLRTICV	K(1)VIEPMACDGLR	1	3	-0.051742	92544000	19411000	10687000	16093000	16576000	17312000	12464000	0.996527	0.986385
Q3UHH0;Q3UHJ3;F8WHB1;Q9R0K7;S4R1C4;D5L240	1052	Q3UHH0	Q3UHH0	Calcium-transporting ATPase;Plasma membrane calcium-transporting ATPase 2	Atp2b2	tr|Q3UHH0|Q3UHH0_MOUSE Calcium-transporting ATPase OS=Mus musculus OX=10090 GN=Atp2b2 PE=1 SV=1;tr|Q3UHJ3|Q3UHJ3_MOUSE Calcium-transporting ATPase OS=Mus musculus OX=10090 GN=Atp2b2 PE=1 SV=1;tr|F8WHB1|F8WHB1_MOUSE Calcium-transporting ATPase OS=Mus muscul	1	2.85582e-22	146.06	133.1				1	2.85582e-22	146.06	1	9.21866e-07	86.08	1	0.000467047	57.046				1	3.79521e-16	133.1	1	K	TSRLKFLKEAGRLTQKEEIPEEELNEDVEEI	LTQK(1)EEIPEEELNEDVEEIDHAER	4	4	-0.14804	361450000		87401000	89424000	83662000		68392000	1.16291	0.249065
Q3UHH0;Q3UHJ3;F8WHB1;Q9R0K7;S4R1C4;D5L240;Q6DIB8	550	Q3UHH0	Q3UHH0	Calcium-transporting ATPase;Plasma membrane calcium-transporting ATPase 2	Atp2b2	tr|Q3UHH0|Q3UHH0_MOUSE Calcium-transporting ATPase OS=Mus musculus OX=10090 GN=Atp2b2 PE=1 SV=1;tr|Q3UHJ3|Q3UHJ3_MOUSE Calcium-transporting ATPase OS=Mus musculus OX=10090 GN=Atp2b2 PE=1 SV=1;tr|F8WHB1|F8WHB1_MOUSE Calcium-transporting ATPase OS=Mus muscul	0.999437	0.00481714	64.82	64.82	0.989712	0.0510775	37.968	0		NaN	0.999437	0.00481714	64.82	0		NaN	0		NaN	0		NaN	1	K	LRQDYEPVRSQMPEEKLYKVYTFNSVRKSMS	SQMPEEK(0.999)LYK(0.001)	7	3	-0.23454	105250000	16422000	20753000	18710000	15971000	24542000	8853100	1.13205	0.668183
Q3UGN1;G3X9Q2;Q61016	30	Q3UGN1	Q3UGN1	Guanine nucleotide-binding protein subunit gamma;Guanine nucleotide-binding protein G(I)/G(S)/G(O) subunit gamma-7	Gng7	tr|Q3UGN1|Q3UGN1_MOUSE Guanine nucleotide-binding protein subunit gamma OS=Mus musculus OX=10090 GN=Gng7 PE=1 SV=1;tr|G3X9Q2|G3X9Q2_MOUSE Guanine nucleotide-binding protein subunit gamma OS=Mus musculus OX=10090 GN=Gng7 PE=1 SV=1;sp|Q61016|GBG7_MOUSE Guani	1	2.34561e-28	178.02	107.98	1	3.42138e-07	115.31	1	2.01372e-05	95.873	1	7.36971e-07	109.35	1	2.34561e-28	178.02	1	1.12274e-09	125.18	1	6.36429e-21	154.99	1	K	EQLRIEAGIERIKVSKASSDLMGYCEQHARN	VSK(1)ASSDLMGYCEQHAR	3	3	0.50073	472630000	30405000	40540000	39424000	49596000	20714000	36397000	1.03432	0.898027
Q3UDZ1;P84096	183	Q3UDZ1	Q3UDZ1	Rho-related GTP-binding protein RhoG	Rhog	tr|Q3UDZ1|Q3UDZ1_MOUSE Uncharacterized protein OS=Mus musculus OX=10090 GN=Rhog PE=1 SV=1;sp|P84096|RHOG_MOUSE Rho-related GTP-binding protein RhoG OS=Mus musculus OX=10090 GN=Rhog PE=1 SV=1	1	0.0241188	64.841	64.841	0		NaN	1	0.0601976	43.77				0		NaN	1	0.0435745	58.246	1	0.0241188	64.841	1	K	VFAEAVRAVLNPTPIKRGRSCILL_______	AVLNPTPIK(1)R	9	3	-0.56408	44547000	7485800	8096500		11504000	11126000	6334500	0.806969	0.451681
Q3UBP6;Q3UBQ4	328	Q3UBP6	Q3UBP6		Actb	tr|Q3UBP6|Q3UBP6_MOUSE Uncharacterized protein OS=Mus musculus OX=10090 GN=Actb PE=2 SV=1;tr|Q3UBQ4|Q3UBQ4_MOUSE Uncharacterized protein OS=Mus musculus OX=10090 GN=Actb PE=2 SV=1	1	0.013107	106.68	106.68	1	0.0370591	78.113	1	0.0233815	86.67	1	0.0243401	86.67	1	0.0156052	100.02	0		NaN	1	0.013107	106.68	1	K	MQKEVTALAPSTMKIKIIAPPERKYSVWIGG	IK(1)IIAPPER	2	2	-0.23352	557390000	31313000	19461000	32737000	32190000	32205000	32032000	0.866054	0.364135
Q3UBA6;P63017;Q3ULM1;Q3U9L2;Q3TRH3;Q3TEK2;Q3TQ13;Q3TH56;Q3TF16;Q3TZJ3;Q3UDS0;Q3KQJ4;Q3TH04;Q3TB63;Q3UXU1;Q504P4	325	Q3UBA6;Q504P4	Q3UBA6	Heat shock cognate 71 kDa protein	Hspa8	tr|Q3UBA6|Q3UBA6_MOUSE Uncharacterized protein OS=Mus musculus OX=10090 GN=Hspa8 PE=2 SV=1;sp|P63017|HSP7C_MOUSE Heat shock cognate 71 kDa protein OS=Mus musculus OX=10090 GN=Hspa8 PE=1 SV=1;tr|Q3ULM1|Q3ULM1_MOUSE Uncharacterized protein OS=Mus musculus OX	0.999929	1.08423e-07	100.94	100.94	0		NaN	0		NaN	0.875517	0.000656719	71.527	0		NaN	0.834302	1.16576e-05	87.772	0.999929	1.08423e-07	100.94	1	K	FRGTLDPVEKALRDAKLDKSQIHDIVLVGGS	DAK(1)LDKSQIHDIVLVGGSTR	3	3	-0.32013	175730000	18430000	14675000	35343000	32816000	31502000	27053000	0.749122	0.310849
Q3UBA6;P63017;Q3ULM1;Q3U9L2;Q3TRH3;Q3TEK2;Q3TQ13;Q3TH56;Q3TF16;Q3TZJ3;Q3UDS0;Q3TB63;D3Z5E2;Q504P4	71	Q3UBA6;Q504P4	Q3UBA6	Heat shock cognate 71 kDa protein	Hspa8	tr|Q3UBA6|Q3UBA6_MOUSE Uncharacterized protein OS=Mus musculus OX=10090 GN=Hspa8 PE=2 SV=1;sp|P63017|HSP7C_MOUSE Heat shock cognate 71 kDa protein OS=Mus musculus OX=10090 GN=Hspa8 PE=1 SV=1;tr|Q3ULM1|Q3ULM1_MOUSE Uncharacterized protein OS=Mus musculus OX	1	3.43361e-28	189.07	140.03	1	1.31986e-09	128.85	1	2.52028e-09	120.92	1	1.1602e-13	146.48	1	5.90399e-10	133.66	1	3.43361e-28	189.07	1	2.07513e-13	140.03	1	K	KNQVAMNPTNTVFDAKRLIGRRFDDAVVQSD	NQVAMNPTNTVFDAK(1)R	15	3	0.24787	184480000	24428000	31086000	32759000	28982000	33017000	34210000	0.917513	0.427134
Q3UBA6;P63017;Q3ULM1;Q3U9L2;Q3TRH3;Q3TEK2;Q3TQ13;Q3TH56;Q3TF16;Q3TZJ3;Q3UDS0;Q3KQJ4;Q3TH04;Q3UXU1;Q3UBR0;Q504P4	524	Q3UBA6;Q504P4	Q3UBA6	Heat shock cognate 71 kDa protein	Hspa8	tr|Q3UBA6|Q3UBA6_MOUSE Uncharacterized protein OS=Mus musculus OX=10090 GN=Hspa8 PE=2 SV=1;sp|P63017|HSP7C_MOUSE Heat shock cognate 71 kDa protein OS=Mus musculus OX=10090 GN=Hspa8 PE=1 SV=1;tr|Q3ULM1|Q3ULM1_MOUSE Uncharacterized protein OS=Mus musculus OX	0.99891	1.95457e-27	210.64	135.91	0.996169	9.67502e-05	152.47	0.99891	2.58507e-08	160.88	0.995997	2.72397e-05	138.54	0.997589	1.14258e-20	198.32	0.997719	8.0492e-12	168.61	0.993295	1.95457e-27	210.64	1	K	RLSKEDIERMVQEAEKYKAEDEKQRDKVSSK	MVQEAEK(0.999)YK(0.001)AEDEK	7	3	-0.58977	2302300000	35707000	50577000	26937000	21359000	35973000	24159000	1.38937	0.267888
Q3UBA6;P63017;Q3ULM1;Q3U9L2;Q3TRH3;Q3TEK2;Q3TQ13;Q3TH56;Q3TF16;Q3TZJ3;Q3KQJ4;Q3TH04;Q3UXU1;Q3UBR0;Q504P4	597	Q3UBA6;Q504P4	Q3UBA6	Heat shock cognate 71 kDa protein	Hspa8	tr|Q3UBA6|Q3UBA6_MOUSE Uncharacterized protein OS=Mus musculus OX=10090 GN=Hspa8 PE=2 SV=1;sp|P63017|HSP7C_MOUSE Heat shock cognate 71 kDa protein OS=Mus musculus OX=10090 GN=Hspa8 PE=1 SV=1;tr|Q3ULM1|Q3ULM1_MOUSE Uncharacterized protein OS=Mus musculus OX	0.998986	1.73654e-21	162.4	162.4	0.98898	3.96845e-10	122.31	0		NaN	0.998986	1.73654e-21	162.4				0.996736	4.20666e-15	144.41	0		NaN	1	K	DKNQTAEKEEFEHQQKELEKVCNPIITKLYQ	NQTAEKEEFEHQQK(0.999)ELEK(0.001)	14	4	-0.13451	135870000	19392000	25405000	30781000		43239000	17056000	0.835647	0.673221
Q3UBA6;P63017;Q3ULM1;Q3U9L2;Q3TRH3;Q3TEK2;Q3TQ13;Q3TH56;Q3TF16;Q3TZJ3;Q3UDS0;Q3KQJ4;Q3TB63;D3Z5E2;Q504P4	108	Q3UBA6;Q504P4	Q3UBA6	Heat shock cognate 71 kDa protein	Hspa8	tr|Q3UBA6|Q3UBA6_MOUSE Uncharacterized protein OS=Mus musculus OX=10090 GN=Hspa8 PE=2 SV=1;sp|P63017|HSP7C_MOUSE Heat shock cognate 71 kDa protein OS=Mus musculus OX=10090 GN=Hspa8 PE=1 SV=1;tr|Q3ULM1|Q3ULM1_MOUSE Uncharacterized protein OS=Mus musculus OX	0.999745	0.00323775	73.841	68.49	0.999745	0.00468456	68.49				0.999388	0.00339313	72.848	0.999687	0.00323775	73.841	0		NaN	0		NaN	1	K	MVVNDAGRPKVQVEYKGETKSFYPEEVSSMV	VQVEYK(1)GETK	6	3	0.12321	252700000	49947000		50008000	30995000	66119000	34010000	1.14344	0.694852
Q3U7Z6;Q9DBJ1	5	Q3U7Z6	Q3U7Z6	Phosphoglycerate mutase 1	Pgam1	tr|Q3U7Z6|Q3U7Z6_MOUSE Phosphoglycerate mutase OS=Mus musculus OX=10090 GN=Pgam1 PE=1 SV=1;sp|Q9DBJ1|PGAM1_MOUSE Phosphoglycerate mutase 1 OS=Mus musculus OX=10090 GN=Pgam1 PE=1 SV=3	1	0.00122284	111.04	79.116	1	0.00747991	67.032	1	0.0023233	92.677	1	0.00122284	111.04	1	0.00405833	78.496	1	0.00340984	82.305	1	0.0039528	79.116	1	K	___________MAAYKLVLIRHGESAWNLEN	AAYK(1)LVLIR	4	2	0.30958	956150000	175480000	129700000	179560000	134970000	187510000	148930000	1.02828	0.852519
Q3U7Z6;Q9DBJ1;Q6NWV5	106	Q3U7Z6	Q3U7Z6	Phosphoglycerate mutase 1	Pgam1	tr|Q3U7Z6|Q3U7Z6_MOUSE Phosphoglycerate mutase OS=Mus musculus OX=10090 GN=Pgam1 PE=1 SV=1;sp|Q9DBJ1|PGAM1_MOUSE Phosphoglycerate mutase 1 OS=Mus musculus OX=10090 GN=Pgam1 PE=1 SV=3;tr|Q6NWV5|Q6NWV5_MOUSE Pgam1 protein (Fragment) OS=Mus musculus OX=10090	1	2.28164e-52	268.14	268.14	1	1.7802e-34	234.92	1	4.11004e-21	203.61	1	1.7802e-34	234.92	1	1.04025e-34	237.08	1	2.28164e-52	268.14	1	2.55677e-21	204.49	1	K	HYGGLTGLNKAETAAKHGEAQVKIWRRSYDV	AETAAK(1)HGEAQVK	6	2	-0.18839	4773400000	403920000	358600000	404350000	515580000	561130000	839630000	0.608906	0.0712572
Q3U7Z6;Q9DBJ1;Q6NWV5	113	Q3U7Z6	Q3U7Z6	Phosphoglycerate mutase 1	Pgam1	tr|Q3U7Z6|Q3U7Z6_MOUSE Phosphoglycerate mutase OS=Mus musculus OX=10090 GN=Pgam1 PE=1 SV=1;sp|Q9DBJ1|PGAM1_MOUSE Phosphoglycerate mutase 1 OS=Mus musculus OX=10090 GN=Pgam1 PE=1 SV=3;tr|Q6NWV5|Q6NWV5_MOUSE Pgam1 protein (Fragment) OS=Mus musculus OX=10090	1	0.0133013	60.167	60.167				0		NaN	0		NaN	0		NaN	0		NaN	1	0.0133013	60.167	1	K	LNKAETAAKHGEAQVKIWRRSYDVPPPPMEP	HGEAQVK(1)IWR	7	3	0.025505	183950000		30630000	35243000	49220000	31834000	37022000	0.83683	0.418914
Q3U4Y0;P10922;Q8C1Y3	82	Q3U4Y0	Q3U4Y0	Histone H1.0;Histone H1.0, N-terminally processed	H1f0	tr|Q3U4Y0|Q3U4Y0_MOUSE H15 domain-containing protein OS=Mus musculus OX=10090 GN=H1f0 PE=2 SV=1;sp|P10922|H10_MOUSE Histone H1.0 OS=Mus musculus OX=10090 GN=H1-0 PE=2 SV=4;tr|Q8C1Y3|Q8C1Y3_MOUSE H15 domain-containing protein OS=Mus musculus OX=10090 GN=H1f	0.999691	0.000576458	98.048	80.979	0.821273	0.0550602	45.257	0.944002	0.0526328	49.448	0.955286	0.0638864	43.502	0.990902	0.00279611	98.048	0.999596	0.000576458	92.611	0.999691	0.00160914	80.979	1	K	QIKLSIKRLVTTGVLKQTKGVGASGSFRLAK	LVTTGVLK(1)QTK	8	3	0.062364	78548000	9951800		18157000	16332000	17581000	8761900	0.988009	0.973278
Q3U4Y0;P10922;Q8C1Y3	59	Q3U4Y0	Q3U4Y0	Histone H1.0;Histone H1.0, N-terminally processed	H1f0	tr|Q3U4Y0|Q3U4Y0_MOUSE H15 domain-containing protein OS=Mus musculus OX=10090 GN=H1f0 PE=2 SV=1;sp|P10922|H10_MOUSE Histone H1.0 OS=Mus musculus OX=10090 GN=H1-0 PE=2 SV=4;tr|Q8C1Y3|Q8C1Y3_MOUSE H15 domain-containing protein OS=Mus musculus OX=10090 GN=H1f	1	1.50822e-07	124.42	124.42	1	0.000274379	90.707	0.999997	0.000971521	74.587	1	9.28615e-06	115.06	1	1.50822e-07	124.42	0.999999	0.000823351	77.42	1	3.48838e-06	118.51	1	K	GSSRQSIQKYIKSHYKVGENADSQIKLSIKR	SHYK(1)VGENADSQIK	4	3	0.1008	215460000	33029000	27538000	30028000	35134000	47614000	42113000	0.725567	0.0443123
Q3U4Y0;P10922;Q8C1Y3	12	Q3U4Y0	Q3U4Y0	Histone H1.0;Histone H1.0, N-terminally processed	H1f0	tr|Q3U4Y0|Q3U4Y0_MOUSE H15 domain-containing protein OS=Mus musculus OX=10090 GN=H1f0 PE=2 SV=1;sp|P10922|H10_MOUSE Histone H1.0 OS=Mus musculus OX=10090 GN=H1-0 PE=2 SV=4;tr|Q8C1Y3|Q8C1Y3_MOUSE H15 domain-containing protein OS=Mus musculus OX=10090 GN=H1f	0.90494	0.000542198	85.958	80.763	0		NaN	0.847354	0.00299964	73.499	0		NaN	0.896064	0.00251852	67.726	0.90494	0.000908483	80.763	0.878192	0.000542198	85.958	1	K	____MTENSTSAPAAKPKRAKASKKSTDHPK	TENSTSAPAAK(0.905)PK(0.095)	11	2	0.85276	23427000	4711900	2499800	2371300	3429000	4372800	6042600	0.692193	0.257825
Q3U4W8;P56399	423	Q3U4W8	Q3U4W8	Ubiquitin carboxyl-terminal hydrolase;Ubiquitin carboxyl-terminal hydrolase 5	Usp5	tr|Q3U4W8|Q3U4W8_MOUSE Ubiquitin carboxyl-terminal hydrolase OS=Mus musculus OX=10090 GN=Usp5 PE=1 SV=1;sp|P56399|UBP5_MOUSE Ubiquitin carboxyl-terminal hydrolase 5 OS=Mus musculus OX=10090 GN=Usp5 PE=1 SV=1	1	0.000347303	86.944	64.798	1	0.00121554	69.92	1	0.00515223	61.409	1	0.0518351	41.227	1	0.000611182	76.759	1	0.0016346	65.472	1	0.000347303	86.944	1	K	VQDGIAPRMFKALIGKGHPEFSTNRQQDAQE	ALIGK(1)GHPEFSTNR	5	4	-0.23705	313040000	27276000	29430000	23210000	37103000	38693000	26536000	0.780948	0.15196
Q3U4W8;P56399	720	Q3U4W8	Q3U4W8	Ubiquitin carboxyl-terminal hydrolase;Ubiquitin carboxyl-terminal hydrolase 5	Usp5	tr|Q3U4W8|Q3U4W8_MOUSE Ubiquitin carboxyl-terminal hydrolase OS=Mus musculus OX=10090 GN=Usp5 PE=1 SV=1;sp|P56399|UBP5_MOUSE Ubiquitin carboxyl-terminal hydrolase 5 OS=Mus musculus OX=10090 GN=Usp5 PE=1 SV=1	1	0.0172829	102.3	94.262	1	0.0383184	89.142	1	0.0446529	85.265	1	0.0555626	47.574	1	0.0172829	102.3	1	0.0555626	47.574	1	0.0486111	94.262	1	K	VTTIVSMGFSRDQALKALRATNNSLERAVDW	DQALK(1)ALR	5	2	-0.30636	1400500000	90698000	114510000	92204000	148580000	100830000	77278000	0.910385	0.684821
Q3U4W8;P56399	574	Q3U4W8	Q3U4W8	Ubiquitin carboxyl-terminal hydrolase;Ubiquitin carboxyl-terminal hydrolase 5	Usp5	tr|Q3U4W8|Q3U4W8_MOUSE Ubiquitin carboxyl-terminal hydrolase OS=Mus musculus OX=10090 GN=Usp5 PE=1 SV=1;sp|P56399|UBP5_MOUSE Ubiquitin carboxyl-terminal hydrolase 5 OS=Mus musculus OX=10090 GN=Usp5 PE=1 SV=1	0.856614	4.90645e-05	123.88	82.85	0.63353	0.000192047	101.39	0		NaN	0.5	0.00112832	110.14	0.856614	0.00153727	82.85	0.5	4.90645e-05	123.88	0		NaN	1	K	TTRFASFPDYLVIQIKKFTFGLDWVPKKLDV	FASFPDYLVIQIK(0.857)K(0.143)	13	3	-0.56766	84102000	19451000	15651000		21134000		27867000	0.716353	0.214041
Q3U4W8;P56399;D3YYA5;D3Z4K7	184	Q3U4W8	Q3U4W8	Ubiquitin carboxyl-terminal hydrolase;Ubiquitin carboxyl-terminal hydrolase 5	Usp5	tr|Q3U4W8|Q3U4W8_MOUSE Ubiquitin carboxyl-terminal hydrolase OS=Mus musculus OX=10090 GN=Usp5 PE=1 SV=1;sp|P56399|UBP5_MOUSE Ubiquitin carboxyl-terminal hydrolase 5 OS=Mus musculus OX=10090 GN=Usp5 PE=1 SV=1;tr|D3YYA5|D3YYA5_MOUSE Ubiquitin carboxyl-termin	1	2.01926e-05	117.79	108.56	1	2.01926e-05	117.79	1	0.00108624	81.431	0		NaN	0		NaN	1	0.00059573	88.187	1	8.49521e-05	108.56	1	K	WDGEVRQVSKHAFNLKQLDNPARIPPCGWKC	HAFNLK(1)QLDNPAR	6	3	0.37795	259850000	41652000	51790000	45930000	38066000	42998000	39418000	1.15679	0.127849
Q3U4W8;P56399	360	Q3U4W8	Q3U4W8	Ubiquitin carboxyl-terminal hydrolase;Ubiquitin carboxyl-terminal hydrolase 5	Usp5	tr|Q3U4W8|Q3U4W8_MOUSE Ubiquitin carboxyl-terminal hydrolase OS=Mus musculus OX=10090 GN=Usp5 PE=1 SV=1;sp|P56399|UBP5_MOUSE Ubiquitin carboxyl-terminal hydrolase 5 OS=Mus musculus OX=10090 GN=Usp5 PE=1 SV=1	0.998373	4.26539e-31	156.47	144.26	0.997208	8.48445e-23	142.23	0.998373	7.0993e-23	144.26	0.997298	5.79017e-16	127.53	0.997591	4.26539e-31	156.47	0.988622	2.7302e-16	126.32	0.998037	3.63515e-16	129.27	1	K	FSIPDFQRKYVDKLEKIFQNAPTDPTQDFST	YVDK(0.002)LEK(0.998)IFQNAPTDPTQDFSTQVAK	7	3	0.1484	1655500000	218460000	74868000	297000000	237330000	190330000	103920000	1.11052	0.809051
Q3U4W8;P56399	770	Q3U4W8	Q3U4W8	Ubiquitin carboxyl-terminal hydrolase;Ubiquitin carboxyl-terminal hydrolase 5	Usp5	tr|Q3U4W8|Q3U4W8_MOUSE Ubiquitin carboxyl-terminal hydrolase OS=Mus musculus OX=10090 GN=Usp5 PE=1 SV=1;sp|P56399|UBP5_MOUSE Ubiquitin carboxyl-terminal hydrolase 5 OS=Mus musculus OX=10090 GN=Usp5 PE=1 SV=1	1	1.45855e-06	107.98	107.98	1	0.00383267	58.658	1	9.93668e-05	85.493	1	0.00170106	65.467	1	0.0140486	49.223	0		NaN	1	1.45855e-06	107.98	1	K	RSAAESISESVPVGPKVRDGPGKYQLFAFIS	SAAESISESVPVGPK(1)VR	15	3	0.19462	157380000	27692000	21398000	21985000	23513000	32613000	30179000	0.823533	0.207569
Q3U2J2;Q3TD17;P17809;Q8BTM5	245	Q3U2J2	Q3U2J2	Solute carrier family 2, facilitated glucose transporter member 1	Slc2a1	tr|Q3U2J2|Q3U2J2_MOUSE MFS domain-containing protein OS=Mus musculus OX=10090 GN=Slc2a1 PE=2 SV=1;tr|Q3TD17|Q3TD17_MOUSE MFS domain-containing protein OS=Mus musculus OX=10090 GN=Slc2a1 PE=2 SV=1;sp|P17809|GTR1_MOUSE Solute carrier family 2, facilitated gl	1	0.00153502	112.11	112.11	1	0.00218404	93.111	1	0.0364467	43.297	1	0.00219837	92.838	1	0.00852503	89.886	1	0.00153502	111.46	1	0.00218404	112.11	1	K	KLRGTADVTRDLQEMKEEGRQMMREKKVTIL	DLQEMK(1)EEGR	6	2	1.3001	243580000	23509000	20870000	16814000	18113000	13057000	20320000	1.18844	0.327271
Q3U1J4;Q91YC8;A0A494B987;Q3ULS8	864	Q3U1J4	Q3U1J4	DNA damage-binding protein 1	Ddb1	sp|Q3U1J4|DDB1_MOUSE DNA damage-binding protein 1 OS=Mus musculus OX=10090 GN=Ddb1 PE=1 SV=2;tr|Q91YC8|Q91YC8_MOUSE Damaged-DNA recognition protein 1 OS=Mus musculus OX=10090 GN=Ddb1 PE=2 SV=1;tr|A0A494B987|A0A494B987_MOUSE DNA damage-binding protein 1 OS=	0.995147	0.0415864	47.971	47.971	0		NaN				0		NaN	0		NaN	0.995147	0.0415864	47.971				1	K	VVFQYSDGKLQTVAEKEVKGAVYSMVEFNGK	LQTVAEK(0.995)EVK(0.005)	7	3	1.4666	39763000	9614200		9265600	9940000	10944000		0.904032	0.199976
Q3U1B1;Q3TQ70;P62874;H3BKR2;H3BLF7	23	Q3U1B1	Q3U1B1	Guanine nucleotide-binding protein G(I)/G(S)/G(T) subunit beta-1	Gnb1	tr|Q3U1B1|Q3U1B1_MOUSE WD_REPEATS_REGION domain-containing protein OS=Mus musculus OX=10090 GN=Gnb1 PE=2 SV=1;tr|Q3TQ70|Q3TQ70_MOUSE Beta1 subnuit of GTP-binding protein OS=Mus musculus OX=10090 GN=Gnb1 PE=1 SV=1;sp|P62874|GBB1_MOUSE Guanine nucleotide-bin	1	9.80456e-43	203.56	175.33	1	1.06343e-31	172.66	1	1.73902e-11	126.4	1	7.73766e-08	97.46	1	9.80456e-43	203.56	1	1.77847e-23	163.79	1	8.88135e-32	175.33	1	K	RQEAEQLKNQIRDARKACADATLSQITNNID	K(1)ACADATLSQITNNIDPVGR	1	3	0.33751	1034100000	115230000	113130000	153430000	175310000	232900000	169510000	0.660856	0.0535518
Q3TYV5;P16330;Q3TYL9	274	Q3TYV5	Q3TYV5	2',3'-cyclic-nucleotide 3'-phosphodiesterase	Cnp	tr|Q3TYV5|Q3TYV5_MOUSE 2',3'-cyclic-nucleotide 3'-phosphodiesterase OS=Mus musculus OX=10090 GN=Cnp PE=2 SV=1;sp|P16330|CN37_MOUSE 2',3'-cyclic-nucleotide 3'-phosphodiesterase OS=Mus musculus OX=10090 GN=Cnp PE=1 SV=3;tr|Q3TYL9|Q3TYL9_MOUSE 2',3'-cyclic-nu	1	6.68592e-17	164.68	164.68	1	3.03796e-06	92.747	1	7.38274e-06	116.98	0		NaN	1	2.5611e-05	108.23	1	1.21917e-08	135.94	1	6.68592e-17	164.68	1	K	GKAAGAEEYAQQEVVKRSYGKAFKLSISALF	AAGAEEYAQQEVVK(1)R	14	3	-0.053777	191710000	18457000	30597000	29797000	50556000	27334000	34968000	0.698674	0.223579
Q3TYV5;P16330;Q3TYL9;Q09J73	216	Q3TYV5	Q3TYV5	2',3'-cyclic-nucleotide 3'-phosphodiesterase	Cnp	tr|Q3TYV5|Q3TYV5_MOUSE 2',3'-cyclic-nucleotide 3'-phosphodiesterase OS=Mus musculus OX=10090 GN=Cnp PE=2 SV=1;sp|P16330|CN37_MOUSE 2',3'-cyclic-nucleotide 3'-phosphodiesterase OS=Mus musculus OX=10090 GN=Cnp PE=1 SV=3;tr|Q3TYL9|Q3TYL9_MOUSE 2',3'-cyclic-nu	0.997745	8.56425e-34	193.96	118.52	0.99643	3.04263e-14	145.69	0.981685	5.44953e-05	89.466	0.997527	8.56425e-34	193.96	0.991114	1.30588e-27	174.17	0.997706	3.10435e-13	138.21	0.997745	5.33583e-10	136.17	1	K	LRKAGQVFLEELGNHKAFKKELRHFISGDEP	AGQVFLEELGNHK(0.998)AFK(0.002)	13	4	-0.056906	1859900000	116550000	66942000	56485000	103140000	80213000	86300000	0.889947	0.64285
Q3TYV5;P16330;Q3TYL9;Q09J73	174	Q3TYV5	Q3TYV5	2',3'-cyclic-nucleotide 3'-phosphodiesterase	Cnp	tr|Q3TYV5|Q3TYV5_MOUSE 2',3'-cyclic-nucleotide 3'-phosphodiesterase OS=Mus musculus OX=10090 GN=Cnp PE=2 SV=1;sp|P16330|CN37_MOUSE 2',3'-cyclic-nucleotide 3'-phosphodiesterase OS=Mus musculus OX=10090 GN=Cnp PE=1 SV=3;tr|Q3TYL9|Q3TYL9_MOUSE 2',3'-cyclic-nu	0.983605	4.16376e-08	166.34	166.34	0.895192	8.63529e-08	160.53	0		NaN	0.917627	9.97613e-08	158.79	0		NaN	0.983605	4.16376e-08	166.34	0.676305	0.000113477	121.6	1	K	QLKEKNQWQLSADDLKKLKPGLEKDFLPLYF	NQWQLSADDLK(0.984)K(0.016)	11	2	0.44844	107800000	15419000		13652000	21918000	13195000	24301000	0.733943	0.317771
Q3TYV5;P16330;Q3TYL9	260	Q3TYV5	Q3TYV5	2',3'-cyclic-nucleotide 3'-phosphodiesterase	Cnp	tr|Q3TYV5|Q3TYV5_MOUSE 2',3'-cyclic-nucleotide 3'-phosphodiesterase OS=Mus musculus OX=10090 GN=Cnp PE=2 SV=1;sp|P16330|CN37_MOUSE 2',3'-cyclic-nucleotide 3'-phosphodiesterase OS=Mus musculus OX=10090 GN=Cnp PE=1 SV=3;tr|Q3TYL9|Q3TYL9_MOUSE 2',3'-cyclic-nu	1	2.66153e-86	263.24	240.13	1	4.27962e-25	164.94	1	3.04105e-18	146.72	1	2.66153e-86	263.24	1	5.12988e-73	240.13	1	2.2947e-34	187.59	1	1.21247e-33	182.27	1	K	PPGVLHCTTKFCDYGKAAGAEEYAQQEVVKR	FCDYGK(1)AAGAEEYAQQEVVKR	6	3	-0.17979	4873600000	240330000	275740000	253110000	157150000	271850000	247840000	1.13643	0.445719
Q3TYV5;P16330;Q3TYL9	401	Q3TYV5	Q3TYV5	2',3'-cyclic-nucleotide 3'-phosphodiesterase	Cnp	tr|Q3TYV5|Q3TYV5_MOUSE 2',3'-cyclic-nucleotide 3'-phosphodiesterase OS=Mus musculus OX=10090 GN=Cnp PE=2 SV=1;sp|P16330|CN37_MOUSE 2',3'-cyclic-nucleotide 3'-phosphodiesterase OS=Mus musculus OX=10090 GN=Cnp PE=1 SV=3;tr|Q3TYL9|Q3TYL9_MOUSE 2',3'-cyclic-nu	1	0.00132116	131.06	109.11	1	0.00132116	131.06	1	0.00284764	119.21	0		NaN	1	0.00582326	104.06	1	0.00483105	109.11				1	K	KMEVKAIFTGYYGKGKPVPIHGSRKGGAMQI	GK(1)PVPIHGSR	2	2	0.036699	339600000	14201000	13645000	23464000	16913000	24759000		0.820855	0.513003
Q3TYV5;P16330;Q3TYL9	161	Q3TYV5	Q3TYV5	2',3'-cyclic-nucleotide 3'-phosphodiesterase	Cnp	tr|Q3TYV5|Q3TYV5_MOUSE 2',3'-cyclic-nucleotide 3'-phosphodiesterase OS=Mus musculus OX=10090 GN=Cnp PE=2 SV=1;sp|P16330|CN37_MOUSE 2',3'-cyclic-nucleotide 3'-phosphodiesterase OS=Mus musculus OX=10090 GN=Cnp PE=1 SV=3;tr|Q3TYL9|Q3TYL9_MOUSE 2',3'-cyclic-nu	0.999662	0.00203064	103.88	87.258	0.999644	0.00253461	97.565	0.997258	0.00520335	78.098	0.999549	0.00285875	93.556	0.999241	0.0022918	100.57	0.999535	0.00203064	103.88	0.999662	0.00336787	87.258	1	K	LVEPKTAWRLDCAQLKEKNQWQLSADDLKKL	LDCAQLK(1)EK	7	3	0.056234	3563100000	536380000	405150000	564920000	761280000	695070000	600320000	0.73247	0.0538894
Q3TYV5;P16330;Q3TYL9	73	Q3TYV5	Q3TYV5	2',3'-cyclic-nucleotide 3'-phosphodiesterase	Cnp	tr|Q3TYV5|Q3TYV5_MOUSE 2',3'-cyclic-nucleotide 3'-phosphodiesterase OS=Mus musculus OX=10090 GN=Cnp PE=2 SV=1;sp|P16330|CN37_MOUSE 2',3'-cyclic-nucleotide 3'-phosphodiesterase OS=Mus musculus OX=10090 GN=Cnp PE=1 SV=3;tr|Q3TYL9|Q3TYL9_MOUSE 2',3'-cyclic-nu	1	6.93953e-16	195.36	195.36	1	2.66698e-11	182.46	1	6.93953e-16	195.36	1	4.18148e-11	178.84	1	6.99879e-16	195.27	1	6.81052e-11	172.56	1	2.0755e-07	157.24	1	K	LPGSGKSTLARLILEKYHDGTKMVSADAYKI	LILEK(1)YHDGTK	5	2	-0.58359	2293100000	214750000	196950000	173000000	234730000	296030000	189430000	0.811869	0.245002
Q3TYV5;P16330;Q3TYL9	87	Q3TYV5	Q3TYV5	2',3'-cyclic-nucleotide 3'-phosphodiesterase	Cnp	tr|Q3TYV5|Q3TYV5_MOUSE 2',3'-cyclic-nucleotide 3'-phosphodiesterase OS=Mus musculus OX=10090 GN=Cnp PE=2 SV=1;sp|P16330|CN37_MOUSE 2',3'-cyclic-nucleotide 3'-phosphodiesterase OS=Mus musculus OX=10090 GN=Cnp PE=1 SV=3;tr|Q3TYL9|Q3TYL9_MOUSE 2',3'-cyclic-nu	1	1.22879e-18	184.34	65.172	1	1.44026e-10	145.31	1	2.20308e-13	160.52	1	1.22879e-18	179.35	1	1.99819e-16	184.34	1	2.79974e-13	167.71	1	1.78673e-18	165.7	1	K	EKYHDGTKMVSADAYKIIPGSRADFSEAYKR	MVSADAYK(1)IIPGSR	8	3	0.095712	4735700000	158840000	165510000	186230000	158460000	127350000	156430000	1.15453	0.154579
Q3TY98;Q6NXX6;K3W4T3;Q9Z1G4;Q3TXT5	196	Q3TY98	Q3TY98	V-type proton ATPase subunit a;V-type proton ATPase 116 kDa subunit a isoform 1	Atp6v0a1	tr|Q3TY98|Q3TY98_MOUSE V-type proton ATPase subunit a OS=Mus musculus OX=10090 GN=Atp6v0a1 PE=2 SV=1;tr|Q6NXX6|Q6NXX6_MOUSE V-type proton ATPase subunit a OS=Mus musculus OX=10090 GN=Atp6v0a1 PE=2 SV=1;tr|K3W4T3|K3W4T3_MOUSE V-type proton ATPase subunit a	1	0.000345812	140.49	100.69	1	0.010527	70.412	1	0.00201033	107.55	0		NaN	1	0.00580227	81.525	1	0.000345812	123.67	1	0.00100414	140.49	1	K	FRASLYPCPETPQERKEMASGVNTRIDDLQM	K(1)EMASGVNTR	1	3	0.11896	166240000	15846000	13797000	22193000		10992000	16215000	1.27016	0.404735
Q3TXX4;A0A1B0GRU0;Q7TQH3	272	Q3TXX4	Q3TXX4	Vesicular glutamate transporter 1	Slc17a7	sp|Q3TXX4|VGLU1_MOUSE Vesicular glutamate transporter 1 OS=Mus musculus OX=10090 GN=Slc17a7 PE=1 SV=2;tr|A0A1B0GRU0|A0A1B0GRU0_MOUSE Vesicular glutamate transporter 1 OS=Mus musculus OX=10090 GN=Slc17a7 PE=1 SV=1;tr|Q7TQH3|Q7TQH3_MOUSE Solute carrier famil	1	5.9165e-21	215.71	207.29	1	4.7279e-06	145.46	1	2.16925e-11	179.19	1	8.90366e-08	160.18	1	5.9165e-21	215.71	1	2.27766e-11	178.71	1	1.27309e-20	207.29	1	K	YESPALHPSISEEERKYIEDAIGESAKLMNP	K(1)YIEDAIGESAK	1	2	-0.49007	622080000	30290000	37920000	35011000	46709000	50158000	42916000	0.738437	0.0162263
Q3TXF9;Q8VDN2;Q8R3M4;Q3UCH8	444	Q3TXF9	Q3TXF9	Sodium/potassium-transporting ATPase subunit alpha-1	Atp1a1	tr|Q3TXF9|Q3TXF9_MOUSE Sodium/potassium-transporting ATPase subunit alpha OS=Mus musculus OX=10090 GN=Atp1a1 PE=2 SV=1;sp|Q8VDN2|AT1A1_MOUSE Sodium/potassium-transporting ATPase subunit alpha-1 OS=Mus musculus OX=10090 GN=Atp1a1 PE=1 SV=1;tr|Q8R3M4|Q8R3M4_	1	0.000525191	89.992	62.377	1	0.0140765	59.248	1	0.00224336	71.933	1	0.0154328	58.079	1	0.0019306	74.769	1	0.000525191	89.992	1	0.0104449	62.377	1	K	NRAVFQANQENLPILKRAVAGDASESALLEC	AVFQANQENLPILK(1)R	14	3	-0.20711	144210000	21963000	20342000	35210000	20047000	26464000	20188000	1.16216	0.523428
Q3TXF9;Q8VDN2	21	Q3TXF9	Q3TXF9	Sodium/potassium-transporting ATPase subunit alpha-1	Atp1a1	tr|Q3TXF9|Q3TXF9_MOUSE Sodium/potassium-transporting ATPase subunit alpha OS=Mus musculus OX=10090 GN=Atp1a1 PE=2 SV=1;sp|Q8VDN2|AT1A1_MOUSE Sodium/potassium-transporting ATPase subunit alpha-1 OS=Mus musculus OX=10090 GN=Atp1a1 PE=1 SV=1	0.939506	0.00206559	69.379	41.542	0		NaN	0		NaN	0		NaN	0		NaN	0		NaN	0.939506	0.00206559	69.379	1	K	GRDKYEPAAVSEHGDKKGKKAKKERDMDELK	DKYEPAAVSEHGDK(0.94)K(0.06)	14	4	-0.38991	100250000	13087000	12357000	19211000	8450300	18230000	17007000	1.02215	0.935869
Q3TXF9;Q8VDN2;Q8R3M4;Q3UCH8	494	Q3TXF9	Q3TXF9	Sodium/potassium-transporting ATPase subunit alpha-1	Atp1a1	tr|Q3TXF9|Q3TXF9_MOUSE Sodium/potassium-transporting ATPase subunit alpha OS=Mus musculus OX=10090 GN=Atp1a1 PE=2 SV=1;sp|Q8VDN2|AT1A1_MOUSE Sodium/potassium-transporting ATPase subunit alpha-1 OS=Mus musculus OX=10090 GN=Atp1a1 PE=1 SV=1;tr|Q8R3M4|Q8R3M4_	0.994333	0.00731864	53.403	53.403	0		NaN				0		NaN	0.994333	0.00731864	53.403	0		NaN	0		NaN	1	K	EIPFNSTNKYQLSIHKNPNASEPKHLLVMKG	YQLSIHK(0.994)NPNASEPK(0.006)	7	3	-0.097327	51134000	5313600		17909000	5312400	12609000	9990100	1.24801	0.700168
Q3TWV4;Q5FWI9;P84091;Q3TH69;Q6A0C9;Q3UCW9	236	Q3TWV4	Q3TWV4	AP-2 complex subunit mu	Ap2m1	tr|Q3TWV4|Q3TWV4_MOUSE AP-2 complex subunit mu OS=Mus musculus OX=10090 GN=Ap2m1 PE=1 SV=1;tr|Q5FWI9|Q5FWI9_MOUSE Adaptor protein complex AP-2, mu1 OS=Mus musculus OX=10090 GN=Ap2m1 PE=1 SV=1;sp|P84091|AP2M1_MOUSE AP-2 complex subunit mu OS=Mus musculus OX	1	0.000126368	78.661	78.661				0		NaN	0		NaN	1	0.0018195	59.512	1	0.0018195	59.512	1	0.000126368	78.661	1	K	EKQGKGTADETSKSGKQSIAIDDCTFHQCVR	SGK(1)QSIAIDDCTFHQCVR	3	3	0.81447	56824000		12859000	17602000	10262000	16101000		1.15545	0.640545
Q3TT92;E9PWE8;Q62188;Q3TAS8	421	Q3TT92	Q3TT92	Dihydropyrimidinase-related protein 3	Dpysl3	tr|Q3TT92|Q3TT92_MOUSE Dihydropyrimidinase-related protein 3 OS=Mus musculus OX=10090 GN=Dpysl3 PE=1 SV=1;tr|E9PWE8|E9PWE8_MOUSE Dihydropyrimidinase-related protein 3 OS=Mus musculus OX=10090 GN=Dpysl3 PE=1 SV=1;sp|Q62188|DPYL3_MOUSE Dihydropyrimidinase-re	1	1.30442e-06	92.932	39.68	1	1.30442e-06	92.932	1	0.00246252	50.539				0		NaN	1	0.00616573	46.578	1	4.80786e-05	77.681	1	K	DLVIWDPDALKIVSAKNHQSVAEYNIFEGME	IVSAK(1)NHQSVAEYNIFEGMELR	5	4	2.002	295410000	49177000	56750000			53290000	41230000	1.12068	0.507158
Q3TT92;E9PWE8;Q62188;Q3TAS8	485	Q3TT92	Q3TT92	Dihydropyrimidinase-related protein 3	Dpysl3	tr|Q3TT92|Q3TT92_MOUSE Dihydropyrimidinase-related protein 3 OS=Mus musculus OX=10090 GN=Dpysl3 PE=1 SV=1;tr|E9PWE8|E9PWE8_MOUSE Dihydropyrimidinase-related protein 3 OS=Mus musculus OX=10090 GN=Dpysl3 PE=1 SV=1;sp|Q62188|DPYL3_MOUSE Dihydropyrimidinase-re	1	0.00163502	69.01	59.542	1	0.00476071	61.353	1	0.00163502	69.01	1	0.00397288	63.283	1	0.0228026	49.5	1	0.0121625	68.893	1	0.00885613	59.542	1	K	SPFSDYVYKRIKARRKMADLHAVPRGMYDGP	K(1)MADLHAVPR	1	3	-0.45307	115640000	15085000	10109000	8423100	10181000	14710000	11769000	0.916997	0.69428
Q3TSX8;Q80TT4;Q9CZW5	436	Q3TSX8	Q3TSX8	Mitochondrial import receptor subunit TOM70	Tomm70a	tr|Q3TSX8|Q3TSX8_MOUSE TPR_REGION domain-containing protein OS=Mus musculus OX=10090 GN=Tomm70a PE=2 SV=1;tr|Q80TT4|Q80TT4_MOUSE MKIAA0719 protein (Fragment) OS=Mus musculus OX=10090 GN=Tomm70a PE=2 SV=1;sp|Q9CZW5|TOM70_MOUSE Mitochondrial import receptor	1	0.00138766	92.866	92.866	1	0.00379203	80.014	0.999999	0.0169161	64.224	1	0.00564314	73.632	1	0.00138766	92.866	1	0.00563319	73.666	1	0.00249712	84.479	1	K	EEAVADFDACIRLRPKFALAQAQKCFALYRQ	LRPK(1)FALAQAQK	4	3	0.3201	130040000	20963000	15488000	17092000	31729000	21012000	23757000	0.699927	0.100821
Q3TSA8;Q3TD71;Q8K021;Q9D577;Q3UY11;D3YTP4	37	Q3TSA8	Q3TSA8	Secretory carrier-associated membrane protein 1	Scamp1	tr|Q3TSA8|Q3TSA8_MOUSE Secretory carrier-associated membrane protein OS=Mus musculus OX=10090 GN=Scamp1 PE=1 SV=1;tr|Q3TD71|Q3TD71_MOUSE Secretory carrier-associated membrane protein OS=Mus musculus OX=10090 GN=Scamp1 PE=1 SV=1;sp|Q8K021|SCAM1_MOUSE Secret	1	1.50869e-05	125.97	116.84	1	0.00411931	70.54	1	0.000731263	101.71	1	0.0051468	67.999	1	0.00872295	59.155	1	1.50869e-05	125.97	1	0.000133696	116.84	1	K	TQITKEHALAQAELLKRQEELERKAAELDRR	EHALAQAELLK(1)R	11	3	0.88122	209580000	36764000	36387000	32407000	33344000	29235000	41442000	1.01478	0.900493
Q3TSA8;Q3TD71;Q8K021;Q9D577;Q3UY11;D3YTP4	45	Q3TSA8	Q3TSA8	Secretory carrier-associated membrane protein 1	Scamp1	tr|Q3TSA8|Q3TSA8_MOUSE Secretory carrier-associated membrane protein OS=Mus musculus OX=10090 GN=Scamp1 PE=1 SV=1;tr|Q3TD71|Q3TD71_MOUSE Secretory carrier-associated membrane protein OS=Mus musculus OX=10090 GN=Scamp1 PE=1 SV=1;sp|Q8K021|SCAM1_MOUSE Secret	1	0.032655	71.692	71.692	0		NaN	0		NaN							1	0.032655	71.692	0		NaN	1	K	LAQAELLKRQEELERKAAELDRREREMQNLS	K(1)AAELDRR	1	3	-0.59613	564860000	113170000	82016000			245880000	123800000	0.527986	0.300322
Q3TPW8;Q3TPH5;Q3TYC4;Q9R0N3	49	Q3TPW8	Q3TPW8	Synaptotagmin-11	Syt11	tr|Q3TPW8|Q3TPW8_MOUSE C2 domain-containing protein (Fragment) OS=Mus musculus OX=10090 GN=Syt11 PE=2 SV=1;tr|Q3TPH5|Q3TPH5_MOUSE Uncharacterized protein OS=Mus musculus OX=10090 GN=Syt11 PE=2 SV=1;tr|Q3TYC4|Q3TYC4_MOUSE Uncharacterized protein OS=Mus musc	0.999997	0.0354365	64.757	64.757				0		NaN	0		NaN				0.999997	0.0354365	64.757	0		NaN	1	K	VFVWTCCHQQAEKKHKTPPYKFIHMLKGISI	HK(1)TPPYK	2	3	0.29354	318880000		37539000	93743000		98211000	89391000	0.69979	0.426538
Q3TN91;Q6AXE3;Q8R420;Q80XT2	640	Q3TN91	Q3TN91	ATP-binding cassette sub-family A member 3	Abca3	tr|Q3TN91|Q3TN91_MOUSE ABC transporter domain-containing protein (Fragment) OS=Mus musculus OX=10090 GN=Abca3 PE=2 SV=1;tr|Q6AXE3|Q6AXE3_MOUSE ATP-binding cassette sub-family A member 3 OS=Mus musculus OX=10090 GN=Abca3 PE=1 SV=1;sp|Q8R420|ABCA3_MOUSE ATP-	1	1.75425e-05	133.23	133.23	0.999999	0.00260467	72.152	0.999884	0.0198413	105.98	0.99971	0.00549263	66.267	1	2.86554e-05	133.23	0.999986	4.3613e-05	123.96	0.999995	1.75425e-05	132.88	1	K	EHLYFYAQLKGLSLQKCPEEVKQMLHILSLE	GLSLQK(1)CPEEVK	6	2	-0.11848	283120000	48209000	40739000	42225000	57344000	47431000	32959000	0.952365	0.783395
Q3TN35;Q8BJU0;A0A1W2P6P1;A0A1W2P7I5	160	Q3TN35	Q3TN35	Small glutamine-rich tetratricopeptide repeat-containing protein alpha	Sgta	tr|Q3TN35|Q3TN35_MOUSE Uncharacterized protein OS=Mus musculus OX=10090 GN=Sgta PE=2 SV=1;sp|Q8BJU0|SGTA_MOUSE Small glutamine-rich tetratricopeptide repeat-containing protein alpha OS=Mus musculus OX=10090 GN=Sgta PE=1 SV=2;tr|A0A1W2P6P1|A0A1W2P6P1_MOUSE	1	5.0023e-10	143.89	143.89	1	0.00729487	57.136	1	0.00221115	67.275	0		NaN	1	0.00014532	108.47	1	6.87403e-07	129.16	1	5.0023e-10	143.89	1	K	VQDCERAIGIDPGYSKAYGRMGLALSSLNKH	AIGIDPGYSK(1)AYGR	10	2	-0.03904	577040000	93776000	137340000	92172000	63955000	132570000		1.09668	0.785397
Q3TN35;Q8BJU0;A0A1W2P6P1	200	Q3TN35	Q3TN35	Small glutamine-rich tetratricopeptide repeat-containing protein alpha	Sgta	tr|Q3TN35|Q3TN35_MOUSE Uncharacterized protein OS=Mus musculus OX=10090 GN=Sgta PE=2 SV=1;sp|Q8BJU0|SGTA_MOUSE Small glutamine-rich tetratricopeptide repeat-containing protein alpha OS=Mus musculus OX=10090 GN=Sgta PE=1 SV=2;tr|A0A1W2P6P1|A0A1W2P6P1_MOUSE	1	0.0343146	79.906	79.906	0		NaN	0.999994	0.059858	67.993	0.999981	0.059858	67.993				1	0.0343146	79.906	0		NaN	1	K	ALELDPDNDTYKSNLKIAELKLREAPSPTGG	SNLK(1)IAELK	4	2	0.28155	124240000	21534000	21181000	31901000		19771000	29854000	1.0024	0.992578
Q3TMV8;Q9QZ73;A0A140T8R8;A0A0G2JGV7;Q3UT23;Q99NE7;A0A1Y7VP24	149	Q3TMV8	Q3TMV8	DCN1-like protein;DCN1-like protein 1	Dcun1d1;Tes3	tr|Q3TMV8|Q3TMV8_MOUSE DCN1-like protein OS=Mus musculus OX=10090 PE=2 SV=1;sp|Q9QZ73|DCNL1_MOUSE DCN1-like protein 1 OS=Mus musculus OX=10090 GN=Dcun1d1 PE=2 SV=1;tr|A0A140T8R8|A0A140T8R8_MOUSE DCN1-like protein (Fragment) OS=Mus musculus OX=10090 GN=Dcun	1	0.000488503	136.57	128.27	1	0.000488503	136.57	1	0.00610275	62.633	1	0.0178328	102.06	1	0.000857763	119.68	1	0.00199561	125.48	1	0.00165855	128.27	1	K	IEKLKAQIPKMEQELKEPGRFKDFYQFTFNF	MEQELK(1)EPGR	6	2	0.27739	178520000	20531000	28965000	26562000	20473000	22652000	23016000	1.14994	0.277379
Q3TMU8;A0A0R4J1N0	423	Q3TMU8	Q3TMU8		Dpysl4	tr|Q3TMU8|Q3TMU8_MOUSE Dihydropyrimidinase-like 4 OS=Mus musculus OX=10090 GN=Dpysl4 PE=1 SV=1;tr|A0A0R4J1N0|A0A0R4J1N0_MOUSE Dihydropyrimidinase-related protein 4 OS=Mus musculus OX=10090 GN=Dpysl4 PE=1 SV=1	1	1.65078e-20	146.99	144.01	1	2.26462e-20	146.99	1	1.91484e-20	142.31	1	8.73671e-14	122.35	1	2.52613e-14	133.16	1	7.36904e-10	115.46	1	1.65078e-20	144.01	1	K	DLVIWNPRATKVISAKSHNLNVEYNIFEGVE	VISAK(1)SHNLNVEYNIFEGVECR	5	4	0.73742	752070000	95795000	67966000	86258000	117740000	97021000	94552000	0.808304	0.146438
Q3TMH5;P70423	12	Q3TMH5	Q3TMH5	Cationic amino acid transporter 3	Slc7a3	tr|Q3TMH5|Q3TMH5_MOUSE AA_permease_C domain-containing protein OS=Mus musculus OX=10090 GN=Slc7a3 PE=2 SV=1;sp|P70423|CTR3_MOUSE Cationic amino acid transporter 3 OS=Mus musculus OX=10090 GN=Slc7a3 PE=2 SV=1	1	0.0281894	71.949	50.966	0		NaN	1	0.0410806	60.294				1	0.0281894	71.949	0		NaN	1	0.0568389	50.966	1	K	____MLWQALRRFGQKLVRRRVLELGMGETS	FGQK(1)LVR	4	3	-0.28833	58372000	10553000	10998000		12933000	16780000	7107700	0.877944	0.707815
Q3TLL4;Q3UMA3;Q99LI8;B1ATY9	222	Q3TLL4	Q3TLL4	Hepatocyte growth factor-regulated tyrosine kinase substrate	Hgs	tr|Q3TLL4|Q3TLL4_MOUSE Hepatocyte growth factor-regulated tyrosine kinase substrate OS=Mus musculus OX=10090 GN=Hgs PE=2 SV=1;tr|Q3UMA3|Q3UMA3_MOUSE Hepatocyte growth factor-regulated tyrosine kinase substrate OS=Mus musculus OX=10090 GN=Hgs PE=1 SV=1;sp|Q	0.605271	3.378e-06	135.99	135.99				0.571446	0.00107495	90.653	0.569125	0.0061229	75.819	0.59319	0.000194782	114.86	0.605271	3.378e-06	135.99	0.578488	0.00033401	101.93	1	K	KEVRVCEPCYEQLNKKAEGKASSTTELPPEY	VCEPCYEQLNK(0.395)K(0.605)	12	3	-0.5965	95470000		14237000	13820000	18301000	33312000	15800000	0.624294	0.317744
Q3TJ52;Q3UQN3;Q3U041;P54728;Q6NVC3	60	Q3TJ52	Q3TJ52	UV excision repair protein RAD23 homolog B	Rad23b	tr|Q3TJ52|Q3TJ52_MOUSE Uncharacterized protein OS=Mus musculus OX=10090 GN=Rad23b PE=2 SV=1;tr|Q3UQN3|Q3UQN3_MOUSE Uncharacterized protein OS=Mus musculus OX=10090 GN=Rad23b PE=2 SV=1;tr|Q3U041|Q3U041_MOUSE Uncharacterized protein OS=Mus musculus OX=10090	0.994769	0.00250708	95.573	72.937	0		NaN	0		NaN	0		NaN	0.994769	0.00250708	72.937	0.99071	0.00350336	95.573	0		NaN	1	K	KLIYAGKILSDDTALKEYKIDEKNFVVVMVT	ILSDDTALK(0.995)EYK(0.005)	9	3	-0.018581	127650000	14766000	26313000	19150000	23770000	12545000	22657000	1.02132	0.936051
Q3TJ52;Q3UQN3;Q3U041;P54728;Q6NVC3	51	Q3TJ52	Q3TJ52	UV excision repair protein RAD23 homolog B	Rad23b	tr|Q3TJ52|Q3TJ52_MOUSE Uncharacterized protein OS=Mus musculus OX=10090 GN=Rad23b PE=2 SV=1;tr|Q3UQN3|Q3UQN3_MOUSE Uncharacterized protein OS=Mus musculus OX=10090 GN=Rad23b PE=2 SV=1;tr|Q3U041|Q3U041_MOUSE Uncharacterized protein OS=Mus musculus OX=10090	1	6.05685e-26	190.53	190.53	1	2.18366e-11	146.16	1	6.05685e-26	190.53	1	4.857e-08	134.98	1	3.33106e-16	157.68	0.999983	7.5637e-05	106.01	1	2.71389e-11	144.1	1	K	KDAFPVAGQKLIYAGKILSDDTALKEYKIDE	LIYAGK(1)ILSDDTALK	6	2	-0.025092	1062000000	80139000	100040000	85891000	104000000	363610000	105860000	0.463965	0.301422
Q3THX4;P97390	257	Q3THX4	Q3THX4	Vacuolar protein sorting-associated protein 45	Vps45	tr|Q3THX4|Q3THX4_MOUSE Uncharacterized protein OS=Mus musculus OX=10090 GN=Vps45 PE=2 SV=1;sp|P97390|VPS45_MOUSE Vacuolar protein sorting-associated protein 45 OS=Mus musculus OX=10090 GN=Vps45 PE=1 SV=1	1	0.0153196	61.56	50.297	1	0.0153196	61.56	1	0.0239724	53.517	1	0.0517087	46.406	0		NaN	1	0.0337778	50.297				1	K	INNNRIDLSRVPGISKDLREVVLSAENDEFY	VPGISK(1)DLR	6	3	0.36996	76555000	15381000	15476000	15813000	14314000	15570000		1.04114	0.304754
Q3THJ0;P62717;A0A1D5RM79;A0A1D5RM85;A0A1D5RMC7	11	Q3THJ0	Q3THJ0	60S ribosomal protein L18a	Rpl18a	tr|Q3THJ0|Q3THJ0_MOUSE 60S ribosomal protein L18a OS=Mus musculus OX=10090 GN=Rpl18a PE=2 SV=1;sp|P62717|RL18A_MOUSE 60S ribosomal protein L18a OS=Mus musculus OX=10090 GN=Rpl18a PE=1 SV=1;tr|A0A1D5RM79|A0A1D5RM79_MOUSE 60S ribosomal protein L18a OS=Mus mu	1	0.0184906	89.673	79.454	1	0.0188092	88.734	1	0.0188092	88.734	1	0.0184906	89.673	1	0.0281894	71.949	1	0.0325568	67.035	1	0.0237131	79.454	1	K	_____MKASGTLREYKVVGRCLPAPKCHTPP	EYK(1)VVGR	3	3	-0.16198	520110000	64585000	80624000	81779000	97261000	86546000	109310000	0.774394	0.0625019
Q3TGW8;F8WJK8;Q3U9V1;Q3U8D2;Q3U3N7;Q99L47	240	Q3TGW8	Q3TGW8	Hsc70-interacting protein	St13	tr|Q3TGW8|Q3TGW8_MOUSE TPR_REGION domain-containing protein (Fragment) OS=Mus musculus OX=10090 GN=St13 PE=2 SV=1;tr|F8WJK8|F8WJK8_MOUSE Hsc70-interacting protein OS=Mus musculus OX=10090 GN=St13 PE=1 SV=1;tr|Q3U9V1|Q3U9V1_MOUSE TPR_REGION domain-containin	1	0.0126155	107.69	107.69	0		NaN	1	0.0426084	74.486	1	0.0401393	76.1	1	0.0126155	107.69				0		NaN	1	K	QSNPKVMNLISKLSAKFGGQS__________	LSAK(1)FGGQS	4	2	-0.52429	131800000	21929000	19577000	26755000	32854000		30687000	0.716188	0.0504873
Q2HJ05;Q8BQU6	186	Q2HJ05	Q2HJ05	Gap junction protein;Gap junction gamma-2 protein	Gjc2	tr|Q2HJ05|Q2HJ05_MOUSE Gap junction protein OS=Mus musculus OX=10090 GN=Gjc2 PE=2 SV=1;sp|Q8BQU6|CXG2_MOUSE Gap junction gamma-2 protein OS=Mus musculus OX=10090 GN=Gjc2 PE=1 SV=2	1	0.000163818	74.444	52.541	0		NaN	0		NaN	1	0.000594019	63.869	1	0.000232451	69.259	1	0.000163818	74.444	1	0.0023309	52.541	1	K	ERAEDVAAKGGGGDGKTVVTPGPAGQHDGRR	GGGGDGK(1)TVVTPGPAGQHDGRR	7	4	0.45096	181570000	14024000	21470000	13475000	31964000	23876000	13424000	0.706991	0.319308
Q0PD66;A0A494B945;Q9D1G1;A0A494BBL7;Q3V3C2;Q5SW88;Q3UB66;Q0PD67;Q6ZPF0;P62821;Q5SW87	116	Q0PD66;Q5SW88	Q5SW88	Ras-related protein Rab-1B;Ras-related protein Rab-1A	Rab1b;Rab1;Rab1A	tr|Q0PD66|Q0PD66_MOUSE Rab1B OS=Mus musculus OX=10090 GN=Rab1b PE=1 SV=1;tr|A0A494B945|A0A494B945_MOUSE Ras-related protein Rab-1B (Fragment) OS=Mus musculus OX=10090 GN=Rab1b PE=1 SV=1;sp|Q9D1G1|RAB1B_MOUSE Ras-related protein Rab-1B OS=Mus musculus OX=10	1	1.77403e-21	193.87	193.87	0.999618	0.000648993	65.808	0.999173	0.00440938	62.891	0.999683	0.00530214	61.11	0.999736	0.000835679	77.185	1	2.72392e-12	160.91	1	1.77403e-21	193.87	1	K	QWLQEIDRYASENVNKLLVGNKCDLTTKKVV;QWLQEIDRYASENVNKLLVGNKSDLTTKKVV	YASENVNK(1)LLVGNK	8	2	-0.84893	625720000	77542000	69220000	72519000	90299000	112070000	96276000	0.734253	0.0188226
Q0PD65;P53994	165	Q0PD65	Q0PD65	Ras-related protein Rab-2A	Rab2a	tr|Q0PD65|Q0PD65_MOUSE Rab2A OS=Mus musculus OX=10090 GN=Rab2a PE=1 SV=1;sp|P53994|RAB2A_MOUSE Ras-related protein Rab-2A OS=Mus musculus OX=10090 GN=Rab2a PE=1 SV=1	0.999858	4.11272e-08	109.13	99.496	0.99799	0.000160787	80.238	0.987502	0.00386686	56.529	0.999797	4.11272e-08	109.13	0.971263	0.0261303	44.415	0.997136	2.74821e-06	100.97	0.999858	4.39061e-06	99.496	1	K	AKTASNVEEAFINTAKEIYEKIQEGVFDINN	TASNVEEAFINTAK(1)EIYEK	14	3	-0.5235	231330000	37636000	37012000	37137000	28140000	65604000	25798000	0.935111	0.850887
Q0PD14;Q8BHC1	140	Q0PD14	Q0PD14	Ras-related protein Rab-39B	Rab39b	tr|Q0PD14|Q0PD14_MOUSE Rab39B OS=Mus musculus OX=10090 GN=Rab39b PE=1 SV=1;sp|Q8BHC1|RB39B_MOUSE Ras-related protein Rab-39B OS=Mus musculus OX=10090 GN=Rab39b PE=1 SV=1	0.999998	0.00252423	68.676	68.676	0		NaN				0.997781	0.060349	32.61	0.999998	0.00252423	68.676	0.999971	0.0166806	51.463	0.999993	0.00350114	67.252	1	K	CDLDTQRQVTRHEAEKLAAAYGMKYIETSAR	HEAEK(1)LAAAYGMK	5	3	0.25675	137430000	21575000		16992000	16481000	16525000	15620000	1.1897	0.177129
Q04447	304	Q04447	Q04447	Creatine kinase B-type	Ckb	sp|Q04447|KCRB_MOUSE Creatine kinase B-type OS=Mus musculus OX=10090 GN=Ckb PE=1 SV=1	0.999999	0.000934508	150.4	138.78	0.999966	0.00422912	128.38	0.999999	0.000934508	150.4	0.999945	0.00255576	134.48	0.999857	0.00151385	140.09	0.999999	0.00709758	138.78	0.999967	0.0285278	136.75	1	K	TGLRAGVHIKLPHLGKHEKFSEVLKRLRLQK	LPHLGK(1)HEK	6	2	-0.084435	1982300000	25868000		20277000	16910000	43984000		0.757792	0.647033
Q04447	11	Q04447	Q04447	Creatine kinase B-type	Ckb	sp|Q04447|KCRB_MOUSE Creatine kinase B-type OS=Mus musculus OX=10090 GN=Ckb PE=1 SV=1	1	5.59279e-06	125.24	87.001	1	0.00241634	73.666	0		NaN	1	5.59279e-06	125.24	0		NaN	1	0.000819777	87.001	0		NaN	1	K	_____MPFSNSHNTQKLRFPAEDEFPDLSSH	PFSNSHNTQK(1)LR	10	3	-0.11695	106400000	19841000	19259000	12360000	16774000	20164000	18005000	0.936607	0.678182
Q01853	8	Q01853	Q01853	Transitional endoplasmic reticulum ATPase	Vcp	sp|Q01853|TERA_MOUSE Transitional endoplasmic reticulum ATPase OS=Mus musculus OX=10090 GN=Vcp PE=1 SV=4	1	9.21129e-42	206.18	197.36	1	2.08471e-34	197.36	1	3.33801e-28	177.81	1	9.21129e-42	206.18	1	2.06533e-28	182.02	1	2.06533e-28	182.02	1	3.83344e-29	187.57	1	K	________MASGADSKGDDLSTAILKQKNRP	ASGADSK(1)GDDLSTAILK	7	2	0.54722	226060000	43181000	25887000	37936000	40328000	41197000	37531000	0.89877	0.48584
Q01853;Q8BNF8	658	Q01853	Q01853	Transitional endoplasmic reticulum ATPase	Vcp	sp|Q01853|TERA_MOUSE Transitional endoplasmic reticulum ATPase OS=Mus musculus OX=10090 GN=Vcp PE=1 SV=4;tr|Q8BNF8|Q8BNF8_MOUSE Uncharacterized protein OS=Mus musculus OX=10090 GN=Vcp PE=2 SV=1	1	0.00231642	135.35	107.43	1	0.0137358	105.39	1	0.00617584	121.29	1	0.00683983	119.57	1	0.00231642	135.35	1	0.00668346	119.89	1	0.012744	107.43	1	K	IYIPLPDEKSRVAILKANLRKSPVAKDVDLE	VAILK(1)ANLR	5	2	-0.27471	732760000	29930000	31501000	43776000	42987000	27763000	32961000	1.01442	0.940283
P97427;Q3TXY0;Q6P1J1;Q3TY94	520	P97427;Q3TXY0	Q3TXY0	Dihydropyrimidinase-related protein 1	Crmp1	sp|P97427|DPYL1_MOUSE Dihydropyrimidinase-related protein 1 OS=Mus musculus OX=10090 GN=Crmp1 PE=1 SV=1;tr|Q3TXY0|Q3TXY0_MOUSE Amidohydro-rel domain-containing protein (Fragment) OS=Mus musculus OX=10090 GN=Crmp1 PE=2 SV=1;tr|Q6P1J1|Q6P1J1_MOUSE Crmp1 prot	0.999962	0.000412833	85.271	85.271	0		NaN	0.999962	0.000412833	85.271	0		NaN				0		NaN	0		NaN	1	K	EVPATPKHAAPAPSAKSSPSKHQPPPIRNLH	HAAPAPSAK(1)SSPSK	9	3	-2.1317	65998000	11970000	5259500	15022000		17117000	16629000	0.637142	0.198969
P97427;Q3TXY0;Q6P1J1	293	P97427;Q3TXY0	Q3TXY0	Dihydropyrimidinase-related protein 1	Crmp1	sp|P97427|DPYL1_MOUSE Dihydropyrimidinase-related protein 1 OS=Mus musculus OX=10090 GN=Crmp1 PE=1 SV=1;tr|Q3TXY0|Q3TXY0_MOUSE Amidohydro-rel domain-containing protein (Fragment) OS=Mus musculus OX=10090 GN=Crmp1 PE=2 SV=1;tr|Q6P1J1|Q6P1J1_MOUSE Crmp1 prot	0.863795	4.28819e-24	146.64	146.64	0.647626	4.31656e-08	100.94	0.8175	9.1415e-17	121.62							0.863795	4.28819e-24	146.64	0.813147	2.85164e-11	107.17	1	K	PIAASLGTDGTHYWSKNWAKAAAFVTSPPLS	GPLVFGEPIAASLGTDGTHYWSK(0.864)NWAK(0.136)	23	4	-0.37998	99000000	15183000	18997000			37838000	26983000	0.527298	0.116804
P97427;Q3TXY0;Q6P1J1;Q3TY94	472	P97427;Q3TXY0	Q3TXY0	Dihydropyrimidinase-related protein 1	Crmp1	sp|P97427|DPYL1_MOUSE Dihydropyrimidinase-related protein 1 OS=Mus musculus OX=10090 GN=Crmp1 PE=1 SV=1;tr|Q3TXY0|Q3TXY0_MOUSE Amidohydro-rel domain-containing protein (Fragment) OS=Mus musculus OX=10090 GN=Crmp1 PE=2 SV=1;tr|Q6P1J1|Q6P1J1_MOUSE Crmp1 prot	1	0.0390982	78.934	78.934	0		NaN	0		NaN	1	0.0550895	54.343	1	0.0390982	78.934	0		NaN	0		NaN	1	K	GNISVSKGMGRFIPRKPFPEHLYQRVRIRSK	K(1)PFPEHLYQR	1	2	-0.50191	478420000	77215000	58601000	81943000	114600000	70495000	60188000	0.887787	0.639693
P97427;Q3TXY0;Q6P1J1;Q3TY94	487	P97427;Q3TXY0	Q3TXY0	Dihydropyrimidinase-related protein 1	Crmp1	sp|P97427|DPYL1_MOUSE Dihydropyrimidinase-related protein 1 OS=Mus musculus OX=10090 GN=Crmp1 PE=1 SV=1;tr|Q3TXY0|Q3TXY0_MOUSE Amidohydro-rel domain-containing protein (Fragment) OS=Mus musculus OX=10090 GN=Crmp1 PE=2 SV=1;tr|Q6P1J1|Q6P1J1_MOUSE Crmp1 prot	1	0.00520722	88.056	55.261	0		NaN	0		NaN	0		NaN	1	0.00520722	88.056	1	0.0520971	48.659	1	0.00917193	55.261	1	K	KPFPEHLYQRVRIRSKVFGLHSVSRGMYDGP	SK(1)VFGLHSVSR	2	4	-0.82044	514530000	23108000	20227000	28421000	43256000	40317000	17711000	0.708463	0.307288
P97427;Q3TXY0;Q6P1J1	423	P97427;Q3TXY0	Q3TXY0	Dihydropyrimidinase-related protein 1	Crmp1	sp|P97427|DPYL1_MOUSE Dihydropyrimidinase-related protein 1 OS=Mus musculus OX=10090 GN=Crmp1 PE=1 SV=1;tr|Q3TXY0|Q3TXY0_MOUSE Amidohydro-rel domain-containing protein (Fragment) OS=Mus musculus OX=10090 GN=Crmp1 PE=2 SV=1;tr|Q6P1J1|Q6P1J1_MOUSE Crmp1 prot	0.999591	0.0127688	132.08	97.093	0.999591	0.0213701	97.093	0.999169	0.0127688	132.08	0.999316	0.0365284	101.64	0.971935	0.029465	107.29	0.95064	0.0322158	104.75	0.977258	0.0131667	130.22	1	K	DVVIWDPDKMKTITAKSHKSTVEYNIFEGME	TITAK(1)SHK	5	2	0.065603	1083100000	32750000	26449000	40740000	82529000	48825000	51977000	0.545129	0.0732513
P68510	77	P68510	P68510	14-3-3 protein eta	Ywhah	sp|P68510|1433F_MOUSE 14-3-3 protein eta OS=Mus musculus OX=10090 GN=Ywhah PE=1 SV=2	0.977155	0.000117183	113.24	72.325	0.969397	0.0013902	84.892	0.904688	0.0012779	85.554	0.616014	0.0129782	58.04	0.977155	0.000117183	113.24	0.851678	0.000117183	113.24	0.95522	0.0177606	47.853	1	K	VISSIEQKTMADGNEKKLEKVKAYREKIEKE	TMADGNEK(0.977)K(0.023)	8	3	-0.32692	616830000	69180000	57238000	72007000	52182000	48694000	56372000	1.26186	0.052832
P68404	320	P68404	P68404	Protein kinase C beta type	Prkcb	sp|P68404|KPCB_MOUSE Protein kinase C beta type OS=Mus musculus OX=10090 GN=Prkcb PE=1 SV=4	1	4.12692e-09	158.05	158.05	0		NaN	0.999904	0.0304284	49.483	0		NaN	1	4.12692e-09	158.05	0		NaN	0.999998	0.000792269	87.719	1	K	FERAKIGQGTKAPEEKTANTISKFDNNGNRD	APEEK(1)TANTISK	5	2	-0.81104	124790000	17759000	16726000	18586000	21748000	19768000	30201000	0.740006	0.127873
P63330	4	P63330	P63330	Serine/threonine-protein phosphatase 2A catalytic subunit alpha isoform	Ppp2ca	sp|P63330|PP2AA_MOUSE Serine/threonine-protein phosphatase 2A catalytic subunit alpha isoform OS=Mus musculus OX=10090 GN=Ppp2ca PE=1 SV=1	0.999998	0.00267297	90.37	90.37	0.999671	0.00539831	68.625	0.990754	0.00975873	57.859	0.998423	0.0117521	52.937	0.999944	0.00383326	79.713	0.999998	0.00267297	90.37	0.999464	0.00487724	71.501	1	K	____________MDEKLFTKELDQWIEQLNE	MDEK(1)LFTK	4	2	-0.6412	211710000	46457000	43303000	35963000	30411000	30476000	25102000	1.46208	0.0208893
P63213	32	P63213	P63213	Guanine nucleotide-binding protein G(I)/G(S)/G(O) subunit gamma-2	Gng2	sp|P63213|GBG2_MOUSE Guanine nucleotide-binding protein G(I)/G(S)/G(O) subunit gamma-2 OS=Mus musculus OX=10090 GN=Gng2 PE=1 SV=2	1	1.02632e-11	118.4	118.4	1	1.02632e-11	118.4	1	0.000157713	78.848	1	1.70397e-05	97.095	1	0.000288658	70.259	1	9.63796e-06	88.486	1	6.59843e-05	89.039	1	K	EQLKMEANIDRIKVSKAAADLMAYCEAHAKE	VSK(1)AAADLMAYCEAHAK	3	3	-0.44843	884380000	58070000	72234000	84670000	47201000	56167000	34283000	1.56173	0.0609828
P63101;A0A2I3BQ03;Q8BWN0;D3YXN6;D3YXF4;D3YW45	11	P63101	P63101	14-3-3 protein zeta/delta	Ywhaz	sp|P63101|1433Z_MOUSE 14-3-3 protein zeta/delta OS=Mus musculus OX=10090 GN=Ywhaz PE=1 SV=1;tr|A0A2I3BQ03|A0A2I3BQ03_MOUSE 14-3-3 protein zeta/delta (Fragment) OS=Mus musculus OX=10090 GN=Ywhaz PE=1 SV=1;tr|Q8BWN0|Q8BWN0_MOUSE 14_3_3 domain-containing prot	1	5.31569e-05	156.51	156.51	1	5.31569e-05	154.75	1	0.000115724	148.94	1	0.000259727	137.05	1	0.000723641	150.24	1	0.00191831	134.48	1	0.000345687	156.51	1	K	_____MDKNELVQKAKLAEQAERYDDMAACM	AK(1)LAEQAER	2	2	0.25752	1991600000	74242000	92165000	72313000	64630000	148860000	105900000	0.747425	0.344785
P63101;A0A2I3BQ03;Q8BWN0	85	P63101	P63101	14-3-3 protein zeta/delta	Ywhaz	sp|P63101|1433Z_MOUSE 14-3-3 protein zeta/delta OS=Mus musculus OX=10090 GN=Ywhaz PE=1 SV=1;tr|A0A2I3BQ03|A0A2I3BQ03_MOUSE 14-3-3 protein zeta/delta (Fragment) OS=Mus musculus OX=10090 GN=Ywhaz PE=1 SV=1;tr|Q8BWN0|Q8BWN0_MOUSE 14_3_3 domain-containing prot	1	0.0282062	108.46	108.46	0		NaN	0		NaN	0		NaN				1	0.0525535	91.853	1	0.0282062	108.46	1	K	EGAEKKQQMAREYREKIETELRDICNDVLSL	EK(1)IETELR	2	2	0.49078	43317000	10474000	4152200	6895200		8397600	13398000	0.65828	0.303929
P63101;A0A2I3BQ03;Q3UA58	158	P63101	P63101	14-3-3 protein zeta/delta	Ywhaz	sp|P63101|1433Z_MOUSE 14-3-3 protein zeta/delta OS=Mus musculus OX=10090 GN=Ywhaz PE=1 SV=1;tr|A0A2I3BQ03|A0A2I3BQ03_MOUSE 14-3-3 protein zeta/delta (Fragment) OS=Mus musculus OX=10090 GN=Ywhaz PE=1 SV=1;tr|Q3UA58|Q3UA58_MOUSE 14_3_3 domain-containing prot	1	0.00120868	85.744	67.385	1	0.00434148	85.744	1	0.0250454	40.727	1	0.00455957	59.542	1	0.00120868	74.944	1	0.00845855	75.566	1	0.00250045	67.385	1	K	DQSQQAYQEAFEISKKEMQPTHPIRLGLALN	K(1)EMQPTHPIR	1	3	-0.4222	1331600000	48120000	59196000	78194000	55672000	84374000	48783000	0.982423	0.940793
P63101;A0A2I3BQ03;Q3UA58	139	P63101	P63101	14-3-3 protein zeta/delta	Ywhaz	sp|P63101|1433Z_MOUSE 14-3-3 protein zeta/delta OS=Mus musculus OX=10090 GN=Ywhaz PE=1 SV=1;tr|A0A2I3BQ03|A0A2I3BQ03_MOUSE 14-3-3 protein zeta/delta (Fragment) OS=Mus musculus OX=10090 GN=Ywhaz PE=1 SV=1;tr|Q3UA58|Q3UA58_MOUSE 14_3_3 domain-containing prot	1	4.72496e-32	180.05	180.05	1	1.6175e-11	161.76	1	5.13128e-06	144.65	1	4.72496e-32	180.05	1	1.68277e-17	170.72	1	9.97613e-08	158.79	1	0.000864552	66.644	1	K	DYYRYLAEVAAGDDKKGIVDQSQQAYQEAFE	K(1)GIVDQSQQAYQEAFEISKK	1	3	-0.058189	10680000000	28326000	33936000	32865000	29583000	73719000	57063000	0.593191	0.169238
P63101;A0A2I3BQ03;Q8BWN0;D3YXN6;D3YXF4;D3YW45	9	P63101	P63101	14-3-3 protein zeta/delta	Ywhaz	sp|P63101|1433Z_MOUSE 14-3-3 protein zeta/delta OS=Mus musculus OX=10090 GN=Ywhaz PE=1 SV=1;tr|A0A2I3BQ03|A0A2I3BQ03_MOUSE 14-3-3 protein zeta/delta (Fragment) OS=Mus musculus OX=10090 GN=Ywhaz PE=1 SV=1;tr|Q8BWN0|Q8BWN0_MOUSE 14_3_3 domain-containing prot	0.999997	2.75711e-34	247.08	200.71	0.999608	2.11917e-17	202.96	0.999417	5.474e-11	182.16	0.999675	2.40122e-17	202.57	0.999997	6.71252e-16	200.71	0.999889	3.64773e-34	243.82	0.999945	2.75711e-34	247.08	1	K	_______MDKNELVQKAKLAEQAERYDDMAA	MDKNELVQK(1)AK	9	2	0.040099	18605000000	2214800000	1372200000	2448400000	1352400000	2170600000	1688800000	1.15803	0.534062
P63101;A0A2I3BQ03;Q8BWN0;D3YXN6	68	P63101	P63101	14-3-3 protein zeta/delta	Ywhaz	sp|P63101|1433Z_MOUSE 14-3-3 protein zeta/delta OS=Mus musculus OX=10090 GN=Ywhaz PE=1 SV=1;tr|A0A2I3BQ03|A0A2I3BQ03_MOUSE 14-3-3 protein zeta/delta (Fragment) OS=Mus musculus OX=10090 GN=Ywhaz PE=1 SV=1;tr|Q8BWN0|Q8BWN0_MOUSE 14_3_3 domain-containing prot	0.999985	3.41264e-06	118.52	101.32	0.999961	0.000132455	93.823	0.999921	3.41264e-06	118.52	0.926601	0.0507979	43.791	0.999918	8.94751e-05	101.36	0.999985	6.86962e-05	101.32	0.998604	0.000670598	73.022	1	K	GARRSSWRVVSSIEQKTEGAEKKQQMAREYR	VVSSIEQK(1)TEGAEK	8	3	0.19141	469830000	25125000	16971000	36107000	30707000	27904000	24042000	0.94616	0.812993
P63101;A0A2I3BQ03	138	P63101	P63101	14-3-3 protein zeta/delta	Ywhaz	sp|P63101|1433Z_MOUSE 14-3-3 protein zeta/delta OS=Mus musculus OX=10090 GN=Ywhaz PE=1 SV=1;tr|A0A2I3BQ03|A0A2I3BQ03_MOUSE 14-3-3 protein zeta/delta (Fragment) OS=Mus musculus OX=10090 GN=Ywhaz PE=1 SV=1	0.915933	7.92872e-09	170.72	129.28	0.541626	0.0046935	112.75	0.5	0.00439607	80.69	0.5	1.20321e-07	156.12	0.5	7.92872e-09	170.72	0.5	9.97613e-08	158.79	0.915933	6.30407e-05	129.28	1	K	GDYYRYLAEVAAGDDKKGIVDQSQQAYQEAF	YLAEVAAGDDK(0.916)K(0.084)	11	2	0.16284	9524600000	1163500000	1077300000	877420000	1626400000	1450600000	1102800000	0.746021	0.114178
P62715;Q8VED4	21	P62715	P62715	Serine/threonine-protein phosphatase 2A catalytic subunit beta isoform;Serine/threonine-protein phosphatase	Ppp2cb	sp|P62715|PP2AB_MOUSE Serine/threonine-protein phosphatase 2A catalytic subunit beta isoform OS=Mus musculus OX=10090 GN=Ppp2cb PE=1 SV=1;tr|Q8VED4|Q8VED4_MOUSE Serine/threonine-protein phosphatase OS=Mus musculus OX=10090 GN=Ppp2cb PE=2 SV=1	1	6.325e-44	193.22	169.39	1	4.59081e-25	154.74	1	1.12328e-33	174.65	1	6.30303e-20	154.26	1	8.24165e-34	178.43	1	6.325e-44	193.22	1	6.34567e-26	169.39	1	K	FTKELDQWVEQLNECKQLNENQVRTLCEKAK	ELDQWVEQLNECK(1)QLNENQVR	13	3	0.012463	269200000	36602000	25828000	50288000	60745000	66181000	29554000	0.720335	0.338417
P61264	45	P61264	P61264	Syntaxin-1B	Stx1b	sp|P61264|STX1B_MOUSE Syntaxin-1B OS=Mus musculus OX=10090 GN=Stx1b PE=1 SV=1	1	1.02168e-18	178.53	178.53	0.999993	0.00501412	58.817	0.999105	0.0550022	37.77	0		NaN	1	1.13428e-08	135.72	0.999999	0.000753352	72.417	1	1.02168e-18	178.53	1	K	DEFFEQVEEIRGCIEKLSEDVEQVKKQHSAI	GCIEK(1)LSEDVEQVK	5	2	0.70895	648460000	21352000	27015000	23408000	28815000	42723000	35662000	0.669543	0.0530384
P61264	55	P61264	P61264	Syntaxin-1B	Stx1b	sp|P61264|STX1B_MOUSE Syntaxin-1B OS=Mus musculus OX=10090 GN=Stx1b PE=1 SV=1	1	0.00167694	77.068	77.068	0.999998	0.0158684	57.703	1	0.00795883	64.52	1	0.00685992	65.467	0.999999	0.00630763	65.943	0		NaN	1	0.00167694	77.068	1	K	RGCIEKLSEDVEQVKKQHSAILAAPNPDEKT	K(1)QHSAILAAPNPDEK	1	3	0.17327	86214000	13587000	12916000	10593000	18082000	15854000	15182000	0.755242	0.0336276
P61264	93	P61264	P61264	Syntaxin-1B	Stx1b	sp|P61264|STX1B_MOUSE Syntaxin-1B OS=Mus musculus OX=10090 GN=Stx1b PE=1 SV=1	1	1.43957e-38	202.32	202.32	1	1.81621e-29	194.24	1	3.98891e-09	127.18	1	4.61637e-22	186.17	1	3.72972e-13	144.29	1	5.32051e-18	154.69	1	1.43957e-38	202.32	1	K	TADIKKTANKVRSKLKAIEQSIEQEEGLNRS	LK(1)AIEQSIEQEEGLNR	2	2	2.875	593230000	82112000	74552000	83232000	109240000	101200000	89556000	0.799664	0.0340401
P61264;A0A0U1RNT8	172	P61264	P61264	Syntaxin-1B	Stx1b	sp|P61264|STX1B_MOUSE Syntaxin-1B OS=Mus musculus OX=10090 GN=Stx1b PE=1 SV=1;tr|A0A0U1RNT8|A0A0U1RNT8_MOUSE Syntaxin-1B (Fragment) OS=Mus musculus OX=10090 GN=Stx1b PE=1 SV=1	1	1.27297e-29	165.38	105.79	1	1.10233e-14	115.88	0.999909	0.00325671	49.577	0.999965	0.00283168	51.175	1	1.65351e-10	111.58	1	1.27297e-29	165.38	0		NaN	1	K	RTTTNEELEDMLESGKLAIFTDDIKMDSQMT	TTTNEELEDMLESGK(1)LAIFTDDIK	15	3	-0.38384	2178300000	193310000	204180000	200140000	256570000	286650000	225650000	0.777284	0.0332148
P60879	184	P60879	P60879	Synaptosomal-associated protein 25	Snap25	sp|P60879|SNP25_MOUSE Synaptosomal-associated protein 25 OS=Mus musculus OX=10090 GN=Snap25 PE=1 SV=1	1	1.09841e-05	138.26	78.342	0.995744	0.0109217	76.478	1	1.09841e-05	127.42	0.99999	0.00236039	116.05	1	0.000128429	122.19	1	0.000771814	138.26	1	0.000141915	138.26	1;2	K	NEIDTQNRQIDRIMEKADSNKTRIDEANQRA	IMEK(1)ADSNK(1)TR	4	3	0.53644	307830000	25683000	25893000	10554000	29587000	22476000	26869000	0.787133	0.364916
P60879	103	P60879	P60879	Synaptosomal-associated protein 25	Snap25	sp|P60879|SNP25_MOUSE Synaptosomal-associated protein 25 OS=Mus musculus OX=10090 GN=Snap25 PE=1 SV=1	1	3.39123e-09	124.43	74.12	1	2.32871e-06	113.47	1	4.36873e-06	107.34				1	1.02278e-06	117.4	1	3.39123e-09	124.43	1	0.00115346	74.12	1	K	CVCPCNKLKSSDAYKKAWGNNQDGVVASQPA	K(1)AWGNNQDGVVASQPAR	1	3	-0.12508	96498000	12037000	16326000		18233000	31889000	18012000	0.624424	0.258711
P60879	40	P60879	P60879	Synaptosomal-associated protein 25	Snap25	sp|P60879|SNP25_MOUSE Synaptosomal-associated protein 25 OS=Mus musculus OX=10090 GN=Snap25 PE=1 SV=1	1	6.35896e-25	185.18	170.52	1	6.29588e-10	141.08	1	0.000194599	87.18	1	6.29588e-10	141.08	1	6.35896e-25	185.18	1	2.90755e-12	160.18	1	3.07384e-13	170.52	1	K	SLESTRRMLQLVEESKDAGIRTLVMLDEQGE	MLQLVEESK(1)DAGIR	9	2	-0.2212	613900000	31529000		18071000		26443000	31190000	0.860618	0.630186
P60766;Q3UL78	133	P60766	P60766	Cell division control protein 42 homolog	Cdc42	sp|P60766|CDC42_MOUSE Cell division control protein 42 homolog OS=Mus musculus OX=10090 GN=Cdc42 PE=1 SV=2;tr|Q3UL78|Q3UL78_MOUSE Uncharacterized protein OS=Mus musculus OX=10090 GN=Cdc42 PE=2 SV=1	0.984353	0.00563748	68.83	68.83	0		NaN	0.850539	0.0637042	45.992	0.904868	0.00979631	58.487	0.984353	0.00563748	68.83	0		NaN	0		NaN	1	K	DLRDDPSTIEKLAKNKQKPITPETAEKLARD	NK(0.984)QK(0.016)PITPETAEK	2	3	0.33301	107440000	17596000		14823000	21027000	25131000	28862000	0.648207	0.0656893
P52480;A0A1L1SU37;A0A1L1SQV8;A0A1L1SSN6;A0A1L1STV8	166	P52480	P52480	Pyruvate kinase PKM	Pkm	sp|P52480|KPYM_MOUSE Pyruvate kinase PKM OS=Mus musculus OX=10090 GN=Pkm PE=1 SV=4;tr|A0A1L1SU37|A0A1L1SU37_MOUSE Pyruvate kinase PKM (Fragment) OS=Mus musculus OX=10090 GN=Pkm PE=1 SV=1;tr|A0A1L1SQV8|A0A1L1SQV8_MOUSE Pyruvate kinase PKM (Fragment) OS=Mus	1	5.73955e-06	148.73	143.89	1	0.00010527	127.76				0.999998	0.00665191	85.355	1	0.000121627	125.97	1	5.73955e-06	148.73	1	1.02267e-05	143.89	1	K	KCDENILWLDYKNICKVVEVGSKIYVDDGLI	NICK(1)VVEVGSK	4	2	-0.7067	60536000	8759600		9276100	13480000	16858000	12163000	0.636539	0.0658327
P50516;D3Z1B9;D3YWH3	139	P50516	P50516	V-type proton ATPase catalytic subunit A	Atp6v1a	sp|P50516|VATA_MOUSE V-type proton ATPase catalytic subunit A OS=Mus musculus OX=10090 GN=Atp6v1a PE=1 SV=2;tr|D3Z1B9|D3Z1B9_MOUSE V-type proton ATPase catalytic subunit A (Fragment) OS=Mus musculus OX=10090 GN=Atp6v1a PE=1 SV=1;tr|D3YWH3|D3YWH3_MOUSE V-ty	1	0.0410964	48.073	48.073	0		NaN				0		NaN	1	0.0410964	48.073	0		NaN	0		NaN	1	K	VSALSRDIKWEFIPSKNLRVGSHITGGDIYG	WEFIPSK(1)NLR	7	3	0.65919	110590000	23764000		17406000	21337000	18707000	29373000	0.889624	0.629609
P46460	555	P46460	P46460	Vesicle-fusing ATPase	Nsf	sp|P46460|NSF_MOUSE Vesicle-fusing ATPase OS=Mus musculus OX=10090 GN=Nsf PE=1 SV=2	1	1.79061e-20	167.98	167.98				1	2.45052e-05	98.328	1	0.000221185	96.866	1	5.6575e-07	115.63	1	1.79061e-20	167.98	0.999978	0.00453753	56.407	1	K	LLEGPPHSGKTALAAKIAEESNFPFIKICSP	TALAAK(1)IAEESNFPFIK	6	2	-1.1717	226760000		35301000	44079000	37072000	28762000	34978000	1.18111	0.276886
P43274;Q1WWK3;P43276;Q3U292;Q149Z9;P43277	110	P43274;Q1WWK3;Q3U292	P43274	Histone H1.4;Histone H1.5;Histone H1.3	Hist1h1e;Hist1h1b;Hist1h1d	sp|P43274|H14_MOUSE Histone H1.4 OS=Mus musculus OX=10090 GN=H1-4 PE=1 SV=2;tr|Q1WWK3|Q1WWK3_MOUSE Hist1h1b protein (Fragment) OS=Mus musculus OX=10090 GN=H1f5 PE=2 SV=1;sp|P43276|H15_MOUSE Histone H1.5 OS=Mus musculus OX=10090 GN=H1-5 PE=1 SV=2;tr|Q3U292|	1	0.00195082	103.34	103.34	1	0.00195082	103.34	0.999998	0.0256017	62.408	0		NaN	0		NaN	0.999995	0.0302306	60.49	1	0.00642283	76.927	1	K	QTKGTGASGSFKLNKKAASGEAKPKAKKAGA;QTKGTGASGSFKLNKKAASGEAKPKAKKTGA;QTKGTGASGSFKLNKKAASGEAKPKAKRAGA	K(1)AASGEAKPK	1	3	0.22661	77011000	8369300	5711000	6411600	34100000	10279000	9018100	0.383764	0.251881
P43274	17	P43274	P43274	Histone H1.4	Hist1h1e	sp|P43274|H14_MOUSE Histone H1.4 OS=Mus musculus OX=10090 GN=H1-4 PE=1 SV=2	0.979173	1.7763e-24	168.89	168.89	0.837519	2.31709e-17	148.41	0.979173	1.7763e-24	168.89	0.864603	1.24251e-17	151.3	0.9613	9.04519e-24	157.2	0.943381	3.55493e-24	166.03	0.819183	9.2255e-18	152.16	1	K	SETAPAAPAAPAPAEKTPVKKKARKAAGGAK	SETAPAAPAAPAPAEK(0.979)TPVK(0.021)	16	2	0.6566	206680000	12554000	23047000	14714000	24419000	17592000	17983000	0.838667	0.453519
P43274	46	P43274	P43274	Histone H1.4	Hist1h1e	sp|P43274|H14_MOUSE Histone H1.4 OS=Mus musculus OX=10090 GN=H1-4 PE=1 SV=2	0.998551	0.00165149	65.423	60.564	0.998511	0.00165149	65.423				0.998112	0.00371965	58.693				0.998551	0.0031445	60.564	0.985821	0.0538579	40.432	1	K	AKRKTSGPPVSELITKAVAASKERSGVSLAA	TSGPPVSELITK(0.999)AVAASK(0.001)	12	3	-0.20655	218340000	55197000		58654000		43325000	36995000	1.41747	0.0432855
P40142;A0A286YE28	319	P40142	P40142	Transketolase	Tkt	sp|P40142|TKT_MOUSE Transketolase OS=Mus musculus OX=10090 GN=Tkt PE=1 SV=1;tr|A0A286YE28|A0A286YE28_MOUSE Transketolase (Fragment) OS=Mus musculus OX=10090 GN=Tkt PE=1 SV=1	1	0.0277595	78.77	78.77	0		NaN	1	0.0336905	70.525	0		NaN	0		NaN	0		NaN	1	0.0277595	78.77		K	PTPPSYKVGDKIATRKAYGLALAKLGHASDR	K(1)AYGLALAK	1	2	-0.29664	156460000	22620000	27492000	21978000	34792000	29942000	19634000	0.854471	0.441587
P31650;Q8BKG0	623	P31650	P31650	Sodium- and chloride-dependent GABA transporter 3;Transporter	Slc6a11	sp|P31650|S6A11_MOUSE Sodium- and chloride-dependent GABA transporter 3 OS=Mus musculus OX=10090 GN=Slc6a11 PE=1 SV=2;tr|Q8BKG0|Q8BKG0_MOUSE Transporter (Fragment) OS=Mus musculus OX=10090 GN=Slc6a11 PE=2 SV=1	1	1.74421e-06	114.06	45.864	1	1.74421e-06	114.06	1	2.21375e-06	112.34	1	0.0010031	73.168	1	4.10401e-06	105.39	1	8.37952e-05	95.767	1	8.0368e-05	96.096	1	K	EAKVKGDGTISAITEKETHF___________	GDGTISAITEK(1)ETHF	11	3	4.1304	361910000	73249000	40751000	58278000	59388000	50147000	80096000	0.908491	0.677243
P28663;Q9CXX1;Q9DB05	153	P28663;Q9CXX1	P28663	Beta-soluble NSF attachment protein;Alpha-soluble NSF attachment protein	Napb;Napa	sp|P28663|SNAB_MOUSE Beta-soluble NSF attachment protein OS=Mus musculus OX=10090 GN=Napb PE=1 SV=2;tr|Q9CXX1|Q9CXX1_MOUSE Uncharacterized protein OS=Mus musculus OX=10090 GN=Napa PE=2 SV=1;sp|Q9DB05|SNAA_MOUSE Alpha-soluble NSF attachment protein OS=Mus m	0.999999	6.78667e-10	111.66	111.66	0.999989	2.5371e-06	90.308	0.99993	4.95985e-05	82.635				0.999986	1.69231e-06	86.761	0.999999	6.78667e-10	111.66	0.999852	0.000113889	77.575	1	K	IEKAIAHYEQSADYYKGEESNSSANKCLLKV;VEKAIAHYEQSADYYKGEESNSSANKCLLKV	AIAHYEQSADYYK(1)GEESNSSANK	13	4	0.53747	91607000	7227300	7451700			5256200	7970800	1.10978	0.647289
P28663	298	P28663	P28663	Beta-soluble NSF attachment protein	Napb	sp|P28663|SNAB_MOUSE Beta-soluble NSF attachment protein OS=Mus musculus OX=10090 GN=Napb PE=1 SV=2	1	0.0307795	94.363	94.363	0		NaN	1	0.037496	91.549	0		NaN	1	0.0388367	61.435	1	0.0307795	94.363	0		NaN	1	K	IKKSIQGDGEGDGDLK_______________	SIQGDGEGDGDLK(1)	13	2	0.0037465	90747000	14007000	13643000	13076000	17938000	18266000	13816000	0.814194	0.10066
P26883	36	P26883	P26883	Peptidyl-prolyl cis-trans isomerase FKBP1A	Fkbp1a	sp|P26883|FKB1A_MOUSE Peptidyl-prolyl cis-trans isomerase FKBP1A OS=Mus musculus OX=10090 GN=Fkbp1a PE=1 SV=2	0.553872	7.04498e-05	82.449	82.449	0.553872	7.04498e-05	82.449				0		NaN	0.531865	0.00258917	62.203	0		NaN	0.528654	0.0182668	44.587	1	K	QTCVVHYTGMLEDGKKFDSSRDRNKPFKFTL	RGQTCVVHYTGMLEDGK(0.446)K(0.554)	18	4	-0.22553	189900000	27449000		33735000	13569000	25591000	15426000	1.68131	0.103868
P17751;H7BXC3	192	P17751	P17751	Triosephosphate isomerase	Tpi1	sp|P17751|TPIS_MOUSE Triosephosphate isomerase OS=Mus musculus OX=10090 GN=Tpi1 PE=1 SV=4;tr|H7BXC3|H7BXC3_MOUSE Triosephosphate isomerase OS=Mus musculus OX=10090 GN=Tpi1 PE=1 SV=1	1	1.57076e-38	238.86	238.86	0.999997	0.0057604	60.196	0.999999	0.00170875	68.277	1	0.000204997	94.287	1	3.54635e-36	238.86	1	6.30962e-17	187.42	1	1.57076e-38	218.11	1	K	CIGEKLDEREAGITEKVVFEQTKVIADNVKD	EAGITEK(1)VVFEQTK	7	2	-0.61	429390000	55207000	77385000	57966000	70622000	72022000	54847000	0.964895	0.807717
P17751;H7BXC3	206	P17751	P17751	Triosephosphate isomerase	Tpi1	sp|P17751|TPIS_MOUSE Triosephosphate isomerase OS=Mus musculus OX=10090 GN=Tpi1 PE=1 SV=4;tr|H7BXC3|H7BXC3_MOUSE Triosephosphate isomerase OS=Mus musculus OX=10090 GN=Tpi1 PE=1 SV=1	0.999973	7.11018e-05	131.52	131.52	0.999526	0.000684267	113.93	0.985611	0.0144412	58.274	0.999973	7.11018e-05	131.52	0.99981	7.11018e-05	131.52	0.999661	0.0048769	123.75	0		NaN	1	K	EKVVFEQTKVIADNVKDWSKVVLAYEPVWAI	VIADNVK(1)DWSK	7	2	1.2123	584480000	77403000	74440000	86544000	74203000	117100000	104670000	0.805435	0.221098
P17426;Q6PEE6;P17427;Q3U7X9;Q69ZW4;A0A140LHG0	6	P17426;Q6PEE6	P17426	AP-2 complex subunit alpha-1;AP-2 complex subunit alpha-2	Ap2a1;Ap2a2	sp|P17426|AP2A1_MOUSE AP-2 complex subunit alpha-1 OS=Mus musculus OX=10090 GN=Ap2a1 PE=1 SV=1;tr|Q6PEE6|Q6PEE6_MOUSE AP-2 complex subunit alpha OS=Mus musculus OX=10090 GN=Ap2a2 PE=2 SV=1;sp|P17427|AP2A2_MOUSE AP-2 complex subunit alpha-2 OS=Mus musculus	1	0.0301281	45.598	45.598				1	0.0577407	35.541	0		NaN	1	0.0301281	45.598	0		NaN	0		NaN	1	K	__________MPAVSKGDGMRGLAVFISDIR	PAVSK(1)GDGMR	5	3	0.46067	131170000		24556000	37901000	23442000	34081000	11188000	1.36347	0.461392
P16125;Q5M8R7	308	P16125	P16125	L-lactate dehydrogenase B chain	Ldhb	sp|P16125|LDHB_MOUSE L-lactate dehydrogenase B chain OS=Mus musculus OX=10090 GN=Ldhb PE=1 SV=2;tr|Q5M8R7|Q5M8R7_MOUSE Ldhb protein OS=Mus musculus OX=10090 GN=Ldhb PE=2 SV=1	0.999715	4.65931e-60	228.76	168.05	0.998817	4.65931e-60	228.76	0.88015	0.00964485	55.536	0.980358	1.00337e-41	191.21	0.975451	0.00888643	119.86	0.979135	2.39498e-29	165.8	0.999715	5.72443e-24	168.05	1	K	PCILNARGLTSVINQKLKDDEVAQLRKSADT	GLTSVINQK(1)LKDDEVAQLR	9	4	-0.16415	4934700000	277960000	415810000	890100000		877580000	486340000	0.774175	0.620918
P15105;V9GZG5	372	P15105;V9GZG5	P15105	Glutamine synthetase	Glul	sp|P15105|GLNA_MOUSE Glutamine synthetase OS=Mus musculus OX=10090 GN=Glul PE=1 SV=6;tr|V9GZG5|V9GZG5_MOUSE Glutamine synthetase OS=Mus musculus OX=10090 PE=3 SV=1	1	2.20421e-72	280.56	138.63	1	4.32087e-61	270.67	1	6.33693e-33	218.75	1	6.43719e-42	234.92	1	1.46554e-60	262	1	2.20421e-72	280.56	1	6.23846e-51	252.21	1	K	RTCLLNETGDEPFQYKN______________	TCLLNETGDEPFQYK(1)N	15	2	-0.40786	1044900000	131100000	131040000	198790000	156140000	196310000	178000000	0.868941	0.412945
P15105;D3YVK1	91	P15105	P15105	Glutamine synthetase	Glul	sp|P15105|GLNA_MOUSE Glutamine synthetase OS=Mus musculus OX=10090 GN=Glul PE=1 SV=6;tr|D3YVK1|D3YVK1_MOUSE Glutamine synthetase (Fragment) OS=Mus musculus OX=10090 GN=Glul PE=1 SV=8	0.999636	0.00840232	67.102	38.199	0		NaN	0.999636	0.044329	38.199	0.904699	0.00840232	67.102	0		NaN	0.999014	0.0656453	34.432	0		NaN	1	K	DMYLHPVAMFRDPFRKDPNKLVLCEVFKYNR	K(1)DPNK(0.998)LVLCEVFK(0.003)	1	3	-0.41279	361220000	49149000	71055000	59826000	70619000	64506000	46065000	0.993598	0.970172
P15105;D3YVK1	95	P15105	P15105	Glutamine synthetase	Glul	sp|P15105|GLNA_MOUSE Glutamine synthetase OS=Mus musculus OX=10090 GN=Glul PE=1 SV=6;tr|D3YVK1|D3YVK1_MOUSE Glutamine synthetase (Fragment) OS=Mus musculus OX=10090 GN=Glul PE=1 SV=8	0.998659	0.044329	50.806	34.432	0		NaN	0.997836	0.044329	38.199	0		NaN	0		NaN	0.998659	0.0656453	34.432	0.94636	0.0456624	50.806	1	K	HPVAMFRDPFRKDPNKLVLCEVFKYNRKPAE	K(0.999)DPNK(0.999)LVLCEVFK(0.002)	5	3	-0.57311	322970000	39807000	68369000	69105000	56094000	55543000	34055000	1.21682	0.432247
P11983	541	P11983	P11983	T-complex protein 1 subunit alpha	Tcp1	sp|P11983|TCPA_MOUSE T-complex protein 1 subunit alpha OS=Mus musculus OX=10090 GN=Tcp1 PE=1 SV=3	1	4.33389e-15	144.3	99.813	1	4.33389e-15	144.3	1	4.44203e-10	120.82	1	3.65521e-07	110.37	1	1.8568e-07	115.34	1	2.24188e-10	129.11	1	8.50607e-06	99.813	1	K	RIDDLIKLHPESKDDKHGSYENAVHSGALDD	DDK(1)HGSYENAVHSGALDD	3	3	-0.54096	139550000	26128000	15942000	28624000	19124000	30459000	19274000	1.02668	0.915144
P11983	126	P11983	P11983	T-complex protein 1 subunit alpha	Tcp1	sp|P11983|TCPA_MOUSE T-complex protein 1 subunit alpha OS=Mus musculus OX=10090 GN=Tcp1 PE=1 SV=3	1	0.032715	102.77	102.77	0		NaN	0		NaN	0		NaN	1	0.032715	53.968	0		NaN	1	0.0346784	102.77	1	K	KIHPTSVISGYRLACKEAVRYINENLIINTD	LACK(1)EAVR	4	2	-0.68202	294460000	26235000	21105000	43606000	48485000	84168000	51597000	0.493601	0.0793273
P11798;Q80TN1;F8WIS9;F6WHR9	137	P11798	P11798	Calcium/calmodulin-dependent protein kinase type II subunit alpha	Camk2a	sp|P11798|KCC2A_MOUSE Calcium/calmodulin-dependent protein kinase type II subunit alpha OS=Mus musculus OX=10090 GN=Camk2a PE=1 SV=2;tr|Q80TN1|Q80TN1_MOUSE MKIAA0968 protein (Fragment) OS=Mus musculus OX=10090 GN=Camk2a PE=2 SV=3;tr|F8WIS9|F8WIS9_MOUSE Cal	1	7.90834e-08	152.38	152.38	1	7.90834e-08	152.38	1	4.48238e-05	117.03	1	3.40926e-06	130.56	1	6.28089e-05	115.37	1	4.48238e-05	117.03	1	2.16988e-07	147.96	1	K	AVLHCHQMGVVHRDLKPENLLLASKLKGAAV	DLK(1)PENLLLASK	3	3	0.24398	417050000	62548000	42179000	42463000	44837000	54982000	46337000	1.00707	0.965304
P11798;Q80TN1;F8WHB5	328	P11798	P11798	Calcium/calmodulin-dependent protein kinase type II subunit alpha	Camk2a	sp|P11798|KCC2A_MOUSE Calcium/calmodulin-dependent protein kinase type II subunit alpha OS=Mus musculus OX=10090 GN=Camk2a PE=1 SV=2;tr|Q80TN1|Q80TN1_MOUSE MKIAA0968 protein (Fragment) OS=Mus musculus OX=10090 GN=Camk2a PE=2 SV=3;tr|F8WHB5|F8WHB5_MOUSE Cal	1	3.50145e-14	124.86	101.17	1	3.04809e-09	101.17	0.944895	0.0154524	46.178	0.984086	0.00119206	61.524	0.983407	0.00337517	51.645	0.999996	3.50145e-14	124.86	1	6.95222e-09	109.85	1	K	FSGGKSGGNKKNDGVKESSESTNTTIEDEDT	NDGVK(1)ESSESTNTTIEDEDTK	5	3	1.4949	88848000	12212000	8048000	17846000	12877000	20181000		0.768468	0.463416
P11798;Q80TN1;F8WIS9	317	P11798	P11798	Calcium/calmodulin-dependent protein kinase type II subunit alpha	Camk2a	sp|P11798|KCC2A_MOUSE Calcium/calmodulin-dependent protein kinase type II subunit alpha OS=Mus musculus OX=10090 GN=Camk2a PE=1 SV=2;tr|Q80TN1|Q80TN1_MOUSE MKIAA0968 protein (Fragment) OS=Mus musculus OX=10090 GN=Camk2a PE=2 SV=3;tr|F8WIS9|F8WIS9_MOUSE Cal	0.999965	1.30615e-05	141.02	140.83				0.995921	0.000402041	117.53	0.999232	0.00447068	77.674	0.999965	1.30615e-05	140.83	0.999375	3.91838e-05	141.02	0.992564	0.0104104	67.456	1	K	AILTTMLATRNFSGGKSGGNKKNDGVKESSE	NFSGGK(1)SGGNK	6	2	-0.072425	109580000		20055000	18294000		32888000	23450000	0.680695	0.201834
P11798;Q80TN1;F8WIS9;F6WHR9;D3Z7K9	42	P11798	P11798	Calcium/calmodulin-dependent protein kinase type II subunit alpha	Camk2a	sp|P11798|KCC2A_MOUSE Calcium/calmodulin-dependent protein kinase type II subunit alpha OS=Mus musculus OX=10090 GN=Camk2a PE=1 SV=2;tr|Q80TN1|Q80TN1_MOUSE MKIAA0968 protein (Fragment) OS=Mus musculus OX=10090 GN=Camk2a PE=2 SV=3;tr|F8WIS9|F8WIS9_MOUSE Cal	0.997203	1.91681e-07	127.37	103.3	0.96271	0.000175107	90.707	0.97301	0.000393592	82.102	0.997203	1.34849e-05	103.3	0.978296	1.91681e-07	127.37	0.984529	0.000615927	76.358	0.980918	0.000615927	76.358	1	K	VRRCVKVLAGQEYAAKIINTKKLSARDHQKL	VLAGQEYAAK(0.997)IINTK(0.003)	10	3	0.18757	599430000	128210000	87513000	85302000	92921000	76387000	119490000	1.04234	0.838699
P10852;Q8BTJ9;Q3TN39;A0A0U1RP98;A0A0U1RPG5;A0A0U1RP32	42	P10852	P10852	4F2 cell-surface antigen heavy chain	Slc3a2	sp|P10852|4F2_MOUSE 4F2 cell-surface antigen heavy chain OS=Mus musculus OX=10090 GN=Slc3a2 PE=1 SV=1;tr|Q8BTJ9|Q8BTJ9_MOUSE Aamy domain-containing protein OS=Mus musculus OX=10090 GN=Slc3a2 PE=2 SV=1;tr|Q3TN39|Q3TN39_MOUSE Aamy domain-containing protein O	1	4.22409e-09	146.36	146.36	1	0.0027804	94.767	1	9.1329e-06	122.51	1	0.000838184	103.91	1	4.22409e-09	146.36	1	2.08589e-06	134.13	1	0.000324592	103.34	1	K	ADGAAAGEKNGLVKIKVAEDETEAGVKFTGL	IK(1)VAEDETEAGVK	2	2	0.6389	224720000	11083000	9815100	7772400	18082000	11946000	7861000	0.756697	0.380841
P0DP28;P0DP27;P0DP26;Q3UKW2	14	P0DP28	P0DP28		Calm1	sp|P0DP28|CALM3_MOUSE Calmodulin-3 OS=Mus musculus OX=10090 GN=Calm3 PE=1 SV=1;sp|P0DP27|CALM2_MOUSE Calmodulin-2 OS=Mus musculus OX=10090 GN=Calm2 PE=1 SV=1;sp|P0DP26|CALM1_MOUSE Calmodulin-1 OS=Mus musculus OX=10090 GN=Calm1 PE=1 SV=1;tr|Q3UKW2|Q3UKW2_MO	1	1.17552e-103	240.16	216.69	0.999994	1.65672e-44	176.78	1	1.17552e-103	240.16	0.953406	0.0374936	35.237	0.999948	5.45171e-07	89.634	1	9.77558e-72	216.69	0.948671	0.000428424	61.112	1	K	__MADQLTEEQIAEFKEAFSLFDKDGDGTIT	ADQLTEEQIAEFK(1)EAFSLFDKDGDGTITTK	13	3	-0.010639	1370000000	102940000	205150000	269210000	133930000	211720000	246000000	0.975746	0.938949
P0DP28;P0DP27;P0DP26;Q3UKW2	31	P0DP28	P0DP28		Calm1	sp|P0DP28|CALM3_MOUSE Calmodulin-3 OS=Mus musculus OX=10090 GN=Calm3 PE=1 SV=1;sp|P0DP27|CALM2_MOUSE Calmodulin-2 OS=Mus musculus OX=10090 GN=Calm2 PE=1 SV=1;sp|P0DP26|CALM1_MOUSE Calmodulin-1 OS=Mus musculus OX=10090 GN=Calm1 PE=1 SV=1;tr|Q3UKW2|Q3UKW2_MO	1	6.79376e-38	179.5	48.255	1	1.40602e-10	114.92	1	0.00768635	48.597	1	3.15982e-15	123.29	1	6.79376e-38	179.5	0.999999	2.29778e-17	116.23	0.999987	2.57197e-10	110.33	1;2	K	AFSLFDKDGDGTITTKELGTVMRSLGQNPTE	EAFSLFDK(1)DGDGTITTK(1)ELGTVMR	17	3	4.3365	1198800000	77367000	48392000	68803000	38065000		19176000	2.266	0.0702981
P0DP28;P0DP27;P0DP26;Q3UKW2;A0A3Q4EHJ0;Q9D6P8;A0A1Y7VK66	76	P0DP28	P0DP28	Calmodulin-like protein 3	Calm1;Calml3	sp|P0DP28|CALM3_MOUSE Calmodulin-3 OS=Mus musculus OX=10090 GN=Calm3 PE=1 SV=1;sp|P0DP27|CALM2_MOUSE Calmodulin-2 OS=Mus musculus OX=10090 GN=Calm2 PE=1 SV=1;sp|P0DP26|CALM1_MOUSE Calmodulin-1 OS=Mus musculus OX=10090 GN=Calm1 PE=1 SV=1;tr|Q3UKW2|Q3UKW2_MO	0.888139	0.00094658	88.087	88.087	0.888139	0.00106086	88.087	0.58795	0.00110628	87.216	0.546564	0.013436	61.212	0		NaN	0		NaN	0.55101	0.00094658	80.522	1	K	NGTIDFPEFLTMMARKMKDTDSEEEIREAFR	K(0.888)MK(0.112)DTDSEEEIR	1	3	-0.15495	202480000	35295000	36738000	26761000	23202000	31272000		1.20907	0.339078
P09411;S4R2M7	146	P09411	P09411	Phosphoglycerate kinase 1;Phosphoglycerate kinase	Pgk1	sp|P09411|PGK1_MOUSE Phosphoglycerate kinase 1 OS=Mus musculus OX=10090 GN=Pgk1 PE=1 SV=4;tr|S4R2M7|S4R2M7_MOUSE Phosphoglycerate kinase OS=Mus musculus OX=10090 GN=Pgk1 PE=1 SV=1	1	0.0234462	67.563	48.741	1	0.0234462	56.359	1	0.0402284	67.563	0		NaN	1	0.0402284	67.563	1	0.0402284	67.563	1	0.0357392	67.563	1	K	KGKDASGNKVKAEPAKIDAFRASLSKLGDVY	AEPAK(1)IDAFR	5	3	1.34	297990000	18891000	14333000	19505000	17616000	28776000	12414000	0.89666	0.711233
P09411	267	P09411	P09411	Phosphoglycerate kinase 1	Pgk1	sp|P09411|PGK1_MOUSE Phosphoglycerate kinase 1 OS=Mus musculus OX=10090 GN=Pgk1 PE=1 SV=4	1	0.0121333	116.73	116.73	0.999985	0.0121333	71.692	0.999881	0.0261155	63.961	0.999994	0.012302	71.692	0.99987	0.0369597	65.246	1	0.0166882	116.73	0.999999	0.0457218	96.027	1	K	EIGTSLYDEEGAKIVKDLMSKAEKNGVKITL	IVK(1)DLMSK	3	2	0.58235	278900000	30705000	45687000	30612000	26418000	19660000	20082000	1.61735	0.0674155
P06837	104	P06837	P06837	Neuromodulin	Gap43	sp|P06837|NEUM_MOUSE Neuromodulin OS=Mus musculus OX=10090 GN=Gap43 PE=1 SV=1	1	3.44226e-06	115.82	115.82	0.999999	0.000581788	77.24	0.999999	0.000377036	82.529	0.999909	0.00411796	61.265	1	3.44226e-06	115.82				1	4.04123e-05	101.2	1	K	TDAAPATSPKAEEPSKAGDAPSEEKKGEGDA	AEEPSK(1)AGDAPSEEK	6	3	-0.19796	87049000	16310000	15367000	13627000	19681000		22064000	0.723504	0.0234242
P06837	114	P06837	P06837	Neuromodulin	Gap43	sp|P06837|NEUM_MOUSE Neuromodulin OS=Mus musculus OX=10090 GN=Gap43 PE=1 SV=1	1	2.14853e-06	98.175	90.685				1	4.46121e-06	92.563	0.575864	0.000140067	76.027	0.5	2.14853e-06	98.175	0.5	4.86244e-06	91.589				1	K	AEEPSKAGDAPSEEKKGEGDAAPSEEKAGSA	K(1)GEGDAAPSEEK	1	2	-0.28483	154500000		41205000	27512000	22018000	59912000		0.838728	0.774112
P06837	125	P06837	P06837	Neuromodulin	Gap43	sp|P06837|NEUM_MOUSE Neuromodulin OS=Mus musculus OX=10090 GN=Gap43 PE=1 SV=1	1	1.69157e-27	157.63	157.63	1	3.31181e-14	132.65	1	1.55265e-20	150.14	1	7.76886e-14	126.04	1	1.80506e-20	149.41	1	1.36183e-14	135.54	1	1.69157e-27	157.63	1	K	SEEKKGEGDAAPSEEKAGSAETESAAKATTD	KGEGDAAPSEEK(1)AGSAETESAAK	12	3	0.16426	433120000	35056000	40871000	45167000	55652000	49247000	46641000	0.799089	0.0628272
P06837	69	P06837	P06837	Neuromodulin	Gap43	sp|P06837|NEUM_MOUSE Neuromodulin OS=Mus musculus OX=10090 GN=Gap43 PE=1 SV=1	1	0.00074923	88.282	88.282	0		NaN	0.999983	0.0217956	53.038	0		NaN	1	0.00074923	88.282	0		NaN	0.999999	0.00534176	67.115	1	K	EKKGDAPAAEAEAKEKDDAPVADGVEKKEGD	EK(1)DDAPVADGVEKK	2	3	0.59241	127420000	23616000	27571000	10235000	23833000	18610000	23553000	0.930693	0.795811
P06837	19	P06837	P06837	Neuromodulin	Gap43	sp|P06837|NEUM_MOUSE Neuromodulin OS=Mus musculus OX=10090 GN=Gap43 PE=1 SV=1	1	0.000102077	94.01	94.01	0.999994	0.00018072	86.455	0.99999	0.000905619	74.726				1	0.000102077	94.01				0.999677	0.0105658	56.424	1	K	CMRRTKQVEKNDEDQKIEQDGVKPEDKAHKA	NDEDQK(1)IEQDGVKPEDK	6	3	0.16074	57347000	14248000	11495000		18182000		13422000	0.814549	0.398118
P05213;Q99KA2;P68369;Q5FW91;P05214;Q9D9Y2	336	P05213;P68369	P68369	Tubulin alpha-1B chain;Tubulin alpha-1A chain;Tubulin alpha-3 chain	Tuba1b;Tuba1a;Tuba3a	sp|P05213|TBA1B_MOUSE Tubulin alpha-1B chain OS=Mus musculus OX=10090 GN=Tuba1b PE=1 SV=2;tr|Q99KA2|Q99KA2_MOUSE Tubulin alpha chain (Fragment) OS=Mus musculus OX=10090 GN=Tuba1b PE=2 SV=1;sp|P68369|TBA1A_MOUSE Tubulin alpha-1A chain OS=Mus musculus OX=100	0.945576	5.61176e-06	136.96	91.469	0		NaN	0.765187	5.61176e-06	136.96	0		NaN				0.945576	0.00189031	91.469	0.787534	0.00295302	69.352	1	K	GDVVPKDVNAAIATIKTKRSIQFVDWCPTGF;GDVVPKDVNAAIATIKTKRTIQFVDWCPTGF	DVNAAIATIK(0.946)TK(0.054)	10	2	0.33664	161570000	16318000	25953000	18836000		32099000	19329000	0.792137	0.441591
P05213;Q99KA2;P68369;Q5FW91;P05214;Q9D9Y2	338	P05213;P68369	P68369	Tubulin alpha-1B chain;Tubulin alpha-1A chain;Tubulin alpha-3 chain	Tuba1b;Tuba1a;Tuba3a	sp|P05213|TBA1B_MOUSE Tubulin alpha-1B chain OS=Mus musculus OX=10090 GN=Tuba1b PE=1 SV=2;tr|Q99KA2|Q99KA2_MOUSE Tubulin alpha chain (Fragment) OS=Mus musculus OX=10090 GN=Tuba1b PE=2 SV=1;sp|P68369|TBA1A_MOUSE Tubulin alpha-1A chain OS=Mus musculus OX=100	0.782964	3.78627e-06	137.89	137.89	0.545585	3.99292e-05	125.22	0		NaN	0.651901	4.40685e-05	123.8	0.782964	3.78627e-06	137.89				0.728827	9.39464e-06	135.66	1	K	VVPKDVNAAIATIKTKRSIQFVDWCPTGFKV;VVPKDVNAAIATIKTKRTIQFVDWCPTGFKV	DVNAAIATIK(0.217)TK(0.783)	12	2	1.6396	91295000	14826000		23100000	30206000		23163000	0.710637	0.291137
P05213;A0A2R8VHF3;O89052;P68369;Q5FW91;P05214	60	P05213;P68369	P68369	Tubulin alpha-1B chain;Tubulin alpha-1A chain;Tubulin alpha-3 chain	Tuba1b;Tuba1a;Tuba3a	sp|P05213|TBA1B_MOUSE Tubulin alpha-1B chain OS=Mus musculus OX=10090 GN=Tuba1b PE=1 SV=2;tr|A0A2R8VHF3|A0A2R8VHF3_MOUSE Tubulin alpha chain (Fragment) OS=Mus musculus OX=10090 GN=Gm49450 PE=3 SV=1;tr|O89052|O89052_MOUSE Alpha-tubulin (Fragment) OS=Mus mus	1	5.73606e-07	87.156	85.945	1	0.0308679	37.228	1	3.1747e-05	81.576	1	5.73606e-07	87.156	1	6.92435e-06	85.35	0		NaN	1	3.01138e-06	85.945	1	K	GDDSFNTFFSETGAGKHVPRAVFVDLEPTVI	TIGGGDDSFNTFFSETGAGK(1)HVPR	20	4	-1.1852	240970000	42108000	36708000	47939000	38281000	42853000	33086000	1.10974	0.386067
P05201	290	P05201	P05201	Aspartate aminotransferase, cytoplasmic	Got1	sp|P05201|AATC_MOUSE Aspartate aminotransferase, cytoplasmic OS=Mus musculus OX=10090 GN=Got1 PE=1 SV=3	1	0.000931942	126.07	76.221	1	0.000931942	116.52	1	0.00207956	95.099	1	0.0158898	105.78	1	0.00729807	96.331	1	0.00192461	126.07	1	0.00248901	87.308	1	K	GKESDSVLRVLSQMEKIVRITWSNPPAQGAR	VLSQMEK(1)IVR	7	2	-0.2374	89495000	10257000	7570500			8949800	10225000	0.929736	0.694913
P05063	330	P05063	P05063	Fructose-bisphosphate aldolase C	Aldoc	sp|P05063|ALDOC_MOUSE Fructose-bisphosphate aldolase C OS=Mus musculus OX=10090 GN=Aldoc PE=1 SV=4	1	6.59113e-52	266.39	60.448	1	1.30845e-33	223.14	1	7.93894e-34	229.82	1	6.59113e-52	266.39	1	3.01847e-27	215.83	1	1.7314e-11	169.21	1	5.6241e-42	247.79	1	K	RGQRDNAGAATEEFIKRAEMNGLAAQGRYEG	DNAGAATEEFIK(1)R	12	3	-0.038209	541590000	45854000	34959000	45120000	45284000	33259000	29719000	1.16322	0.372991
P05063	28	P05063	P05063	Fructose-bisphosphate aldolase C	Aldoc	sp|P05063|ALDOC_MOUSE Fructose-bisphosphate aldolase C OS=Mus musculus OX=10090 GN=Aldoc PE=1 SV=4	0.999999	6.45355e-05	80.752	76.704	0.999993	0.00013661	73.783	0.999992	0.00013661	73.783	0.999997	0.000178185	69.763	0.999999	6.45355e-05	80.752	0.999999	0.0001064	76.704	0.999355	0.01521	46.833	1	K	KKELSDIALRIVTPGKGILAADESVGSMAKR	IVTPGK(1)GILAADESVGSMAK	6	3	-0.28061	182040000	30258000	27364000	30980000	37204000	28794000	27444000	0.948203	0.645355
P03995	199	P03995	P03995	Glial fibrillary acidic protein	Gfap	sp|P03995|GFAP_MOUSE Glial fibrillary acidic protein OS=Mus musculus OX=10090 GN=Gfap PE=1 SV=4	1	0.00519357	131.06	111.82	1	0.0331668	78.149	1	0.0310022	80.219	1	0.0116109	107.69	1	0.00519357	131.06	1	0.00694781	118.5	1	0.00982933	111.82	1	K	ERKVESLEEEIQFLRKIYEEEVRELREQLAQ	K(1)IYEEEVR	1	3	0.50706	196800000	26497000	26939000	28138000	27988000	39807000	47432000	0.707942	0.119375
O88935	238	O88935	O88935	Synapsin-1	Syn1	sp|O88935|SYN1_MOUSE Synapsin-1 OS=Mus musculus OX=10090 GN=Syn1 PE=1 SV=2	1	8.63959e-32	182.31	182.31	1	8.63959e-32	182.31	1	3.6273e-12	136.39				1	1.68921e-11	132.14	1	2.23622e-07	91.065	1	1.61104e-23	168.16	1	K	CDKPWVFAQMVRLHKKLGTEEFPLIDQTFYP	K(1)LGTEEFPLIDQTFYPNHK	1	3	0.34056	353550000	41817000	25654000		42696000	40592000	20525000	0.974892	0.941655
O88935	311	O88935	O88935	Synapsin-1	Syn1	sp|O88935|SYN1_MOUSE Synapsin-1 OS=Mus musculus OX=10090 GN=Syn1 PE=1 SV=2	1	3.02085e-06	108.06	38.093	1	0.00142705	66.673	1	0.0150333	49.049	1	3.02085e-06	108.06	1	0.000936833	68.173	1	0.00399031	58.83	1	0.046864	38.093	1	K	ALTKTYATAEPFIDAKYDVRVQKIGQNYKAY	TYATAEPFIDAK(1)YDVR	12	3	0.043195	301490000	41611000	44378000	37386000	53194000	58377000	66542000	0.692678	0.0141328
O88569;B7ZP22	113	O88569	O88569	Heterogeneous nuclear ribonucleoproteins A2/B1	Hnrnpa2b1	sp|O88569|ROA2_MOUSE Heterogeneous nuclear ribonucleoproteins A2/B1 OS=Mus musculus OX=10090 GN=Hnrnpa2b1 PE=1 SV=2;tr|B7ZP22|B7ZP22_MOUSE Heterogeneous nuclear ribonucleoprotein A2/B1 OS=Mus musculus OX=10090 GN=Hnrnpa2b1 PE=2 SV=1	0.543601	0.00174959	78.814	58.831	0		NaN	0		NaN				0.523734	0.00174959	78.814	0		NaN	0.543601	0.0150249	58.831	1	K	AREESGKPGAHVTVKKLFVGGIKEDTEEHHL	EESGKPGAHVTVK(0.456)K(0.544)	14	3	0.94411	70526000	8720600	11293000		11684000	15892000	22937000	0.59431	0.213969
O55234	92	O55234	O55234	Proteasome subunit beta type-5	Psmb5	sp|O55234|PSB5_MOUSE Proteasome subunit beta type-5 OS=Mus musculus OX=10090 GN=Psmb5 PE=1 SV=3	0.636594	3.54766e-28	212.82	185.77	0.582004	4.15715e-08	142.08	0.5	3.54766e-28	212.82	0.584564	2.10724e-05	116.19	0.636594	3.06422e-16	185.77	0.590104	3.74888e-07	126.1	0.582338	7.87272e-05	104.17	1	K	SRATAGAYIASQTVKKVIEINPYLLGTMAGG	ATAGAYIASQTVK(0.363)K(0.637)	14	2	-0.50625	271170000	40597000	30633000	30286000	36546000	65680000	48817000	0.6721	0.143732
O35405;D6RCG9;D3Z179;D3YY25	11	O35405	O35405	Phospholipase D3	Pld3	sp|O35405|PLD3_MOUSE 5'-3' exonuclease PLD3 OS=Mus musculus OX=10090 GN=Pld3 PE=1 SV=1;tr|D6RCG9|D6RCG9_MOUSE Phospholipase D3 OS=Mus musculus OX=10090 GN=Pld3 PE=1 SV=1;tr|D3Z179|D3Z179_MOUSE Phospholipase D3 (Fragment) OS=Mus musculus OX=10090 GN=Pld3 PE	1	2.76806e-16	106.11	105.17	1	3.44047e-07	91.583				0.992987	0.0266836	32.434	1	2.76806e-16	106.11	1	1.09304e-10	105.17	1	2.77124e-07	93.876	1	K	_____MKPKLMYQELKVPVEEPAGELPLNEI	LMYQELK(1)VPVEEPAGELPLNEIEAWK	7	3	0.27016	681690000	89275000		94420000	176770000	122200000	75597000	0.735629	0.446725
O08599	13	O08599	O08599	Syntaxin-binding protein 1	Stxbp1	sp|O08599|STXB1_MOUSE Syntaxin-binding protein 1 OS=Mus musculus OX=10090 GN=Stxbp1 PE=1 SV=2	0.999987	0.00139921	77.912	77.912	0.997767	0.0313098	37.793	0.998763	0.0117723	55.196	0		NaN	0		NaN	0.999876	0.00933229	58.752	0.999987	0.00139921	77.912	1	K	___MAPIGLKAVVGEKIMHDVIKKVKKKGEW	AVVGEK(1)IMHDVIK	6	3	0.023838	199200000		22457000	18037000	60996000	49812000	36618000	0.41201	0.0522268
O08553	345	O08553	O08553	Dihydropyrimidinase-related protein 2	Dpysl2	sp|O08553|DPYL2_MOUSE Dihydropyrimidinase-related protein 2 OS=Mus musculus OX=10090 GN=Dpysl2 PE=1 SV=2	1	8.63332e-12	121.77	113.73	1	3.30598e-05	85.177	1	1.35265e-08	113.73	1	0.00205957	61.276	1	8.63332e-12	121.77	1	0.00119325	63.549	1	1.35265e-08	113.73	1	K	GSAHCTFNTAQKAVGKDNFTLIPEGTNGTEE	AVGK(1)DNFTLIPEGTNGTEER	4	3	0.91358	148970000	32879000	31541000	32268000	31151000		21130000	1.23293	0.204511
O08553	511	O08553	O08553	Dihydropyrimidinase-related protein 2	Dpysl2	sp|O08553|DPYL2_MOUSE Dihydropyrimidinase-related protein 2 OS=Mus musculus OX=10090 GN=Dpysl2 PE=1 SV=2	1	4.45268e-16	134.81	126.04	0.999763	0.000140652	75.184	0.999916	6.17223e-05	81.48	0.999842	3.09417e-10	103.84	1	1.8712e-15	126.04	0.999969	1.18506e-06	90.475	0.999992	4.45268e-16	134.81	1	K	RGLYDGPVCEVSVTPKTVTPASSAKTSPAKQ	GLYDGPVCEVSVTPK(1)TVTPASSAK	15	3	-0.11797	773660000	141990000	97854000	136530000	106960000	157900000	132430000	0.947353	0.747715
O08553	520	O08553	O08553	Dihydropyrimidinase-related protein 2	Dpysl2	sp|O08553|DPYL2_MOUSE Dihydropyrimidinase-related protein 2 OS=Mus musculus OX=10090 GN=Dpysl2 PE=1 SV=2	0.999062	1.55518e-07	135.66	91.441	0.995874	0.0127499	54.898	0		NaN	0		NaN	0.996626	0.000119017	110.66	0.998843	1.23797e-06	122.42	0.999062	1.55518e-07	135.66	1	K	EVSVTPKTVTPASSAKTSPAKQQAPPVRNLH	TVTPASSAK(0.999)TSPAK(0.001)	9	3	0.062865	376120000	45701000	51746000	60162000	54576000	77565000	48771000	0.871192	0.469841
O08553	472	O08553	O08553	Dihydropyrimidinase-related protein 2	Dpysl2	sp|O08553|DPYL2_MOUSE Dihydropyrimidinase-related protein 2 OS=Mus musculus OX=10090 GN=Dpysl2 PE=1 SV=2	1	0.0092704	88.681	85.377	1	0.0136811	87.258	0.999998	0.0436595	61.56	1	0.0150954	77.662	1	0.0124716	81.95	1	0.0092704	88.681	1	0.0155356	85.377	1	K	GTLHVTEGSGRYIPRKPFPDFVYKRIKARSR	K(1)PFPDFVYK	1	2	-0.4827	349470000	21356000	28651000	25514000	35469000	36678000	36927000	0.692383	0.00661789
O08553	423	O08553	O08553	Dihydropyrimidinase-related protein 2	Dpysl2	sp|O08553|DPYL2_MOUSE Dihydropyrimidinase-related protein 2 OS=Mus musculus OX=10090 GN=Dpysl2 PE=1 SV=2	1	4.46558e-83	246.67	38.359	1	9.00085e-05	79.69	1	8.16854e-21	151.89	1	2.38189e-36	174.22	1	1.1834e-27	160.25	1	1.76052e-27	154.65	1	4.46558e-83	246.67	1	K	DLVIWDPDSVKTISAKTHNSALEYNIFEGME	TISAK(1)THNSALEYNIFEGMECR	5	4	0.26734	5093600000	358490000	453930000	355100000	251820000	354420000	417990000	1.1399	0.458257
O08553	525	O08553	O08553	Dihydropyrimidinase-related protein 2	Dpysl2	sp|O08553|DPYL2_MOUSE Dihydropyrimidinase-related protein 2 OS=Mus musculus OX=10090 GN=Dpysl2 PE=1 SV=2	1	1.93818e-08	166.09	145.72	1	0.00254247	72.652	1	4.9461e-05	121.96	1	0.000812754	99.139	1	0.000580242	93.258	1	1.93818e-08	166.09	1	2.04438e-06	145.72	1	K	PKTVTPASSAKTSPAKQQAPPVRNLHQSGFS	TSPAK(1)QQAPPVR	5	2	0.34469	502620000	46102000	63233000	51789000	64201000	130250000	104760000	0.538496	0.0815548
H9KV21;Q9Z1K5	235	H9KV21	H9KV21	E3 ubiquitin-protein ligase ARIH1	Arih1	tr|H9KV21|H9KV21_MOUSE RBR-type E3 ubiquitin transferase OS=Mus musculus OX=10090 GN=Arih1 PE=1 SV=1;sp|Q9Z1K5|ARI1_MOUSE E3 ubiquitin-protein ligase ARIH1 OS=Mus musculus OX=10090 GN=Arih1 PE=1 SV=3	0.866775	0.00238069	56.407	49.993				0		NaN	0.843586	0.0190267	41.412	0.866775	0.00622105	49.993	0.791888	0.0108496	46.892	0.859351	0.00238069	56.407	1	K	RQFCFNCGENWHDPVKCKWLKKWIKKCDDDS	QFCFNCGENWHDPVK(0.867)CK(0.133)	15	4	0.2692	164530000		6936800	28740000	41629000	46736000	40489000	0.415317	0.0597345
H7BX15;E9Q9Q9;E9Q3V9;Q80TR1	1036	H7BX15	H7BX15	Latrophilin-1	Adgrl1;Lphn1	tr|H7BX15|H7BX15_MOUSE Adhesion G protein-coupled receptor L1 OS=Mus musculus OX=10090 GN=Adgrl1 PE=1 SV=1;tr|E9Q9Q9|E9Q9Q9_MOUSE Adhesion G protein-coupled receptor L1 OS=Mus musculus OX=10090 GN=Adgrl1 PE=1 SV=1;tr|E9Q3V9|E9Q3V9_MOUSE Adhesion G protein-	1	8.62683e-05	129.85	125.75	1	0.055688	99.815	0		NaN	0		NaN	1	0.00475829	123.86	1	8.62683e-05	129.85	1	0.000123651	125.75	1	K	LMVTLHKMIRSSSVLKPDSSRLDNIKSWALG	SSSVLK(1)PDSSR	6	2	0.50117	110370000		4374100	3431500		4743300	6965900	0.666621	0.247287
H6RXZ1;P46096;Q3TPT3	267	H6RXZ1	H6RXZ1	Synaptotagmin-1	Syt1	tr|H6RXZ1|H6RXZ1_MOUSE Synaptotagmin I OS=Mus musculus OX=10090 GN=Syt1 PE=1 SV=1;sp|P46096|SYT1_MOUSE Synaptotagmin-1 OS=Mus musculus OX=10090 GN=Syt1 PE=1 SV=1;tr|Q3TPT3|Q3TPT3_MOUSE Uncharacterized protein OS=Mus musculus OX=10090 GN=Syt1 PE=2 SV=1	1	4.81214e-56	275.57	275.57	1	1.42826e-11	174.57	0.999997	3.07666e-06	141.08	1	4.81214e-56	275.57	0.999999	2.43049e-08	164.65	1	4.74317e-21	209.85	1	3.13042e-35	247.79	1	K	FGHVTEEWRDLQSAEKEEQEKLGDICFSLRY	DLQSAEK(1)EEQEK	7	2	0.042616	388100000	29870000	36243000	50276000	38477000	63922000	58493000	0.723398	0.204954
H6RXZ1;P46096;Q3TPT3	104	H6RXZ1	H6RXZ1	Synaptotagmin-1	Syt1	tr|H6RXZ1|H6RXZ1_MOUSE Synaptotagmin I OS=Mus musculus OX=10090 GN=Syt1 PE=1 SV=1;sp|P46096|SYT1_MOUSE Synaptotagmin-1 OS=Mus musculus OX=10090 GN=Syt1 PE=1 SV=1;tr|Q3TPT3|Q3TPT3_MOUSE Uncharacterized protein OS=Mus musculus OX=10090 GN=Syt1 PE=2 SV=1	0.999992	0.00172015	123.98	121.09	0.999992	0.00172015	121.09	0.999774	0.00459671	100.02	0.998404	0.00298607	111.39	0.999388	0.00311823	123.98	0.999596	0.00331033	110.41	0.999517	0.00311823	122.52	1	K	KKKGKEKGGKNAINMKDVKDLGKTMKDQALK	NAINMK(1)DVK	6	2	-0.010409	1072600000	43414000	52023000	40074000	22321000	58559000	46693000	1.06222	0.825526
H6RXZ1;P46096;Q3TPT3	332	H6RXZ1	H6RXZ1	Synaptotagmin-1	Syt1	tr|H6RXZ1|H6RXZ1_MOUSE Synaptotagmin I OS=Mus musculus OX=10090 GN=Syt1 PE=1 SV=1;sp|P46096|SYT1_MOUSE Synaptotagmin-1 OS=Mus musculus OX=10090 GN=Syt1 PE=1 SV=1;tr|Q3TPT3|Q3TPT3_MOUSE Uncharacterized protein OS=Mus musculus OX=10090 GN=Syt1 PE=2 SV=1	1	5.34753e-05	85.062	85.062				1	0.000799809	68.528	0.999999	0.00189105	64.349	0.999998	0.00330051	58.952				1	5.34753e-05	85.062	1	K	MQNGKRLKKKKTTIKKNTLNPYYNESFSFEV	K(1)NTLNPYYNESFSFEVPFEQIQK	1	3	-0.71454	88552000		17147000	22089000	26135000		23180000	0.79562	0.22215
H6RXZ1;P46096;Q3TPT3	288	H6RXZ1	H6RXZ1	Synaptotagmin-1	Syt1	tr|H6RXZ1|H6RXZ1_MOUSE Synaptotagmin I OS=Mus musculus OX=10090 GN=Syt1 PE=1 SV=1;sp|P46096|SYT1_MOUSE Synaptotagmin-1 OS=Mus musculus OX=10090 GN=Syt1 PE=1 SV=1;tr|Q3TPT3|Q3TPT3_MOUSE Uncharacterized protein OS=Mus musculus OX=10090 GN=Syt1 PE=2 SV=1	1	4.64366e-06	114.72	114.72	0.999999	0.000307469	79.837	0.999998	0.000836405	68.481	1	6.74507e-05	94.544	0.999999	0.0427726	76.522	1	5.48411e-05	96.303	1	4.64366e-06	114.72	1	K	LGDICFSLRYVPTAGKLTVVILEAKNLKKMD	YVPTAGK(1)LTVVILEAK	7	2	-1.1174	163990000	36730000	17692000	44193000		43916000	21463000	1.00557	0.989842
H3BL49;Q8BVY8;Q3UL22;Q3UKQ2;Q6A0F1;P42932;Q9WVS5;Q9CS06;H3BLL1;H3BKG2	62	H3BL49	H3BL49	T-complex protein 1 subunit theta	Cct8;Cctq	tr|H3BL49|H3BL49_MOUSE T-complex protein 1 subunit theta OS=Mus musculus OX=10090 GN=Cct8 PE=1 SV=1;tr|Q8BVY8|Q8BVY8_MOUSE Uncharacterized protein OS=Mus musculus OX=10090 GN=Cct8 PE=2 SV=1;tr|Q3UL22|Q3UL22_MOUSE Uncharacterized protein OS=Mus musculus OX=	1	4.53201e-12	142.1	102.64	1	4.53201e-12	142.1				0		NaN	1	2.50756e-08	128.06	1	0.00662904	55.097	1	2.19542e-05	102.64	1	K	YGPNGMNKMVINRLEKLFVTNDAATILRELE	LEK(1)LFVTNDAATILR	3	3	-0.98075	137970000	19311000		33054000	22112000	48736000	14757000	0.917557	0.879582
H3BJG4;E9Q512;B2RY51	853	H3BJG4	H3BJG4		Trip11	tr|H3BJG4|H3BJG4_MOUSE Thyroid hormone receptor interactor 11 (Fragment) OS=Mus musculus OX=10090 GN=Trip11 PE=1 SV=1;tr|E9Q512|E9Q512_MOUSE Thyroid hormone receptor interactor 11 OS=Mus musculus OX=10090 GN=Trip11 PE=1 SV=1;tr|B2RY51|B2RY51_MOUSE Thyroid	0.998692	0.0524687	110.61	110.61	0		NaN	0.998692	0.0524687	110.61	0		NaN				0		NaN	0		NaN		K	ISAKEAALIKLQDENKKMSTRFESSGQDMFK	LQDENK(0.999)K(0.001)	6	2	-1.7726	53355000	14531000	8202300	11226000		11255000	8140000	1.16729	0.580927
G5E829;A0A1W2P7C7;Q3TC38;Q3TDJ2;Q05CJ5;A0A1W2P7R3	64	G5E829	G5E829	Plasma membrane calcium-transporting ATPase 1	Atp2b1	sp|G5E829|AT2B1_MOUSE Plasma membrane calcium-transporting ATPase 1 OS=Mus musculus OX=10090 GN=Atp2b1 PE=1 SV=1;tr|A0A1W2P7C7|A0A1W2P7C7_MOUSE Plasma membrane calcium-transporting ATPase 1 (Fragment) OS=Mus musculus OX=10090 GN=Atp2b1 PE=1 SV=1;tr|Q3TC38|	0.568168	0.00193894	65.107	59.862	0.533309	0.0138298	49.463				0.561655	0.0047821	56.407				0.534448	0.00193894	65.107	0.568168	0.00365292	59.862	1	K	IQESYGDVYGICTKLKTSPNEGLSGNPADLE	IQESYGDVYGICTK(0.432)LK(0.568)	16	3	0.5574	129620000	30789000		25352000		43601000	29876000	0.764062	0.361165
G3X9U9;Q9CQ92	13	G3X9U9	G3X9U9	Mitochondrial fission 1 protein	Fis1	tr|G3X9U9|G3X9U9_MOUSE Mitochondrial fission 1 protein OS=Mus musculus OX=10090 GN=Fis1 PE=1 SV=1;sp|Q9CQ92|FIS1_MOUSE Mitochondrial fission 1 protein OS=Mus musculus OX=10090 GN=Fis1 PE=1 SV=1	0.999883	0.0431322	44.132	44.132	0		NaN	0		NaN	0		NaN				0		NaN	0.999883	0.0431322	44.132		K	___MPRDEAARNFERKFQSEQAAGSVSKSTQ	K(1)FQSEQAAGSVSK	1	3	-0.01703	39287000	4346300	8154200	7779200		9421400	9586300	0.71128	0.177916
G3UZL4;G3UZD3;Q78ZJ8;A0A068BFR3;P46638	88	G3UZL4	G3UZL4	Ras-related protein Rab-11B	Rab11b	tr|G3UZL4|G3UZL4_MOUSE Ras-related protein Rab-11B (Fragment) OS=Mus musculus OX=10090 GN=Rab11b PE=1 SV=1;tr|G3UZD3|G3UZD3_MOUSE Ras-related protein Rab-11B OS=Mus musculus OX=10090 GN=Rab11b PE=1 SV=1;tr|Q78ZJ8|Q78ZJ8_MOUSE RAB11B protein OS=Mus musculus	1	1.20163e-79	225.34	189.33	1	1.20163e-79	225.34	1	6.19757e-53	189.33	1	2.67518e-33	171.52	1	1.8358e-16	130.15				1	1.28061e-16	132.39	1	K	HLRAVPTDEARAFAEKNNLSFIETSALDSTN	AFAEK(1)NNLSFIETSALDSTNVEEAFK	5	3	-0.39222	411000000	84492000	56737000	126250000	60694000		82835000	1.24239	0.570029
G3UX26;Q60930	274	G3UX26	G3UX26	Voltage-dependent anion-selective channel protein 2	Vdac2	tr|G3UX26|G3UX26_MOUSE Voltage-dependent anion-selective channel protein 2 OS=Mus musculus OX=10090 GN=Vdac2 PE=1 SV=1;sp|Q60930|VDAC2_MOUSE Voltage-dependent anion-selective channel protein 2 OS=Mus musculus OX=10090 GN=Vdac2 PE=1 SV=2	1	3.80592e-05	102.62	91.858	1	3.80592e-05	102.62	0		NaN				0		NaN	1	0.000380537	91.858	0		NaN	1	K	LSALVDGKSFNAGGHKLGLALELEA______	SFNAGGHK(1)LGLALELEA	8	2	-0.28258	89518000	16807000	8201800		19232000	36666000	8610700	0.581522	0.474506
G3UVV4;Q6GQU1;Q3TJE3;P17710;Q3UPC4;Q3UE51;Q3TTB4	763	G3UVV4	G3UVV4	Hexokinase;Hexokinase-1	Hk1	tr|G3UVV4|G3UVV4_MOUSE Hexokinase-1 OS=Mus musculus OX=10090 GN=Hk1 PE=1 SV=1;tr|Q6GQU1|Q6GQU1_MOUSE Hk1 protein OS=Mus musculus OX=10090 GN=Hk1 PE=2 SV=1;tr|Q3TJE3|Q3TJE3_MOUSE Uncharacterized protein OS=Mus musculus OX=10090 GN=Hk1 PE=2 SV=1;sp|P17710|HX	0.591258	0.0256981	84.476	59.153	0		NaN	0.591258	0.0510391	84.476	0		NaN				0.553051	0.0256981	54.608	0		NaN	1	K	YLGEIVRNILIDFTKKGFLFRGQISEPLKTR	NILIDFTK(0.409)K(0.591)	9	3	-0.2355	129540000	9845800	14256000	18014000		17943000	22656000	0.691574	0.173112
G3UVV4;Q6GQU1;Q3TJE3;P17710;Q3UPC4;Q3UE51;Q3TTB4	827	G3UVV4	G3UVV4	Hexokinase;Hexokinase-1	Hk1	tr|G3UVV4|G3UVV4_MOUSE Hexokinase-1 OS=Mus musculus OX=10090 GN=Hk1 PE=1 SV=1;tr|Q6GQU1|Q6GQU1_MOUSE Hk1 protein OS=Mus musculus OX=10090 GN=Hk1 PE=2 SV=1;tr|Q3TJE3|Q3TJE3_MOUSE Uncharacterized protein OS=Mus musculus OX=10090 GN=Hk1 PE=2 SV=1;sp|P17710|HX	1	2.12306e-05	186.13	185.55	1	0.000624199	160.11	1	2.12306e-05	186.13	1	0.000727266	157.68	1	7.66497e-05	178.83	1	9.50995e-05	176.4	1	2.56407e-05	185.55	1	K	CDDSILVKTVCGVVSKRAAQLCGAGMAAVVE	TVCGVVSK(1)R	8	2	-0.28761	12446000000	1164800000	1834600000	1092700000	1431800000	1918900000	1680700000	0.813312	0.318291
F8WIT2;Q3UI56;Q3UDK4;P14824;Q99JX6;Q3TUI1;Q3V2Z4	478	F8WIT2	F8WIT2	Annexin;Annexin A6	Anxa6	tr|F8WIT2|F8WIT2_MOUSE Annexin OS=Mus musculus OX=10090 GN=Anxa6 PE=1 SV=1;tr|Q3UI56|Q3UI56_MOUSE Annexin OS=Mus musculus OX=10090 GN=Anxa6 PE=2 SV=1;tr|Q3UDK4|Q3UDK4_MOUSE Annexin OS=Mus musculus OX=10090 GN=Anxa6 PE=2 SV=1;sp|P14824|ANXA6_MOUSE Annexin A	1	6.08565e-17	202.05	202.05	0.998819	0.0328737	42.862	0.999951	0.000495269	95.477	0		NaN	0		NaN	0.999997	6.08565e-17	202.05	1	6.08565e-17	202.05	1	K	ATRTNAEIRAINEAYKEDYHKSLEDALSSDT	AINEAYK(1)EDYHK	7	2	0.20553	988250000	57974000	40183000	74852000	51841000	88458000	74328000	0.806091	0.396526
F8WIT2;Q3UI56;Q3UDK4;P14824;Q99JX6;Q3TUI1;Q3V2Z4;Q8CEX0	3	F8WIT2	F8WIT2	Annexin;Annexin A6	Anxa6	tr|F8WIT2|F8WIT2_MOUSE Annexin OS=Mus musculus OX=10090 GN=Anxa6 PE=1 SV=1;tr|Q3UI56|Q3UI56_MOUSE Annexin OS=Mus musculus OX=10090 GN=Anxa6 PE=2 SV=1;tr|Q3UDK4|Q3UDK4_MOUSE Annexin OS=Mus musculus OX=10090 GN=Anxa6 PE=2 SV=1;sp|P14824|ANXA6_MOUSE Annexin A	1	1.93273e-05	149.4	122.74	1	0.000540473	84.568	1	0.000335114	98.458	1	0.00255939	65.88	1	1.93273e-05	149.4	1	0.00012677	132.57	1	0.000258864	122.74	1	K	_____________MAKIAQGAMYRGSVHDFP	AK(1)IAQGAMYR	2	2	-1.1614	395050000	70207000	52605000	68309000	42579000	41371000	47699000	1.45175	0.0283883
F8WIT2;Q3UI56;Q3UDK4;P14824;Q99JX6;Q3TUI1;Q3V2Z4;Q8CEX0	135	F8WIT2	F8WIT2	Annexin;Annexin A6	Anxa6	tr|F8WIT2|F8WIT2_MOUSE Annexin OS=Mus musculus OX=10090 GN=Anxa6 PE=1 SV=1;tr|Q3UI56|Q3UI56_MOUSE Annexin OS=Mus musculus OX=10090 GN=Anxa6 PE=2 SV=1;tr|Q3UDK4|Q3UDK4_MOUSE Annexin OS=Mus musculus OX=10090 GN=Anxa6 PE=2 SV=1;sp|P14824|ANXA6_MOUSE Annexin A	1	6.663e-16	153.06	74.364	1	1.03356e-10	130.7	1	2.41459e-07	108.71	1	2.28354e-15	145.05	1	1.70473e-07	115.76	1	1.53481e-15	150.98	1	6.663e-16	153.06	1	K	ASRTNEQMHQLVAAYKDAYERDLESDIIGDT	TNEQMHQLVAAYK(1)DAYER	13	4	0.16228	1287500000	75758000	101280000	106220000	69694000	87608000	59659000	1.30557	0.151472
F8VPU2;Q8K2R0;Q99KU3;Q80VF7;Q8R2X2	771	F8VPU2	F8VPU2	FERM, RhoGEF and pleckstrin domain-containing protein 1	Farp1	sp|F8VPU2|FARP1_MOUSE FERM, ARHGEF and pleckstrin domain-containing protein 1 OS=Mus musculus OX=10090 GN=Farp1 PE=1 SV=1;tr|Q8K2R0|Q8K2R0_MOUSE Farp1 protein (Fragment) OS=Mus musculus OX=10090 GN=Farp1 PE=2 SV=1;tr|Q99KU3|Q99KU3_MOUSE Farp1 protein (Frag	0.999654	0.000356866	136.21	136.21	0.922446	0.00599188	103.19	0.983149	0.00902526	87.258	0.990858	0.00628627	101.65	0.997538	0.013166	60.298	0.996277	0.0113988	62.005	0.999654	0.000356866	136.21	1	K	LVTPGREFIRLGSLSKLSGKGLQQRMFFLFN	LGSLSK(1)LSGK	6	2	-0.34804	208400000	11040000	8273200	10117000	10898000	10129000	12341000	0.881989	0.275529
F7CZ64;Q8VHW2	243	F7CZ64	F7CZ64	Voltage-dependent calcium channel gamma subunit;Voltage-dependent calcium channel gamma-8 subunit	Cacng8	tr|F7CZ64|F7CZ64_MOUSE Voltage-dependent calcium channel gamma-8 subunit OS=Mus musculus OX=10090 GN=Cacng8 PE=1 SV=2;sp|Q8VHW2|CCG8_MOUSE Voltage-dependent calcium channel gamma-8 subunit OS=Mus musculus OX=10090 GN=Cacng8 PE=1 SV=1	1	2.09875e-14	130.3	130.3	1	1.51663e-09	110.14	1	2.32208e-06	91.416	1	1.99671e-06	93.093	1	9.0086e-07	98.74	1	2.2155e-14	129.9	1	2.09875e-14	130.3	1	K	ERSREAHCQSRSDLLKAGGGAGGSGGSGPSA	SDLLK(1)AGGGAGGSGGSGPSAILR	5	3	0.0086024	319350000	29117000	37600000	48082000	49603000	43880000	62022000	0.738233	0.151414
F7AAP4;D1FNM8;H2BL43;E9Q828;Q6Q477;D1FNM9;Q3UHH0;Q3UHJ3;F8WHB1;Q9R0K7;S4R1C4;D5L240;G5E829;Q8K314;A0A1W2P6X7;A0A1W2P882;Q6PG79	910	F7AAP4;Q3UHH0;G5E829	Q3UHH0	Calcium-transporting ATPase;Plasma membrane calcium-transporting ATPase 2;Plasma membrane calcium-transporting ATPase 1	Atp2b4;Atp2b2;Atp2b1	tr|F7AAP4|F7AAP4_MOUSE Calcium-transporting ATPase OS=Mus musculus OX=10090 GN=Atp2b4 PE=1 SV=1;tr|D1FNM8|D1FNM8_MOUSE Calcium-transporting ATPase OS=Mus musculus OX=10090 GN=Atp2b4 PE=2 SV=2;tr|H2BL43|H2BL43_MOUSE Calcium-transporting ATPase OS=Mus muscul	1	0.0466344	55.902	55.902	0		NaN	0		NaN	0		NaN	0		NaN				1	0.0466344	55.902	1	K	PPTESLLLRKPYGRNKPLISRTMMKNILGHA;PPTESLLRRRPYGRNKPLISRTMMKNILGHA;PPTETLLLRKPYGRNKPLISRTMMKNILGHA	NK(1)PLISR	2	3	-0.41173	83222000	13202000	14882000	16271000	20459000		18408000	0.7608	0.0432304
F6Z9E6;A0A1D5RLK2;A0A1D5RMH7;Q2PFD7;E9PUC5;Q8C0E9	891	F6Z9E6	F6Z9E6	PH and SEC7 domain-containing protein 3	Psd3	tr|F6Z9E6|F6Z9E6_MOUSE PH and SEC7 domain-containing protein 3 OS=Mus musculus OX=10090 GN=Psd3 PE=1 SV=2;tr|A0A1D5RLK2|A0A1D5RLK2_MOUSE PH and SEC7 domain-containing protein 3 OS=Mus musculus OX=10090 GN=Psd3 PE=1 SV=1;tr|A0A1D5RMH7|A0A1D5RMH7_MOUSE PH an	0.99826	0.00010089	106.29	106.29	0		NaN	0		NaN				0.99826	0.00010089	106.29	0		NaN	0.996535	0.01302	53.377	1	K	LLPATTTKLSQEEQLKSHESKLKQITTELAE	LSQEEQLK(0.998)SHESK(0.002)	8	3	-0.73412	62408000	14389000	7901900		14183000	11756000	14179000	0.83345	0.459781
F6XLN3;D3Z3G0;Q8CCC3	220	F6XLN3	F6XLN3	Uncharacterized protein C12orf56 homolog	D930020B18Rik	tr|F6XLN3|F6XLN3_MOUSE RIKEN cDNA D930020B18 gene (Fragment) OS=Mus musculus OX=10090 GN=D930020B18Rik PE=4 SV=1;tr|D3Z3G0|D3Z3G0_MOUSE RIKEN cDNA D930020B18 gene OS=Mus musculus OX=10090 GN=D930020B18Rik PE=4 SV=1;sp|Q8CCC3|CL056_MOUSE Uncharacterized pro	0.999877	0.0275166	44.294	44.294	0		NaN				0.999877	0.0275166	44.294				0.999055	0.0681548	33.301	0		NaN	1	K	HEYLPESRDKHALQNKSQRADELMACIEIIQ	LHEYLPESRDKHALQNK(1)	17	4	-1.2642	123970000	39784000		28186000		26976000	29021000	1.21382	0.416294
F6RPJ9;Q8CGB9;Q9JHR7	276	F6RPJ9	F6RPJ9	Insulin-degrading enzyme	Ide	tr|F6RPJ9|F6RPJ9_MOUSE Insulin-degrading enzyme (Fragment) OS=Mus musculus OX=10090 GN=Ide PE=1 SV=1;tr|Q8CGB9|Q8CGB9_MOUSE Insulin degrading enzyme OS=Mus musculus OX=10090 GN=Ide PE=2 SV=1;sp|Q9JHR7|IDE_MOUSE Insulin-degrading enzyme OS=Mus musculus OX=1	1	0.031076	55.37	55.37	0		NaN	1	0.031076	55.37	0		NaN	0		NaN	0		NaN	1	0.031076	55.37	1	K	FQEEHLRQLYKIVPIKDIRNLYVTFPIPDLQ	IVPIK(1)DIR	5	3	0.23166	184600000	29116000	41289000	23671000	22559000	39662000	28299000	1.03928	0.877845
F6QKK2;Q8VEH3	120	F6QKK2	F6QKK2	ADP-ribosylation factor-like protein 8A	Arl8a	tr|F6QKK2|F6QKK2_MOUSE ADP-ribosylation factor-like protein 8A (Fragment) OS=Mus musculus OX=10090 GN=Arl8a PE=1 SV=1;sp|Q8VEH3|ARL8A_MOUSE ADP-ribosylation factor-like protein 8A OS=Mus musculus OX=10090 GN=Arl8a PE=1 SV=1	0.999996	5.42732e-10	142.97	142.97	0		NaN	0.979493	0.0394117	44.44	0.999911	5.72424e-07	130.56	0.999916	9.94916e-08	138.89	0		NaN	0.999996	5.42732e-10	142.97	1	K	LVLGNKRDLAGALDEKELIEKMNLSAIQDRE	DLAGALDEK(1)ELIEK	9	2	0.17467	327320000	24553000	44363000	95316000	31034000	56023000	31357000	1.38693	0.536976
E9QM38;P55012;Q3TP36	1055	E9QM38	E9QM38	Solute carrier family 12 member 2	Slc12a2	tr|E9QM38|E9QM38_MOUSE Solute carrier family 12 member 2 OS=Mus musculus OX=10090 GN=Slc12a2 PE=1 SV=1;sp|P55012|S12A2_MOUSE Solute carrier family 12 member 2 OS=Mus musculus OX=10090 GN=Slc12a2 PE=1 SV=2;tr|Q3TP36|Q3TP36_MOUSE SLC12 domain-containing prot	1	0.0101652	66.351	53.775	1	0.0101652	66.351	1	0.0449686	47.869	1	0.0160184	60.91	1	0.0191925	57.96	1	0.0236948	53.775	0		NaN	1	K	KKKWKDCKIRVFIGGKINRIDHDRRAMATLL	VFIGGK(1)INR	6	3	-0.30132	80422000	15432000	12514000	12580000	13631000	18781000	7484100	1.01579	0.953776
E9Q7S0;F7BQW7;D3Z656;Q8CHC4;D3Z1M7;A0A338P6V7	577	E9Q7S0	E9Q7S0	Synaptojanin-1	Synj1	tr|E9Q7S0|E9Q7S0_MOUSE Synaptojanin-1 OS=Mus musculus OX=10090 GN=Synj1 PE=1 SV=1;tr|F7BQW7|F7BQW7_MOUSE Synaptojanin-1 (Fragment) OS=Mus musculus OX=10090 GN=Synj1 PE=1 SV=1;tr|D3Z656|D3Z656_MOUSE Synaptojanin-1 OS=Mus musculus OX=10090 GN=Synj1 PE=1 SV=1	1	0.000126688	133.13	131.06	0		NaN	0		NaN	1	0.00203029	88.596	1	0.000126688	133.13	1	0.000169107	131.06	0		NaN	1	K	LLDAPKLAGIQEFQDKRSKPTDIFAIGFEEM	LAGIQEFQDK(1)R	10	2	0.33561	252500000	35800000	41088000	36776000	44178000	37180000	43573000	0.909814	0.246079
E9Q5E2	1189	E9Q5E2	E9Q5E2		BC005561	tr|E9Q5E2|E9Q5E2_MOUSE THO complex subunit 2-like OS=Mus musculus OX=10090 GN=Thoc2l PE=1 SV=1	1	0.0201335	41.695	41.695	0		NaN	1	0.0201335	41.695	0		NaN	0		NaN	0		NaN	0		NaN	1	K	KSRKSYMIPENEFHHKDPPPRNTATNLQPSG	SYMIPENEFHHK(1)DPPPR	12	3	2.791	332930000	48177000	36909000	69712000	51365000	57395000	69377000	0.868983	0.517818
E9Q3F7;Q7TN75	303	E9Q3F7	E9Q3F7	Retrotransposon-derived protein PEG10	Peg10	tr|E9Q3F7|E9Q3F7_MOUSE Retrotransposon-derived protein PEG10 OS=Mus musculus OX=10090 GN=Peg10 PE=1 SV=1;sp|Q7TN75|PEG10_MOUSE Retrotransposon-derived protein PEG10 OS=Mus musculus OX=10090 GN=Peg10 PE=1 SV=2	1	5.89633e-06	148.56	114.4	1	0.00118387	107.55	1	0.000402499	117.52	1	5.55244e-05	133.23	1	0.00130772	105.98	1	5.89633e-06	148.56	1	0.000647038	114.4	1	K	ACIHIERRLARDAAAKPDPSPRALVMPPNSQ	DAAAK(1)PDPSPR	5	2	0.042512	418810000	16509000	13132000	19279000	12786000	16070000	22827000	0.946539	0.802647
E9Q1W0;E9Q1T1;E9Q1V9;A0A0G2JGS4;Q6PHZ2;Q8CCM0;Q5SVI0;Q5SVI2;P28652;Q5SVI9;Q5SVI3;Q5SVJ0;Q5SVJ1;Q68EG2;Q5SVI1;Q8BL41;Q3TY93;Q6ZWS7;Q923T9;A0A2I3BQP6;Q8BW40	138	E9Q1W0;Q5SVI0;Q6ZWS7		Calcium/calmodulin-dependent protein kinase type II subunit delta;Calcium/calmodulin-dependent protein kinase type II subunit beta;Calcium/calmodulin-dependent protein kinase type II subunit gamma	Camk2d;Camk2b;Camk2g	tr|E9Q1W0|E9Q1W0_MOUSE Calcium/calmodulin-dependent protein kinase type II subunit delta OS=Mus musculus OX=10090 GN=Camk2d PE=1 SV=2;tr|E9Q1T1|E9Q1T1_MOUSE Calcium/calmodulin-dependent protein kinase type II subunit delta OS=Mus musculus OX=10090 GN=Camk2	1	7.90834e-08	152.38	152.38	1	7.90834e-08	152.38	1	4.48238e-05	117.03	1	3.40926e-06	130.56	1	6.28089e-05	115.37	1	4.48238e-05	117.03	1	2.16988e-07	147.96	1	K	AVLHCHQMGVVHRDLKPENLLLASKCKGAAV;AVLHCHQMGVVHRDLKPENLLLASKSKGAAV;SVNHIHQHDIVHRDLKPENLLLASKCKGAAV	DLK(1)PENLLLASK	3	3	0.24398	417050000	62548000	42179000	42463000	44837000	54982000	46337000	1.00707	0.965304
E9Q1W0;E9Q1T1;E9Q1V9;A0A0G2JGS4;Q6PHZ2;Q8CCM0;E9QAJ4;D6RDQ8;P11798;Q80TN1;F8WIS9;F6WHR9;Q6ZWS7;Q923T9;A0A2I3BQP6;Q8BW40	69	E9Q1W0;P11798;Q6ZWS7	P11798	Calcium/calmodulin-dependent protein kinase type II subunit delta;Calcium/calmodulin-dependent protein kinase type II subunit alpha;Calcium/calmodulin-dependent protein kinase type II subunit gamma	Camk2d;Camk2a;Camk2g	tr|E9Q1W0|E9Q1W0_MOUSE Calcium/calmodulin-dependent protein kinase type II subunit delta OS=Mus musculus OX=10090 GN=Camk2d PE=1 SV=2;tr|E9Q1T1|E9Q1T1_MOUSE Calcium/calmodulin-dependent protein kinase type II subunit delta OS=Mus musculus OX=10090 GN=Camk2	1	0.00327633	116.88	116.88	0		NaN	1	0.0284295	83.753	1	0.00327633	95.541	1	0.00840432	60.91	1	0.00427408	116.88	0		NaN	1	K	DHQKLEREARICRLLKHPNIVRLHDSISEEG	LLK(1)HPNIVR	3	2	-1.4598	1103700000	51335000	77683000	71660000	89310000	72205000	34220000	1.02525	0.931942
E9Q1W0;E9Q1T1;E9Q1V9;A0A0G2JGS4;Q6PHZ2;Q8CCM0;E9QAJ4;D6RDQ8;P11798;Q80TN1;F8WIS9;F6WHR9;Q5SVI0;Q5SVI2;P28652;Q5SVI9;Q5SVI3;Q5SVJ0;Q5SVJ1;Q68EG2;Q5SVI1;Q6ZWS7;Q923T9;A0A2I3BQP6;Q8BW40	57	E9Q1W0;P11798;Q5SVI0;Q6ZWS7	P11798	Calcium/calmodulin-dependent protein kinase type II subunit delta;Calcium/calmodulin-dependent protein kinase type II subunit alpha;Calcium/calmodulin-dependent protein kinase type II subunit beta;Calcium/calmodulin-dependent protein kinase type II subunit gamma	Camk2d;Camk2a;Camk2b;Camk2g	tr|E9Q1W0|E9Q1W0_MOUSE Calcium/calmodulin-dependent protein kinase type II subunit delta OS=Mus musculus OX=10090 GN=Camk2d PE=1 SV=2;tr|E9Q1T1|E9Q1T1_MOUSE Calcium/calmodulin-dependent protein kinase type II subunit delta OS=Mus musculus OX=10090 GN=Camk2	1	0.0286715	71.141	56.122	1	0.0380163	62.717	1	0.0394786	61.561	1	0.0286715	71.141	1	0.0286715	71.141	1	0.0404422	60.799	1	0.0463563	56.122	1	K	AKIINTKKLSARDHQKLEREARICRLLKHPN;AKIINTKKLSARDHQKLEREARICRLLKHSN	DHQK(1)LER	4	3	-0.16525	822110000	116410000	113370000	129870000	173520000	117300000	171630000	0.777706	0.147535
E9Q1W0;E9Q1T1;E9Q1V9;A0A0G2JGS4;Q6PHZ2;Q8CCM0;Q8C8X9;Q8C4I3;P11798;Q80TN1;F8WIS9;Q5SVI0;Q5SVI2;P28652;Q5SVI9;Q5SVI3;Q5SVJ0;Q5SVJ1;Q68EG2;Q5SVI1;Q8BL41;Q3TY93;Q6ZWS7;Q923T9;A0A2I3BQP6;A0A286YCB8;A0A286YDL6	227	E9Q1W0;P11798;Q5SVI0;Q6ZWS7	P11798	Calcium/calmodulin-dependent protein kinase type II subunit delta;Calcium/calmodulin-dependent protein kinase type II subunit alpha;Calcium/calmodulin-dependent protein kinase type II subunit beta;Calcium/calmodulin-dependent protein kinase type II subunit gamma	Camk2d;Camk2a;Camk2b;Camk2g	tr|E9Q1W0|E9Q1W0_MOUSE Calcium/calmodulin-dependent protein kinase type II subunit delta OS=Mus musculus OX=10090 GN=Camk2d PE=1 SV=2;tr|E9Q1T1|E9Q1T1_MOUSE Calcium/calmodulin-dependent protein kinase type II subunit delta OS=Mus musculus OX=10090 GN=Camk2	1	5.31155e-16	124	124	1	2.15141e-05	84.318	1	1.17112e-06	86.551	1	1.77588e-05	84.68	1	1.37247e-10	107.17	1	6.12547e-06	85.801	1	5.31155e-16	124	1	K	PPFWDEDQHKLYQQIKAGAYDFPSPEWDTVT;PPFWDEDQHRLYQQIKAGAYDFPSPEWDTVT	LYQQIK(1)AGAYDFPSPEWDTVTPEAK	6	3	0.30172	356030000	52457000	53328000	59536000	52174000	63057000	75474000	0.866894	0.29867
E9Q1W0;E9Q1T1;E9Q1V9;A0A0G2JGS4;Q6PHZ2;Q8CCM0;Q8C8X9;Q8C4I3;P11798;Q80TN1;F8WIS9	246	E9Q1W0;P11798	P11798	Calcium/calmodulin-dependent protein kinase type II subunit delta;Calcium/calmodulin-dependent protein kinase type II subunit alpha	Camk2d;Camk2a	tr|E9Q1W0|E9Q1W0_MOUSE Calcium/calmodulin-dependent protein kinase type II subunit delta OS=Mus musculus OX=10090 GN=Camk2d PE=1 SV=2;tr|E9Q1T1|E9Q1T1_MOUSE Calcium/calmodulin-dependent protein kinase type II subunit delta OS=Mus musculus OX=10090 GN=Camk2	0.983899	2.02008e-29	161.64	109.44	0.590626	0.00095795	55.827				0.983899	2.05109e-10	109.44	0.910716	9.17129e-22	140.17	0.972286	2.02008e-29	161.64	0.926533	1.95496e-11	119.41	1	K	YDFPSPEWDTVTPEAKDLINKMLTINPAKRI;YDFPSPEWDTVTPEAKDLINKMLTINPSKRI	AGAYDFPSPEWDTVTPEAK(0.984)DLINK(0.016)	19	3	-0.17925	532240000	71524000		150610000	99590000	126540000	83972000	1.07449	0.83329
E9Q1W0;E9Q1T1;E9Q1V9;A0A0G2JGS4;Q6PHZ2;Q8CCM0;Q8C8X9;Q8C4I3;P11798;Q80TN1;F8WIS9	292	E9Q1W0;P11798	P11798	Calcium/calmodulin-dependent protein kinase type II subunit delta;Calcium/calmodulin-dependent protein kinase type II subunit alpha	Camk2d;Camk2a	tr|E9Q1W0|E9Q1W0_MOUSE Calcium/calmodulin-dependent protein kinase type II subunit delta OS=Mus musculus OX=10090 GN=Camk2d PE=1 SV=2;tr|E9Q1T1|E9Q1T1_MOUSE Calcium/calmodulin-dependent protein kinase type II subunit delta OS=Mus musculus OX=10090 GN=Camk2	0.999976	1.89159e-07	201.39	186.3	0.999976	1.99433e-05	186.3	0		NaN	0.996007	0.0137954	117.4	0		NaN	0.999925	6.52818e-07	190.26	0.999517	1.89159e-07	201.39	1	K	TVASCMHRQETVDCLKKFNARRKLKGAILTT;TVASMMHRQETVDCLKKFNARRKLKGAILTT	QETVDCLK(1)K	8	2	0.10699	364120000	36022000	51594000	46039000	60313000	53701000	50583000	0.812014	0.127913
E9Q1G8;Q8C2A3;E9Q9F5;O55131	388	E9Q1G8	E9Q1G8	Septin-7	SEPT7	tr|E9Q1G8|E9Q1G8_MOUSE Septin 7 OS=Mus musculus OX=10090 GN=Sept7 PE=1 SV=2;tr|Q8C2A3|Q8C2A3_MOUSE Septin-type G domain-containing protein OS=Mus musculus OX=10090 GN=Sept7 PE=2 SV=1;tr|E9Q9F5|E9Q9F5_MOUSE Septin 7 OS=Mus musculus OX=10090 GN=Sept7 PE=1 SV	1	0.018471	95.741	95.741	0		NaN	0		NaN	0		NaN	1	0.018471	95.741	0.999981	0.0380389	57.047	0		NaN	1	K	KDSEAELQRRHEQMKKNLEAQHKELEEKRRQ	K(1)NLEAQHK	1	3	0.1596	225890000	24316000	29414000	41393000	56199000	38457000	36113000	0.727412	0.216905
E9Q1G8;Q8C2A3;E9Q9F5;O55131;Q3UNN1	395	E9Q1G8	E9Q1G8	Septin-7	SEPT7	tr|E9Q1G8|E9Q1G8_MOUSE Septin 7 OS=Mus musculus OX=10090 GN=Sept7 PE=1 SV=2;tr|Q8C2A3|Q8C2A3_MOUSE Septin-type G domain-containing protein OS=Mus musculus OX=10090 GN=Sept7 PE=2 SV=1;tr|E9Q9F5|E9Q9F5_MOUSE Septin 7 OS=Mus musculus OX=10090 GN=Sept7 PE=1 SV	0.999991	0.000383096	98.407	98.407	0.996975	0.000731735	89.301	0.999991	0.000383096	98.407	0		NaN	0.999204	0.00157008	80.469	0		NaN	0		NaN	1	K	QRRHEQMKKNLEAQHKELEEKRRQFEEEKAN	NLEAQHK(1)ELEEK	7	3	-0.33008	266420000	40692000	33753000	33574000	66827000	42593000	48979000	0.681942	0.0922893
E9Q175;E9Q3L1;B2RWR8;E9PVU0;E9Q174;V9GXM4;V9GX76;Q6A077	1044	E9Q175	E9Q175		Myo6	tr|E9Q175|E9Q175_MOUSE Unconventional myosin-VI OS=Mus musculus OX=10090 GN=Myo6 PE=1 SV=1;tr|E9Q3L1|E9Q3L1_MOUSE Unconventional myosin-VI OS=Mus musculus OX=10090 GN=Myo6 PE=1 SV=1;tr|B2RWR8|B2RWR8_MOUSE Myosin VI OS=Mus musculus OX=10090 GN=Myo6 PE=2 SV=	0.999966	2.45171e-05	106.14	106.14	0		NaN				0		NaN	0.999462	0.00113867	79.652	0.999966	2.45171e-05	106.14	0.999963	0.000432058	89.911	1	K	QGDMALRRGPAVQATKAAAGTKKHDLSKWKY	RGPAVQATK(1)AAAGTK	9	3	-0.2432	91406000	13650000		12515000	17810000	29827000	17605000	0.601568	0.196343
E9Q0U7;Q61699;P48722;E0CY23;Q99L75;Q3U2G2;Q571M2;Q61316	347	E9Q0U7;P48722;Q99L75	P48722	Heat shock protein 105 kDa;Heat shock 70 kDa protein 4L;Heat shock 70 kDa protein 4	Hsph1;Hspa4l;Hspa4	tr|E9Q0U7|E9Q0U7_MOUSE Heat shock protein 105 kDa OS=Mus musculus OX=10090 GN=Hsph1 PE=1 SV=1;sp|Q61699|HS105_MOUSE Heat shock protein 105 kDa OS=Mus musculus OX=10090 GN=Hsph1 PE=1 SV=2;sp|P48722|HS74L_MOUSE Heat shock 70 kDa protein 4L OS=Mus musculus OX	1	0.000124126	86.641	86.641	1	0.00586784	61.641	1	0.000272735	79.022	1	0.00283096	62.377	1	0.000141983	85.734	1	0.000385152	77.068	1	0.000124126	86.641	1	K	ARGCALQCAILSPAFKVREFSITDLVPYSVT;ARGCALQCAILSPAFKVREFSVTDAVPFPIS;TRGCALQCAILSPAFKVREFSITDVVPYPIS	GCALQCAILSPAFK(1)VR	14	3	0.0164	145020000	23722000		20877000	24171000	47236000	29012000	0.666194	0.308243
E9PZF0;Q5NC81;P15532;Q5NC80;Q5NC79	56	E9PZF0;Q5NC81	E9PZF0	Nucleoside diphosphate kinase;Nucleoside diphosphate kinase A	Gm20390;Nme1	tr|E9PZF0|E9PZF0_MOUSE Nucleoside diphosphate kinase OS=Mus musculus OX=10090 GN=Gm20390 PE=3 SV=1;tr|Q5NC81|Q5NC81_MOUSE Nucleoside diphosphate kinase OS=Mus musculus OX=10090 GN=Nme1 PE=1 SV=1;sp|P15532|NDKA_MOUSE Nucleoside diphosphate kinase A OS=Mus m	0.99998	1.49115e-05	100.41	100.41	0.999829	0.000148822	83.54	0.999865	0.000998888	67.646	0.995254	0.00782821	52.172	0.99998	1.49115e-05	100.41	0.991388	0.00405058	57.703	0.999432	0.000419619	73.252	1	K	LQASEDLLKEHYTDLKDRPFFTGLVKYMHSG	EHYTDLK(1)DRPFFTGLVK	7	4	0.69094	148030000	25120000	21849000	24481000	27671000	18620000	30293000	0.932962	0.66567
E9PYH2;Q91V12	373	E9PYH2	E9PYH2	Cytosolic acyl coenzyme A thioester hydrolase	Acot7	tr|E9PYH2|E9PYH2_MOUSE Cytosolic acyl coenzyme A thioester hydrolase OS=Mus musculus OX=10090 GN=Acot7 PE=1 SV=1;sp|Q91V12|BACH_MOUSE Cytosolic acyl coenzyme A thioester hydrolase OS=Mus musculus OX=10090 GN=Acot7 PE=1 SV=2	0.998708	0.0281894	87.582	71.949	0.997244	0.0377753	87.582	0.973727	0.0453614	80.555	0.998708	0.0281894	87.582	0.997344	0.030624	87.582	0.998708	0.0281894	71.949	0.997244	0.0377753	87.582	1	K	EKKRFEEGKGRYLQMKAKRQGHTEPQP____	YLQMK(0.999)AK(0.001)	5	3	-0.020066	6588200000	366320000	398350000	216470000	313150000	460140000	250810000	0.958051	0.872346
E9PUL5	270	E9PUL5	E9PUL5	Proline-rich transmembrane protein 2	Prrt2	sp|E9PUL5|PRRT2_MOUSE Proline-rich transmembrane protein 2 OS=Mus musculus OX=10090 GN=Prrt2 PE=1 SV=1	1	2.96649e-09	108.45	108.45				1	0.000103945	71.853	1	3.18555e-06	88.945	0		NaN	1	0.0191731	43.534	1	2.96649e-09	108.45	1	K	SQLAGPGVEGGEGTQKPRDYIILAILSCFCP	HPSSQLAGPGVEGGEGTQK(1)PR	19	4	-0.36706	76855000		11112000	17141000	12227000	24291000	12085000	0.871952	0.739396
E9PUL5	227	E9PUL5	E9PUL5	Proline-rich transmembrane protein 2	Prrt2	sp|E9PUL5|PRRT2_MOUSE Proline-rich transmembrane protein 2 OS=Mus musculus OX=10090 GN=Prrt2 PE=1 SV=1	1	9.88536e-07	152.86	38.787	1	0.000683203	113.66	1	0.00262739	120.33	1	2.33144e-06	131.44	1	9.88536e-07	152.86	1	0.00219133	123.86	1	0.00545436	105.94	1	K	TKTPPANGAPPRVLQKLVEEDRIGRAHGGHP	VLQK(1)LVEEDRIGR	4	4	0.89062	581320000	35119000	28976000	22777000	39150000	25468000	24567000	0.974065	0.902538
E0CX66;Q02526	3	E0CX66	E0CX66	Zinc finger protein 41	Zfp41	tr|E0CX66|E0CX66_MOUSE Zinc finger protein 41 (Fragment) OS=Mus musculus OX=10090 GN=Zfp41 PE=1 SV=1;sp|Q02526|ZFP41_MOUSE Zinc finger protein 41 OS=Mus musculus OX=10090 GN=Zfp41 PE=2 SV=2	1	0.0425865	38.806	38.806	1	0.0577453	32.128				1	0.0425865	38.806	0		NaN	0		NaN	0		NaN	2	K	_____________MEKPATRKKKSQAPKEEA	MEK(1)PATRK(1)	3	2	0.39665	872590000	209500000		215880000	144380000	139080000	163750000	1.42678	0.00778612
E0CX66;Q02526	8	E0CX66	E0CX66	Zinc finger protein 41	Zfp41	tr|E0CX66|E0CX66_MOUSE Zinc finger protein 41 (Fragment) OS=Mus musculus OX=10090 GN=Zfp41 PE=1 SV=1;sp|Q02526|ZFP41_MOUSE Zinc finger protein 41 OS=Mus musculus OX=10090 GN=Zfp41 PE=2 SV=2	1	0.0425865	38.806	38.806	1	0.0577453	32.128				1	0.0425865	38.806	0		NaN	0		NaN	0		NaN	2	K	________MEKPATRKKKSQAPKEEAGAQKA	MEK(1)PATRK(1)	8	2	0.39665	872590000	209500000		215880000	144380000	139080000	163750000	1.42678	0.00778612
D3Z6X3;D3Z6X4	28	D3Z6X3	D3Z6X3		Pex3	tr|D3Z6X3|D3Z6X3_MOUSE Peroxisomal biogenesis factor 3 OS=Mus musculus OX=10090 GN=Pex3 PE=1 SV=1;tr|D3Z6X4|D3Z6X4_MOUSE Peroxisomal biogenesis factor 3 OS=Mus musculus OX=10090 GN=Pex3 PE=1 SV=1	1	0.0277509	28.145	24.2	0		NaN				0		NaN				1	0.0277509	28.145	1	0.0406928	24.2	1	K	ALMQQLNSESLTALLKSRPSNKLEIWEDLKI	MTVLSMLPTLREALMQQLNSESLTALLK(1)	28	3	-0.28042	177760000	36869000		21745000		50648000	24677000	0.778148	0.634089
D3Z6E0;D3Z0M2;Q9D3D8;D3Z191;Q80X71	14	D3Z6E0	D3Z6E0	Transmembrane protein 106B	Tmem106b	tr|D3Z6E0|D3Z6E0_MOUSE Transmembrane protein 106B (Fragment) OS=Mus musculus OX=10090 GN=Tmem106b PE=1 SV=1;tr|D3Z0M2|D3Z0M2_MOUSE Transmembrane protein 106B (Fragment) OS=Mus musculus OX=10090 GN=Tmem106b PE=1 SV=1;tr|Q9D3D8|Q9D3D8_MOUSE Uncharacterized p	1	5.0851e-05	74.579	44.711	0		NaN	1	0.00665026	42.322	1	5.59722e-05	73.389	1	0.000225723	63.573	1	0.0093068	38.175	1	5.0851e-05	74.579	1	K	__MGKSLSHLPLHSNKEDGYDGVTSTDNMRN	SLSHLPLHSNK(1)EDGYDGVTSTDNMR	11	4	0.12582	304930000		33861000	52182000	26198000	25848000	38801000	1.42068	0.242183
D3Z637;D3Z125;E9PUA7;D3Z7X7;F8WHQ1;Q62393;D3Z2U2	39	D3Z637	D3Z637	Tumor protein D52	Tpd52	tr|D3Z637|D3Z637_MOUSE Tumor protein D52 OS=Mus musculus OX=10090 GN=Tpd52 PE=1 SV=1;tr|D3Z125|D3Z125_MOUSE Tumor protein D52 (Fragment) OS=Mus musculus OX=10090 GN=Tpd52 PE=1 SV=1;tr|E9PUA7|E9PUA7_MOUSE Tumor protein D52 OS=Mus musculus OX=10090 GN=Tpd52	0.661299	7.89428e-09	104.38	104.38	0.661299	7.89428e-09	104.38	0.62387	1.09874e-05	85.974	0		NaN				0.597278	0.00155546	61.181	0.530895	0.000205418	70.99	1	K	EEEIQTLSQVLAAKEKHLAELKRKLGISSLQ	ELTKVEEEIQTLSQVLAAK(0.339)EK(0.661)	21	3	-1.3852	224990000	12089000	11334000	17710000		33482000	17234000	0.540697	0.17526
D3Z4E3;Q8BZS9	139	D3Z4E3	D3Z4E3	Putative pre-mRNA-splicing factor ATP-dependent RNA helicase DHX32	Dhx32	tr|D3Z4E3|D3Z4E3_MOUSE Putative pre-mRNA-splicing factor ATP-dependent RNA helicase DHX32 OS=Mus musculus OX=10090 GN=Dhx32 PE=1 SV=1;sp|Q8BZS9|DHX32_MOUSE Putative pre-mRNA-splicing factor ATP-dependent RNA helicase DHX32 OS=Mus musculus OX=10090 GN=Dhx32	1	0.00680924	85.212	67.169	1	0.00680924	85.212	0		NaN	0		NaN	0		NaN	0		NaN	1	0.038941	67.169	1	K	ESVIRLIFEIHRSGEKGDVVVFLACEQDIEK	LIFEIHRSGEK(1)	11	2	0.079288	899070000	162930000	112790000	179510000	225030000	6501900	212300000	1.02568	0.961306
D3Z3F8;Q3TVW1;Q8R1X6	382	D3Z3F8	D3Z3F8	Spartin	Spg20	tr|D3Z3F8|D3Z3F8_MOUSE Spastic paraplegia 20, spartin (Troyer syndrome) homolog (human) OS=Mus musculus OX=10090 GN=Spg20 PE=1 SV=1;tr|Q3TVW1|Q3TVW1_MOUSE Uncharacterized protein OS=Mus musculus OX=10090 GN=Spg20 PE=2 SV=1;sp|Q8R1X6|SPART_MOUSE Spartin OS=	1	0.0177655	47.916	47.916	0		NaN	0		NaN	0		NaN	1	0.0388182	40.515	1	0.0533214	41.202	1	0.0177655	47.916	1	K	VRQSSSSGSSIDQGSKDARHKGKRGKKTKDS	QSSSSGSSIDQGSK(1)DAR	14	3	-0.099807	87620000	12935000	5102900	12304000	15333000	23940000	18006000	0.529721	0.0659366
D3Z3F0;Q6ZPK7	93	D3Z3F0	D3Z3F0	Lateral signaling target protein 2 homolog	Zfyve28	tr|D3Z3F0|D3Z3F0_MOUSE Lateral-signaling target protein 2 homolog (Fragment) OS=Mus musculus OX=10090 GN=Zfyve28 PE=4 SV=1;sp|Q6ZPK7|LST2_MOUSE Lateral signaling target protein 2 homolog OS=Mus musculus OX=10090 GN=Zfyve28 PE=1 SV=2	1	2.15968e-11	183.67	90.306	1	2.15968e-11	183.67	1	1.16033e-07	163.64	1	4.92578e-11	177.06	1	1.57142e-05	137.98	1	0.000668244	103.01	1	0.0006545	113.93	1	K	EECIPQDRAPRDFCVKFPEEIRHDNLAGQLW	DFCVK(1)FPEEIR	5	3	-0.12104	4709600000	489570000	405320000	693350000	406820000	732100000	585880000	0.920826	0.738361
D3Z2M7;Q543S2;P18872	102	D3Z2M7;Q543S2	Q543S2	Guanine nucleotide-binding protein G(o) subunit alpha	Gnao1	tr|D3Z2M7|D3Z2M7_MOUSE Guanine nucleotide-binding protein G(o) subunit alpha (Fragment) OS=Mus musculus OX=10090 GN=Gnao1 PE=1 SV=1;tr|Q543S2|Q543S2_MOUSE Uncharacterized protein OS=Mus musculus OX=10090 GN=Gnao1 PE=2 SV=1;sp|P18872|GNAO_MOUSE Guanine nucl	1	1.3455e-27	183.89	35.202	1	1.3455e-27	183.89	1	0.00440923	56.817	1	0.00458666	56.25	1	0.0028443	61.815	1	0.00273481	62.165	1	0.053928	35.202	1	K	ECFNRSREYQLNDSAKYYLDSLDRIGAGDYQ	EYQLNDSAK(1)YYLDSLDR	9	3	0.41468	568420000	91583000	74740000	120680000	83053000	108760000	62460000	1.12872	0.595793
D3YYN7;Q3UHK5;Q6ZQ49;Q6PIE5	442	D3YYN7	D3YYN7	Sodium/potassium-transporting ATPase subunit alpha-2	Atp1a2	tr|D3YYN7|D3YYN7_MOUSE Sodium/potassium-transporting ATPase subunit alpha OS=Mus musculus OX=10090 GN=Atp1a2 PE=1 SV=1;tr|Q3UHK5|Q3UHK5_MOUSE Sodium/potassium-transporting ATPase subunit alpha OS=Mus musculus OX=10090 GN=Atp1a2 PE=1 SV=1;tr|Q6ZQ49|Q6ZQ49_M	1	1.52736e-10	172.59	139.38	1	1.52736e-10	172.59	1	2.7616e-07	163.16	0		NaN	1	1.52736e-10	172.59	1	9.38664e-08	168.83	1	3.23846e-05	139.38	1	K	NRAVFKAGQENISVSKRDTAGDASESALLKC	AGQENISVSK(1)R	10	2	0.19928	270980000	7063600	10743000	8510700	7790200	10074000	10412000	0.930723	0.653967
D3YYN7;Q3UHK5;Q6ZQ49;Q6PIE5;Q8R3A9	658	D3YYN7	D3YYN7	Sodium/potassium-transporting ATPase subunit alpha-2	Atp1a2	tr|D3YYN7|D3YYN7_MOUSE Sodium/potassium-transporting ATPase subunit alpha OS=Mus musculus OX=10090 GN=Atp1a2 PE=1 SV=1;tr|Q3UHK5|Q3UHK5_MOUSE Sodium/potassium-transporting ATPase subunit alpha OS=Mus musculus OX=10090 GN=Atp1a2 PE=1 SV=1;tr|Q6ZQ49|Q6ZQ49_M	0.999989	0.0227632	50.088	50.088	0		NaN	0		NaN	0		NaN	0.999989	0.0227632	50.088	0		NaN	0.99991	0.0625123	41.099	1	K	ARLNIPVSQVNPREAKACVVHGSDLKDMTSE	EAK(1)ACVVHGSDLK	3	3	-0.42426	212060000	27358000	38328000	27831000	51776000	33546000	33223000	0.788873	0.305161
D3YYN7;Q3UHK5;Q6ZQ49;Q6PIE5	529	D3YYN7	D3YYN7	Sodium/potassium-transporting ATPase subunit alpha-2	Atp1a2	tr|D3YYN7|D3YYN7_MOUSE Sodium/potassium-transporting ATPase subunit alpha OS=Mus musculus OX=10090 GN=Atp1a2 PE=1 SV=1;tr|Q3UHK5|Q3UHK5_MOUSE Sodium/potassium-transporting ATPase subunit alpha OS=Mus musculus OX=10090 GN=Atp1a2 PE=1 SV=1;tr|Q6ZQ49|Q6ZQ49_M	1	1.7011e-07	83.606	81.373	1	2.45489e-06	76.471	1	5.27914e-05	72.532	1	5.86193e-05	71.002	1	0.000894446	59.324	1	3.10658e-05	78.236	1	1.7011e-07	83.606	1	K	RCSTILVQGKEIPLDKEMQDAFQNAYMELGG	EIPLDK(1)EMQDAFQNAYMELGGLGER	6	3	-0.0038185	876220000	28310000	21006000	99519000	59840000	74131000	32998000	0.891393	0.838476
D3YYN7;Q3UHK5;Q6ZQ49;Q6PIE5;Q8R3A9	567	D3YYN7	D3YYN7	Sodium/potassium-transporting ATPase subunit alpha-2	Atp1a2	tr|D3YYN7|D3YYN7_MOUSE Sodium/potassium-transporting ATPase subunit alpha OS=Mus musculus OX=10090 GN=Atp1a2 PE=1 SV=1;tr|Q3UHK5|Q3UHK5_MOUSE Sodium/potassium-transporting ATPase subunit alpha OS=Mus musculus OX=10090 GN=Atp1a2 PE=1 SV=1;tr|Q6ZQ49|Q6ZQ49_M	1	1.71005e-42	225.33	187.37	1	9.23775e-20	172.13	1	4.40468e-12	142.45	1	1.71005e-42	225.33	1	6.08546e-26	190.46	1	2.26157e-33	206.69	1	3.8061e-22	187.37	1	K	FCQLNLPSGKFPRGFKFDTDELNFPTEKLCF	GFK(1)FDTDELNFPTEK	3	3	-0.034277	791820000	80263000	85277000	82940000	141890000	107830000	113520000	0.684066	0.0228066
D3YYN7;Q3UHK5;Q6ZQ49;Q6PIE5	210	D3YYN7	D3YYN7	Sodium/potassium-transporting ATPase subunit alpha-2	Atp1a2	tr|D3YYN7|D3YYN7_MOUSE Sodium/potassium-transporting ATPase subunit alpha OS=Mus musculus OX=10090 GN=Atp1a2 PE=1 SV=1;tr|Q3UHK5|Q3UHK5_MOUSE Sodium/potassium-transporting ATPase subunit alpha OS=Mus musculus OX=10090 GN=Atp1a2 PE=1 SV=1;tr|Q6ZQ49|Q6ZQ49_M	1	4.96632e-10	114.02	42.904	1	1.23263e-06	91.276	1	4.96632e-10	114.02	1	1.18692e-09	105.06	1	8.06281e-05	74.444	1	9.78062e-07	93.776	1	0.0194721	42.904	1	K	DRVPADLRIISSHGCKVDNSSLTGESEPQTR	IISSHGCK(1)VDNSSLTGESEPQTR	8	4	0.26547	135400000	18721000	19082000	23215000	21915000	17786000	16775000	1.08042	0.517026
D3YYN7;Q3UHK5;Q6ZQ49;Q6PIE5	59	D3YYN7	D3YYN7	Sodium/potassium-transporting ATPase subunit alpha-2	Atp1a2	tr|D3YYN7|D3YYN7_MOUSE Sodium/potassium-transporting ATPase subunit alpha OS=Mus musculus OX=10090 GN=Atp1a2 PE=1 SV=1;tr|Q3UHK5|Q3UHK5_MOUSE Sodium/potassium-transporting ATPase subunit alpha OS=Mus musculus OX=10090 GN=Atp1a2 PE=1 SV=1;tr|Q6ZQ49|Q6ZQ49_M	1	7.34691e-15	175.15	105.95	1	4.78884e-05	108.38	1	0.00124566	80.474	1	0.000736597	88.561	1	7.34691e-15	175.15	1	0.000939034	83.087	1	0.000103287	105.95	1	K	LSLDELGRKYQVDLSKGLTNQRAQDILARDG	YQVDLSK(1)GLTNQR	7	3	0.3196	1177000000	89149000	88711000	138230000	95313000	89029000	99006000	1.11555	0.548846
D3YYN7;Q3UHK5;Q6ZQ49;Q6PIE5	154	D3YYN7	D3YYN7	Sodium/potassium-transporting ATPase subunit alpha-2	Atp1a2	tr|D3YYN7|D3YYN7_MOUSE Sodium/potassium-transporting ATPase subunit alpha OS=Mus musculus OX=10090 GN=Atp1a2 PE=1 SV=1;tr|Q3UHK5|Q3UHK5_MOUSE Sodium/potassium-transporting ATPase subunit alpha OS=Mus musculus OX=10090 GN=Atp1a2 PE=1 SV=1;tr|Q6ZQ49|Q6ZQ49_M	1	0.00573859	122.13	122.13	0.999997	0.0253648	63.816	1	0.00573859	92.838	1	0.0125567	78.192	1	0.00594451	122.13	1	0.0109775	111.06	1	0.00886868	94.309	1	K	IVTGCFSYYQEAKSSKIMDSFKNMVPQQALV	SSK(1)IMDSFK	3	2	-0.41298	414080000	18761000	18867000	22843000	18060000	15259000	22500000	1.08334	0.56863
D3YY49	16	D3YY49	D3YY49	Lipase	Lipo2	tr|D3YY49|D3YY49_MOUSE Lipase OS=Mus musculus OX=10090 GN=Lipo2 PE=3 SV=1	1	0.0358636	30.998	30.998	0		NaN	1	0.0358636	30.998	0		NaN	0		NaN				0		NaN	1	K	MLWLLRTMCLIQVLGKIFCLFGPKKNPEAHM	LWLLRTMCLIQVLGK(1)	15	3	1.2337	320440000	75275000	46178000	95811000	59110000		44069000	1.4038	0.361922
D3YWF6;Q7TQI3;D3Z7K0	41	D3YWF6	D3YWF6	Ubiquitin thioesterase OTUB1	Otub1	tr|D3YWF6|D3YWF6_MOUSE Ubiquitin thioesterase OTUB1 OS=Mus musculus OX=10090 GN=Otub1 PE=1 SV=1;sp|Q7TQI3|OTUB1_MOUSE Ubiquitin thioesterase OTUB1 OS=Mus musculus OX=10090 GN=Otub1 PE=1 SV=2;tr|D3Z7K0|D3Z7K0_MOUSE Ubiquitin thioesterase OTUB1 (Fragment) OS	0.992214	5.95942e-13	169.37	169.37	0.980502	0.000623665	81.239	0.851284	0.00440938	62.891	0.902832	6.33736e-05	101.6	0.967775	7.41377e-10	138.66	0		NaN	0.992214	5.95942e-13	169.37	1	K	VLYKEYAEDDNIYQQKIKDLHKKYSYIRKTR	EYAEDDNIYQQK(0.992)IK(0.008)	12	2	1.1413	231750000	40882000	30221000	41858000	49007000		47765000	0.778193	0.113012
D3YWF6;Q7TQI3;D3Z7K0	54	D3YWF6	D3YWF6	Ubiquitin thioesterase OTUB1	Otub1	tr|D3YWF6|D3YWF6_MOUSE Ubiquitin thioesterase OTUB1 OS=Mus musculus OX=10090 GN=Otub1 PE=1 SV=1;sp|Q7TQI3|OTUB1_MOUSE Ubiquitin thioesterase OTUB1 OS=Mus musculus OX=10090 GN=Otub1 PE=1 SV=2;tr|D3Z7K0|D3Z7K0_MOUSE Ubiquitin thioesterase OTUB1 (Fragment) OS	1	0.00158683	89.533	67.999	1	0.0174208	65.179	0		NaN	1	0.00520495	76.942	1	0.00158683	89.533	1	0.00758043	70.345	1	0.0107862	67.999	1	K	QQKIKDLHKKYSYIRKTRPDGNCFYRAFGFS	K(1)TRPDGNCFYR	1	3	-0.59293	356870000	59984000	32956000	50724000	79802000	57995000	75411000	0.673821	0.0887558
D3YVV1;Q8VEK0	24	D3YVV1	D3YVV1	Cell cycle control protein 50A	Tmem30a	tr|D3YVV1|D3YVV1_MOUSE Cell cycle control protein OS=Mus musculus OX=10090 GN=Tmem30a PE=1 SV=1;sp|Q8VEK0|CC50A_MOUSE Cell cycle control protein 50A OS=Mus musculus OX=10090 GN=Tmem30a PE=1 SV=1	1	0.000129408	82.877	82.877	1	0.000259212	78.021	1	0.0372345	40.968	1	0.00297918	61.102				1	0.00286388	61.477	1	0.000129408	82.877	1	K	DEVDGGPAGPPGGAAKTRRPDNTAFKQQRLP	DEVDGGPAGPPGGAAK(1)TR	16	3	-0.59079	52010000	8104700	7931400	12818000		13539000	9617700	0.830691	0.495076
D3YVM2;Q9QY73	248	D3YVM2	D3YVM2	Transmembrane protein 59	Tmem59	tr|D3YVM2|D3YVM2_MOUSE Transmembrane protein 59 OS=Mus musculus OX=10090 GN=Tmem59 PE=1 SV=1;sp|Q9QY73|TMM59_MOUSE Transmembrane protein 59 OS=Mus musculus OX=10090 GN=Tmem59 PE=1 SV=2	1	6.48373e-15	126.9	77.122	1	1.16159e-09	112.56	1	9.60859e-05	78.976	1	3.31541e-07	101.67				1	6.48373e-15	126.9	1	0.000119648	77.122	1	K	RSQTEEHEEAGPLPTKVNLAHSEI_______	SQTEEHEEAGPLPTK(1)VNLAHSEI	15	3	0.16969	485010000	64530000	66219000	55328000		102990000	78301000	0.684266	0.0673022
D3YVA2;Q91X97;E9PV73;P84075;P62748	174	D3YVA2;E9PV73	D3YVA2	Neurocalcin-delta;Neuron-specific calcium-binding protein hippocalcin;Hippocalcin-like protein 1	Ncald;Hpca;Hpcal1	tr|D3YVA2|D3YVA2_MOUSE Neurocalcin-delta (Fragment) OS=Mus musculus OX=10090 GN=Ncald PE=1 SV=2;sp|Q91X97|NCALD_MOUSE Neurocalcin-delta OS=Mus musculus OX=10090 GN=Ncald PE=1 SV=4;tr|E9PV73|E9PV73_MOUSE Neuron-specific calcium-binding protein hippocalcin (	1	0.000656019	136.57	56.359	1	0.00107076	133.13	1	0.00172714	105.94	1	0.000656019	136.57	1	0.00434074	111.61	1	0.0172434	70.1	1	0.00663486	99.815	1	K	NNDGKLSLEEFIRGAKSDPSIVRLLQCDP__;NRDGKLSLEEFIRGAKSDPSIVRLLQCDP__	GAK(1)SDPSIVR	3	3	0.11946	428910000	40239000	49255000	40237000	83999000	59999000	53241000	0.657735	0.0833859
D3YVA2;Q91X97;D3Z2Z8;D3Z1M0	50	D3YVA2	D3YVA2	Neurocalcin-delta	Ncald	tr|D3YVA2|D3YVA2_MOUSE Neurocalcin-delta (Fragment) OS=Mus musculus OX=10090 GN=Ncald PE=1 SV=2;sp|Q91X97|NCALD_MOUSE Neurocalcin-delta OS=Mus musculus OX=10090 GN=Ncald PE=1 SV=4;tr|D3Z2Z8|D3Z2Z8_MOUSE Neurocalcin-delta (Fragment) OS=Mus musculus OX=10090	1	9.45823e-05	119.74	119.74	1	0.00238051	84.053	1	0.0035629	69.258	1	0.00771673	66.285	1	0.0034642	69.92	1	0.000143142	115.33	1	9.45823e-05	119.74	1	K	LRDCPSGHLSMEEFKKIYGNFFPYGDASKFA	K(1)IYGNFFPYGDASK	1	2	-0.50499	197250000	29458000	27998000	29219000	36646000	31641000	42286000	0.783871	0.0624262
D2KHZ9;P16858;A0A0A0MQF6;S4R1W1;A0A1D5RLD8;S4R257;Q6IWE3	111	D2KHZ9	D2KHZ9	Glyceraldehyde-3-phosphate dehydrogenase	GAPDH;Gapdh;Gm3839;Gapd	tr|D2KHZ9|D2KHZ9_MOUSE Glyceraldehyde-3-phosphate dehydrogenase OS=Mus musculus OX=10090 GN=GAPDH PE=2 SV=1;sp|P16858|G3P_MOUSE Glyceraldehyde-3-phosphate dehydrogenase OS=Mus musculus OX=10090 GN=Gapdh PE=1 SV=2;tr|A0A0A0MQF6|A0A0A0MQF6_MOUSE Glyceraldehy	1	0.000419119	141.39	139.88	0.999999	0.000980407	130.27	0.999999	0.000980407	129.47	1	0.000419119	141.39	1	0.00119623	129.47	0.999997	0.000980407	129.47	1	0.000465405	139.88	1	K	STGVFTTMEKAGAHLKGGAKRVIISAPSADA	AGAHLK(1)GGAK	6	2	0.20021	14490000000	172960000	214500000	378190000	319730000	309460000	250600000	0.870264	0.59649
D2KHZ9;P16858;A0A0A0MQF6;S4R1W1;A0A1D5RLD8;S4R257;Q3TUZ9;Q8CEV2;Q8BJ40	213	D2KHZ9	D2KHZ9	Glyceraldehyde-3-phosphate dehydrogenase	GAPDH;Gapdh;Gm3839;Gm10481;3000002C10Rik;Gm6498	tr|D2KHZ9|D2KHZ9_MOUSE Glyceraldehyde-3-phosphate dehydrogenase OS=Mus musculus OX=10090 GN=GAPDH PE=2 SV=1;sp|P16858|G3P_MOUSE Glyceraldehyde-3-phosphate dehydrogenase OS=Mus musculus OX=10090 GN=Gapdh PE=1 SV=2;tr|A0A0A0MQF6|A0A0A0MQF6_MOUSE Glyceraldehy	0.994467	1.67488e-07	113.99	96.666	0.948424	5.31118e-05	84.829	0.952012	7.82297e-05	87.719	0.864983	1.67595e-05	88.427	0.983097	3.43306e-06	100.35	0.994467	7.55343e-06	96.666	0.983097	1.67488e-07	113.99	1	K	RGAAQNIIPASTGAAKAVGKVIPELNGKLTG	GAAQNIIPASTGAAK(0.994)AVGK(0.006)	15	3	0.20639	878720000	133830000	127190000	139700000	157990000	176320000	134270000	0.855179	0.14942
D2KHZ9;P16858;A0A0A0MQF6;S4R1W1;A0A1D5RLD8;S4R257;Q3TUZ9;W8QM43	261	D2KHZ9	D2KHZ9	Glyceraldehyde-3-phosphate dehydrogenase	GAPDH;Gapdh;Gm3839;Gm10481	tr|D2KHZ9|D2KHZ9_MOUSE Glyceraldehyde-3-phosphate dehydrogenase OS=Mus musculus OX=10090 GN=GAPDH PE=2 SV=1;sp|P16858|G3P_MOUSE Glyceraldehyde-3-phosphate dehydrogenase OS=Mus musculus OX=10090 GN=Gapdh PE=1 SV=2;tr|A0A0A0MQF6|A0A0A0MQF6_MOUSE Glyceraldehy	1	0.00012073	126.07	126.07	1	0.000155215	122.28	1	0.00012073	126.07	1	0.00135309	105.4	1	0.000140834	123.86	1	0.00181306	101.65	1	0.00149814	103.55	1	K	RLEKPAKYDDIKKVVKQASEGPLKGILGYTE	VVK(1)QASEGPLK	3	2	-0.10221	678100000	50178000	57029000	47240000	93091000	71321000	57526000	0.695902	0.104528
D2KHZ9;P16858;A0A0A0MQF6;A0A1D5RLD8;S4R257;Q3TUZ9;Q8CEV2	249	D2KHZ9	D2KHZ9	Glyceraldehyde-3-phosphate dehydrogenase	GAPDH;Gapdh;Gm10481;3000002C10Rik	tr|D2KHZ9|D2KHZ9_MOUSE Glyceraldehyde-3-phosphate dehydrogenase OS=Mus musculus OX=10090 GN=GAPDH PE=2 SV=1;sp|P16858|G3P_MOUSE Glyceraldehyde-3-phosphate dehydrogenase OS=Mus musculus OX=10090 GN=Gapdh PE=1 SV=2;tr|A0A0A0MQF6|A0A0A0MQF6_MOUSE Glyceraldehy	0.999015	0.0203274	63.944	63.944				0		NaN	0		NaN	0		NaN	0		NaN	0.999015	0.0203274	63.944	1	K	PTPNVSVVDLTCRLEKPAKYDDIKKVVKQAS	LEK(0.999)PAK(0.001)YDDIK	3	3	-0.45802	61979000		11286000	12475000	14475000	14562000	9181500	0.932572	0.737837
D2KHZ9;P16858;A0A0A0MQF6;S4R1W1;A0A1D5RLD8;S4R257;V9GXA7	192	D2KHZ9	D2KHZ9	Glyceraldehyde-3-phosphate dehydrogenase	GAPDH;Gapdh;Gm3839;Gm15294	tr|D2KHZ9|D2KHZ9_MOUSE Glyceraldehyde-3-phosphate dehydrogenase OS=Mus musculus OX=10090 GN=GAPDH PE=2 SV=1;sp|P16858|G3P_MOUSE Glyceraldehyde-3-phosphate dehydrogenase OS=Mus musculus OX=10090 GN=Gapdh PE=1 SV=2;tr|A0A0A0MQF6|A0A0A0MQF6_MOUSE Glyceraldehy	1	0.000480794	116.52	56.359	1	0.0610015	46.844	1	0.00821999	85.731	1	0.0422062	76.465	1	0.000480794	116.52	1	0.000612536	114.84	1	0.000480794	116.52	1	K	HAITATQKTVDGPSGKLWRDGRGAAQNIIPA	TVDGPSGK(1)LWR	8	3	2.4437	368410000	20009000	15339000	26803000	17045000	19378000	24345000	1.02276	0.913016
D0VYV6;A0A5F8MPR1;Q9WV92;A0A286YDY4;A0A3B2WBE1;A7YY80;B6ZHD1;A0A286YD84;A0A5F8MPE1;V6BQR3;A0A286YCY1	560	D0VYV6	D0VYV6	Band 4.1-like protein 3;Band 4.1-like protein 3, N-terminally processed	Epb4.1l3;Epb41l3	tr|D0VYV6|D0VYV6_MOUSE Band 4.1-like protein 3 OS=Mus musculus OX=10090 GN=Epb41l3 PE=1 SV=1;tr|A0A5F8MPR1|A0A5F8MPR1_MOUSE Band 4.1-like protein 3 OS=Mus musculus OX=10090 GN=Epb41l3 PE=4 SV=1;sp|Q9WV92|E41L3_MOUSE Band 4.1-like protein 3 OS=Mus musculus	1	0.00663395	79.659	79.659	0		NaN				0		NaN	0		NaN	1	0.0543809	54.584	1	0.00663395	79.659	1	K	TQDELMKHQTNISELKRTFLETSTETALTNE	HQTNISELK(1)R	9	3	-0.76461	66594000	8633300		11476000	17150000	12536000	16798000	0.64891	0.0887659
C9K0Z8;B2RY58;O88703;O70507	160	C9K0Z8	C9K0Z8	Potassium/sodium hyperpolarization-activated cyclic nucleotide-gated channel 2;Potassium/sodium hyperpolarization-activated cyclic nucleotide-gated channel 4	Hcn2;Hcn4	tr|C9K0Z8|C9K0Z8_MOUSE Hyperpolarization-activated cation channel 2 OS=Mus musculus OX=10090 GN=Hcn2 PE=2 SV=1;tr|B2RY58|B2RY58_MOUSE Hyperpolarization-activated, cyclic nucleotide-gated K+ 4 OS=Mus musculus OX=10090 GN=Hcn4 PE=1 SV=1;sp|O88703|HCN2_MOUSE	1	0.00139506	92.838	85.622	1	0.00219837	92.838	0		NaN	1	0.0148444	58.676	1	0.0182357	55.401	1	0.0038418	82.287	1	0.00139506	85.622	1	K	QPGVNKFSLRMFGSQKAVEREQERVKSAGAW	MFGSQK(1)AVER	6	3	0.086271	195030000	14522000	20786000	18809000		13824000	13811000	1.30552	0.175096
B9EKJ1;A3KGU7;B2RXX6;A3KGU9;P16546;A3KGU5;B7ZWK3;E9Q447;Q3TYI8;Q58ES7;Q6PA04	2057	B9EKJ1	B9EKJ1	Spectrin alpha chain, non-erythrocytic 1	Sptan1	tr|B9EKJ1|B9EKJ1_MOUSE Spna2 protein OS=Mus musculus OX=10090 GN=Sptan1 PE=2 SV=1;tr|A3KGU7|A3KGU7_MOUSE Spectrin alpha chain, non-erythrocytic 1 OS=Mus musculus OX=10090 GN=Sptan1 PE=1 SV=1;tr|B2RXX6|B2RXX6_MOUSE Spna2 protein OS=Mus musculus OX=10090 GN=	1	0.00297688	75.509	75.509	1	0.0133013	60.167	1	0.0133013	60.167				0		NaN	1	0.00297688	75.509	0		NaN	1	K	TALKDQLLAAKHIQSKAIEARHASLMKRWTQ	HIQSK(1)AIEAR	5	3	-0.57151	240990000	34489000	32071000		46129000	79786000	48513000	0.572385	0.17445
B9EKJ1;A3KGU7;B2RXX6;A3KGU9;P16546	1057	B9EKJ1	B9EKJ1	Spectrin alpha chain, non-erythrocytic 1	Sptan1	tr|B9EKJ1|B9EKJ1_MOUSE Spna2 protein OS=Mus musculus OX=10090 GN=Sptan1 PE=2 SV=1;tr|A3KGU7|A3KGU7_MOUSE Spectrin alpha chain, non-erythrocytic 1 OS=Mus musculus OX=10090 GN=Sptan1 PE=1 SV=1;tr|B2RXX6|B2RXX6_MOUSE Spna2 protein OS=Mus musculus OX=10090 GN=	1	0.000236156	102.66	102.66	1	0.0112509	61.435	1	0.0021321	77.593	1	0.0213555	57.175	1	0.00201651	78.342	1	0.0582953	44.614	1	0.000236156	102.66	1	K	IALRQGQIDNQTRITKEAGSVSLRMKQVEEL	ITK(1)EAGSVSLR	3	3	-1.6083	113350000	29133000	17504000		20991000	21528000	24194000	1.0486	0.826361
B9EHN0;A0A1S6GWH5;Q02053	635	B9EHN0	B9EHN0	Ubiquitin-like modifier-activating enzyme 1	Uba1	tr|B9EHN0|B9EHN0_MOUSE Ubiquitin-like modifier activating enzyme 1 OS=Mus musculus OX=10090 GN=Uba1 PE=1 SV=1;tr|A0A1S6GWH5|A0A1S6GWH5_MOUSE UBA_e1_C domain-containing protein OS=Mus musculus OX=10090 GN=Uba1 PE=2 SV=1;sp|Q02053|UBA1_MOUSE Ubiquitin-like m	1	6.09345e-59	207.82	66.644	1	1.94909e-14	131.09	0		NaN	1	3.40749e-14	126.25	1	1.05814e-36	176.46	1	6.09345e-59	207.82	1	0.000290612	66.644	1	K	SSQDPPEKSIPICTLKNFPNAIEHTLQWARD	SIPICTLK(1)NFPNAIEHTLQWAR	8	4	-0.24904	2712000000	141130000	56628000	240930000	309910000	278510000	425620000	0.432614	0.0509922
B7ZNF6;E9QKH8;O35927;Q3USD8	699	B7ZNF6	B7ZNF6	Catenin delta-2	Ctnnd2	tr|B7ZNF6|B7ZNF6_MOUSE Catenin delta-2 OS=Mus musculus OX=10090 GN=Ctnnd2 PE=1 SV=1;tr|E9QKH8|E9QKH8_MOUSE Catenin delta-2 OS=Mus musculus OX=10090 GN=Ctnnd2 PE=1 SV=1;sp|O35927|CTND2_MOUSE Catenin delta-2 OS=Mus musculus OX=10090 GN=Ctnnd2 PE=1 SV=1;tr|Q3	1	0.00114851	97.734	74.962	1	0.00161824	92.866	1	0.0540752	43.897	1	0.00700885	75.474	1	0.00114851	97.734	1	0.00723458	74.962	0		NaN	1	K	IPHSGWENSPLQDDRKIQLHSSQVLRNATGC	K(1)IQLHSSQVLR	1	3	-0.22306	233320000	28621000	27597000	32408000	63001000	33744000	47953000	0.612489	0.094718
B7ZC46;B1AQY9;B1AQZ0;Q8CHH9	329	B7ZC46	B7ZC46	Septin-8	SEPT8	tr|B7ZC46|B7ZC46_MOUSE Septin 8 OS=Mus musculus OX=10090 GN=Sept8 PE=1 SV=1;tr|B1AQY9|B1AQY9_MOUSE Septin 8 OS=Mus musculus OX=10090 GN=Sept8 PE=1 SV=1;tr|B1AQZ0|B1AQZ0_MOUSE Septin 8 OS=Mus musculus OX=10090 GN=Sept8 PE=1 SV=1;sp|Q8CHH9|SEPT8_MOUSE Septin	1	0.00212443	100.55	77.062	1	0.00282735	89.266	1	0.0112466	68.355	1	0.00212443	100.55	1	0.00239372	96.229	1	0.0254602	62.466	1	0.00637352	77.062	1	K	DSQPFSLQETYEAKRKEFLSELQRKEEEMRQ	RK(1)EFLSELQR	2	3	-0.54548	189060000	29519000	28800000	26808000	31923000	33769000	38239000	0.819072	0.0373538
B7U582;P17156;Q3UBA6;P63017;Q3ULM1;Q3U9L2;Q3TRH3;Q3TEK2;Q3TQ13;Q3TH56;Q3TF16;Q3TZJ3;Q3UDS0;Q3KQJ4;Q3TH04;Q3TB63;Q3UXU1;Q3UBR0;Q504P4	454	B7U582;Q3UBA6;Q504P4	Q3UBA6	Heat shock-related 70 kDa protein 2;Heat shock cognate 71 kDa protein	Hspa2;Hspa8	tr|B7U582|B7U582_MOUSE Heat shock protein 70-2 OS=Mus musculus OX=10090 PE=3 SV=1;sp|P17156|HSP72_MOUSE Heat shock-related 70 kDa protein 2 OS=Mus musculus OX=10090 GN=Hspa2 PE=1 SV=2;tr|Q3UBA6|Q3UBA6_MOUSE Uncharacterized protein OS=Mus musculus OX=10090	1	0.000334392	107.21	107.21				0		NaN	1	0.000334392	107.21	0		NaN	0.999678	0.0347857	55.064	0.999997	0.00172215	85.731	1	K	PGVLIQVYEGERAMTKDNNLLGKFELTGIPP;SSVLVQVYEGERAMTKDNNLLGKFDLTGIPP	AMTK(1)DNNLLGK	4	2	-0.38755	43550000		10685000	10272000	6810200	6415800	9367100	1.39138	0.09186
B7U582;P17156;Q3UBA6;P63017;Q3ULM1;Q3U9L2;Q3TRH3;Q3TEK2;Q3TQ13;Q3TH56;Q3TF16;Q3TZJ3;Q3UDS0;Q3KQJ4;Q3TH04;Q3TB63;Q3UXU1;Q504P4	351	B7U582;Q3UBA6;Q504P4	Q3UBA6	Heat shock-related 70 kDa protein 2;Heat shock cognate 71 kDa protein	Hspa2;Hspa8	tr|B7U582|B7U582_MOUSE Heat shock protein 70-2 OS=Mus musculus OX=10090 PE=3 SV=1;sp|P17156|HSP72_MOUSE Heat shock-related 70 kDa protein 2 OS=Mus musculus OX=10090 GN=Hspa2 PE=1 SV=2;tr|Q3UBA6|Q3UBA6_MOUSE Uncharacterized protein OS=Mus musculus OX=10090	1	4.05058e-06	129	129	1	0.00028647	100.93	1	8.44516e-05	113.38	1	0.000127767	109.39	1	4.05058e-06	129	1	4.05058e-06	129	1	0.00016044	115.65	1	K	DIVLVGGSTRIPKIQKLLQDFFNGKELNKSI;EIVLVGGSTRIPKIQKLLQDFFNGKELNKSI	IQK(1)LLQDFFNGK	3	3	-0.28895	269750000	28167000	22816000	44917000	53605000	85910000	34330000	0.551641	0.189473
B7U582;P17156;Q3UBA6;P63017;Q3ULM1;Q3U9L2;Q3TRH3;Q3TEK2;Q3TQ13;Q3TH56;Q3TF16;Q3TZJ3;Q3UDS0;Q3KQJ4;Q3TH04;Q3UXU1;Q3UBR0;Q3TU85;Q3TAI8;A1E2B8;Q61696;P17879;O88688;Q61698;Q91ZU5;Q91ZU4;Q504P4	510	B7U582;Q3UBA6;Q504P4	Q3UBA6	Heat shock-related 70 kDa protein 2;Heat shock cognate 71 kDa protein;Heat shock 70 kDa protein 1A;Heat shock 70 kDa protein 1B	Hspa2;Hspa8;Hspa1b;Hspa1a;Hsp70.3;Hsc70t	tr|B7U582|B7U582_MOUSE Heat shock protein 70-2 OS=Mus musculus OX=10090 PE=3 SV=1;sp|P17156|HSP72_MOUSE Heat shock-related 70 kDa protein 2 OS=Mus musculus OX=10090 GN=Hspa2 PE=1 SV=2;tr|Q3UBA6|Q3UBA6_MOUSE Uncharacterized protein OS=Mus musculus OX=10090	1	2.64314e-17	236.03	202.17	1	4.2315e-05	176.4	1	3.30201e-11	209.36	1	1.91483e-11	215.1	1	2.64314e-17	236.03	1	2.47094e-07	192.6	1	6.9769e-08	202.17	1	K	DKSTGKENKITITNDKGRLSKDDIDRMVQEA;DKSTGKENKITITNDKGRLSKEDIERMVQEA	ITITNDK(1)GR	7	2	0.057551	2716100000	302190000	354330000	282800000	429450000	420020000	354380000	0.780263	0.0503479
B2RY70;Q9D486	40	B2RY70	B2RY70	C-Maf-inducing protein	Cmip	tr|B2RY70|B2RY70_MOUSE 4933407C03Rik protein OS=Mus musculus OX=10090 GN=Cmip PE=2 SV=1;sp|Q9D486|CMIP_MOUSE C-Maf-inducing protein OS=Mus musculus OX=10090 GN=Cmip PE=1 SV=3	1	1.04302e-05	157.99	157.99	1	1.04302e-05	157.99	0.999997	0.00225237	123.35	0.999995	0.00239978	122.13	0.999999	0.00304425	118.21	1	0.00112537	92.538	0.999976	0.00526885	106.88	1	K	DIQVCVIRHPRTFLSKILTSKFLRRWEPHHL	TFLSK(1)ILTSK	5	2	0.37299	2085500000	234870000	241920000	165520000	182400000	200070000	151820000	1.20217	0.270137
B2RY26;B2RXX9;Q2TAW4;B2RQQ1;Q91Z83;Q02566	1444	B2RY26	B2RY26	Myosin-7;Myosin-6	Myh7;Myh6	tr|B2RY26|B2RY26_MOUSE Myh7 protein OS=Mus musculus OX=10090 GN=Myh7 PE=2 SV=1;tr|B2RXX9|B2RXX9_MOUSE Myosin, heavy polypeptide 7, cardiac muscle, beta OS=Mus musculus OX=10090 GN=Myh7 PE=2 SV=1;tr|Q2TAW4|Q2TAW4_MOUSE Myosin, heavy polypeptide 6, cardiac m	0.974483	0.0199994	83.313	83.313	0.974483	0.0199994	83.313	0.868521	0.0438664	73.665	0		NaN				0		NaN	0.874177	0.0438664	73.665	1	K	MVDVERSNAAAAALDKKQRNFDKILAEWKQK	SNAAAAALDK(0.974)K(0.026)	10	2	-0.34061	567740000	100520000	91066000	93343000		135370000	147440000	0.671662	0.00409017
B2RVP5;Q3THW5;P0C0S6;Q8R029;Q3TFU6;Q3UA95	122	B2RVP5	B2RVP5	Histone H2A;Histone H2A.V;Histone H2A.Z	H2afv;H2afz	tr|B2RVP5|B2RVP5_MOUSE Histone H2A OS=Mus musculus OX=10090 GN=H2az2 PE=2 SV=1;sp|Q3THW5|H2AV_MOUSE Histone H2A.V OS=Mus musculus OX=10090 GN=H2afv PE=1 SV=3;sp|P0C0S6|H2AZ_MOUSE Histone H2A.Z OS=Mus musculus OX=10090 GN=H2az1 PE=1 SV=2;tr|Q8R029|Q8R029_MO	0.999986	0.00629195	106.42	106.42	0		NaN	0.999986	0.00629195	106.42	0		NaN	0.999872	0.00875461	95.502	0.989876	0.0236589	76.465	0.999717	0.00952585	92.051	2	K	GGGVIPHIHKSLIGKKGQQKTA_________	SLIGK(1)K(1)GQQK	6	3	-0.037283	284420000	32042000	35017000	49941000	39484000	51122000	61784000	0.767767	0.237169
B2RVD5;Q8CGP1;Q8CBB6;Q921L4;Q6ZWY9;Q64478;P10853;A0JLV3;B2RTK3;Q8CGP2;Q64525;Q64475;P10854;A0JNS9;P70696;Q9D2U9;Q8CGP0	109	B2RVD5;Q6ZWY9;Q9D2U9	Q6ZWY9	Histone H2B;Histone H2B type 1-K;Histone H2B type 1-C/E/G;Histone H2B type 1-H;Histone H2B type 1-F/J/L;Histone H2B type 1-P;Histone H2B type 2-B;Histone H2B type 1-B;Histone H2B type 1-M;Histone H2B type 1-A;Histone H2B type 3-A;Histone H2B type 3-B	Hist1h2bk;Hist1h2br;LOC665622;Hist1h2bc;Hist1h2bh;Hist1h2bf;Hist1h2bj;Hist1h2bm;Hist1h2bp;Hist2h2bb;Hist1h2bb;Hist1h2ba;Hist3h2ba;Hist3h2bb	tr|B2RVD5|B2RVD5_MOUSE Histone H2B OS=Mus musculus OX=10090 GN=H2bc12 PE=2 SV=1;sp|Q8CGP1|H2B1K_MOUSE Histone H2B type 1-K OS=Mus musculus OX=10090 GN=H2bc12 PE=1 SV=3;tr|Q8CBB6|Q8CBB6_MOUSE Histone H2B OS=Mus musculus OX=10090 GN=Hist1h2bq PE=2 SV=1;tr|Q9	0.999991	1.19713e-06	110.22	101.05	0.999819	0.000244963	80.07	0.999936	2.77838e-05	95.767	0.999991	1.89239e-06	103.01	0.999988	1.19713e-06	110.22	0.999991	1.19713e-06	110.22	0.999875	2.63921e-05	92.551	1	K	EIQTAVRLLLPGELAKHAVSEGTKAVTKYTS;EVQTAVRLLLPGELAKHAVSEGTKAVTKYTS	LLLPGELAK(1)HAVSEGTK	9	3	-0.18559	1382800000	83512000	121330000	98715000	117070000	186400000	179000000	0.629173	0.0722223
B2RVD5;Q8CGP1;Q8CBB6;Q921L4;Q8VEE3;Q6ZWY9;Q64478;P10853;A0JLV3;B2RTK3;Q8CGP2;Q64525;Q64475;P10854;A0JNS9;P70696;Q9D2U9;Q8CGP0	47	B2RVD5;Q6ZWY9;Q9D2U9	Q6ZWY9	Histone H2B;Histone H2B type 1-K;Histone H2B type 1-C/E/G;Histone H2B type 1-H;Histone H2B type 1-F/J/L;Histone H2B type 1-P;Histone H2B type 2-B;Histone H2B type 1-B;Histone H2B type 1-M;Histone H2B type 1-A;Histone H2B type 3-A;Histone H2B type 3-B	Hist1h2bk;Hist1h2br;LOC665622;Hist2h2bb;Hist1h2bc;Hist1h2bh;Hist1h2bf;Hist1h2bj;Hist1h2bm;Hist1h2bp;Hist1h2bb;Hist1h2ba;Hist3h2ba;Hist3h2bb	tr|B2RVD5|B2RVD5_MOUSE Histone H2B OS=Mus musculus OX=10090 GN=H2bc12 PE=2 SV=1;sp|Q8CGP1|H2B1K_MOUSE Histone H2B type 1-K OS=Mus musculus OX=10090 GN=H2bc12 PE=1 SV=3;tr|Q8CBB6|Q8CBB6_MOUSE Histone H2B OS=Mus musculus OX=10090 GN=Hist1h2bq PE=2 SV=1;tr|Q9	1	5.68444e-06	117.2	117.2	0.999905	0.0249594	48.177	1	0.000909957	75.764	1	1.3229e-05	112.72	0.999996	0.00245755	66.784	0.999967	0.00746654	56.793	1	5.68444e-06	117.2	1	K	RGRKESYSIYVYKVLKQVHPDTGISSKAMGI;RSRKESYSVYVYKVLKQVHPDTGISSKAMGI	VLK(1)QVHPDTGISSK	3	3	-0.22685	141800000	24383000	13164000	24306000	20587000	31751000	27613000	0.773636	0.289953
B2RVD5;Q8CGP1;Q8CBB6;Q921L4	121	B2RVD5	B2RVD5	Histone H2B;Histone H2B type 1-K	Hist1h2bk;Hist1h2br;LOC665622	tr|B2RVD5|B2RVD5_MOUSE Histone H2B OS=Mus musculus OX=10090 GN=H2bc12 PE=2 SV=1;sp|Q8CGP1|H2B1K_MOUSE Histone H2B type 1-K OS=Mus musculus OX=10090 GN=H2bc12 PE=1 SV=3;tr|Q8CBB6|Q8CBB6_MOUSE Histone H2B OS=Mus musculus OX=10090 GN=Hist1h2bq PE=2 SV=1;tr|Q9	1	0.000374228	155	139.88	1	0.00477033	126.41	1	0.00153032	139.88	1	0.000374228	155	1	0.00140266	141.52	1	0.00270144	113.71	1	0.00347755	120.46	1	K	ELAKHAVSEGTKAVTKYTSAK__________	AVTK(1)YTSAK	4	2	-0.14903	9075900000	798870000	754280000	743540000	797920000	1410900000	1162300000	0.681284	0.115722
B2RT97;Q9WVJ2;E9Q5I9;E9Q0U1	115	B2RT97	B2RT97	26S proteasome non-ATPase regulatory subunit 13	Psmd13	tr|B2RT97|B2RT97_MOUSE Proteasome (Prosome, macropain) 26S subunit, non-ATPase, 13 OS=Mus musculus OX=10090 GN=Psmd13 PE=1 SV=1;sp|Q9WVJ2|PSD13_MOUSE 26S proteasome non-ATPase regulatory subunit 13 OS=Mus musculus OX=10090 GN=Psmd13 PE=1 SV=1;tr|E9Q5I9|E9Q	0.999917	5.42937e-05	91.657	78.244	0.999917	0.000198171	78.244	0.999895	0.000170681	82.837	0.99738	0.0369204	47.855				0.999858	5.42937e-05	91.657	0		NaN	1	K	TREKVKSSDEAVILCKTAIGALKLNIGDLQA	SSDEAVILCK(1)TAIGALK	10	3	0.86284	178250000		31534000	15854000		105010000	25855000	0.362114	0.409598
B2RSN3;Q9CWF2;Q99J49;P68372;Q9DCR1;Q9CVR0;P99024;Q7TMM9;Q9D6F9	216	B2RSN3;P68372;P99024;Q7TMM9;Q9D6F9	P68372	Tubulin beta-2B chain;Tubulin beta-4B chain;Tubulin beta-5 chain;Tubulin beta-2A chain;Tubulin beta-4A chain	Tubb2b;Tubb2a;Tubb4b;Tubb5;Tubb4a	tr|B2RSN3|B2RSN3_MOUSE Tubulin beta chain OS=Mus musculus OX=10090 GN=Tubb2b PE=1 SV=1;sp|Q9CWF2|TBB2B_MOUSE Tubulin beta-2B chain OS=Mus musculus OX=10090 GN=Tubb2b PE=1 SV=1;tr|Q99J49|Q99J49_MOUSE Tubb2a protein (Fragment) OS=Mus musculus OX=10090 GN=Tub	1	1.12679e-44	174.31	83.879	1	0.0532538	22.241	1	7.64518e-05	63.625	0		NaN	0		NaN	1	1.12679e-44	174.31	1	5.79865e-06	83.879	1	K	CIDNEALYDICFRTLKLTTPTYGDLNHLVSA;SIDNEALYDICFRTLKLTTPTYGDLNHLVSA	TLK(1)LTTPTYGDLNHLVSATMSGVTTCLR	3	4	-1.2054	595230000	64328000		89465000	67352000	77853000	26139000	1.34635	0.442656
B2RSH2	92	B2RSH2	B2RSH2	Guanine nucleotide-binding protein G(i) subunit alpha-1	Gnai1	sp|B2RSH2|GNAI1_MOUSE Guanine nucleotide-binding protein G(i) subunit alpha-1 OS=Mus musculus OX=10090 GN=Gnai1 PE=1 SV=1	1	0.00075557	115.13	111.61	1	0.0198947	53.798	1	0.00095549	98.898	1	0.00639065	78.116	1	0.00075557	115.13	1	0.000858457	102.53	1	0.00256917	111.61	1	K	TIQSIIAIIRAMGRLKIDFGDSARADDARQL	LK(1)IDFGDSAR	2	2	0.16004	301740000	44657000	38776000	22687000	40902000	65807000	54391000	0.658721	0.133125
B2RRX2;P63328;Q4V9X0	32	B2RRX2;Q4V9X0	B2RRX2	Serine/threonine-protein phosphatase;Serine/threonine-protein phosphatase 2B catalytic subunit alpha isoform	Ppp3ca	tr|B2RRX2|B2RRX2_MOUSE Serine/threonine-protein phosphatase OS=Mus musculus OX=10090 GN=Ppp3ca PE=2 SV=1;sp|P63328|PP2BA_MOUSE Serine/threonine-protein phosphatase 2B catalytic subunit alpha isoform OS=Mus musculus OX=10090 GN=Ppp3ca PE=1 SV=1;tr|Q4V9X0|Q4	1	1.98243e-16	175.21	175.21	1	2.49817e-07	128.22	1	4.51694e-05	109.07	1	2.81224e-11	152.88	1	1.98243e-16	175.21	1	2.24509e-07	129.17	1	2.20031e-16	173.72	1	K	VVKAVPFPPSHRLTAKEVFDNDGKPRVDILK	LTAK(1)EVFDNDGKPR	4	3	-0.50324	444680000	64010000	62620000	60456000	89405000	94923000	66699000	0.745282	0.0704181
B2RQQ5;P14873	852	B2RQQ5	B2RQQ5	Microtubule-associated protein 1B;MAP1B heavy chain;MAP1 light chain LC1	Map1b	tr|B2RQQ5|B2RQQ5_MOUSE Microtubule-associated protein 1B OS=Mus musculus OX=10090 GN=Map1b PE=2 SV=1;sp|P14873|MAP1B_MOUSE Microtubule-associated protein 1B OS=Mus musculus OX=10090 GN=Map1b PE=1 SV=2	1	5.63882e-05	100.58	100.58	1	0.000382904	84.94				0.999963	0.0133486	53.519	0		NaN	1	5.63882e-05	100.58	1	0.000483396	83.404	1	K	FEELKAEEIDVAKDIKPQLELIEDEEKLKET	DIK(1)PQLELIEDEEKLK	3	3	1.3388	157430000	27265000		23347000	43064000	38925000	24834000	0.71069	0.251554
B2RQQ5;P14873	877	B2RQQ5	B2RQQ5	Microtubule-associated protein 1B;MAP1B heavy chain;MAP1 light chain LC1	Map1b	tr|B2RQQ5|B2RQQ5_MOUSE Microtubule-associated protein 1B OS=Mus musculus OX=10090 GN=Map1b PE=2 SV=1;sp|P14873|MAP1B_MOUSE Microtubule-associated protein 1B OS=Mus musculus OX=10090 GN=Map1b PE=1 SV=2	0.982736	0.00895896	50.957	50.957	0		NaN	0.981614	0.0248107	45.357	0.982736	0.00895896	50.957	0.974208	0.0102736	50.493	0.945035	0.0469031	37.552	0.941126	0.0269897	44.587	1	K	EKLKETQPGEAYVIQKETEVSKGSAESPDEG	ETQPGEAYVIQK(0.983)ETEVSK(0.017)	12	3	0.97145	196750000	34098000	32274000	25696000	25034000	25437000	42591000	0.989319	0.960727
B2CSK2;A1L347;P16627;Q9QWU1	509	B2CSK2	B2CSK2	Heat shock 70 kDa protein 1-like	Hspa1l	tr|B2CSK2|B2CSK2_MOUSE Heat shock protein 1-like protein OS=Mus musculus OX=10090 PE=3 SV=1;tr|A1L347|A1L347_MOUSE Heat shock protein 1-like OS=Mus musculus OX=10090 GN=Hspa1l PE=1 SV=1;sp|P16627|HS71L_MOUSE Heat shock 70 kDa protein 1-like OS=Mus musculus	1	2.64314e-17	236.03	202.17	1	4.2315e-05	176.4	1	3.30201e-11	209.36	1	1.91483e-11	215.1	1	2.64314e-17	236.03	1	2.47094e-07	192.6	1	6.9769e-08	202.17	1	K	DKSTGKANKITITNDKGRLSKEEIERMVQEA	ITITNDK(1)GR	7	2	0.057551	2716100000	302190000	354330000	282800000	429450000	420020000	354380000	0.780263	0.0503479
B1AWN6;A0A5H1ZRM8;A0A0R5RP29;A0A0R5RP28;F7AMU5;A0A571BFW3;A0A571BEB6;A0A571BG54	455	B1AWN6	B1AWN6	Sodium channel protein	Scn2a1	sp|B1AWN6|SCN2A_MOUSE Sodium channel protein type 2 subunit alpha OS=Mus musculus OX=10090 GN=Scn2a PE=1 SV=1;tr|A0A5H1ZRM8|A0A5H1ZRM8_MOUSE Sodium channel protein type 2 subunit alpha OS=Mus musculus OX=10090 GN=Scn2a PE=4 SV=1;tr|A0A0R5RP29|A0A0R5RP29_MO	1	2.29217e-05	100.02	84.581	1	6.49656e-05	93.371	1	0.0573219	47.016	1	0.000102138	87.49	1	2.29217e-05	100.02	1	0.0106007	58.693	1	0.000238996	84.581	1	K	EQKEAEFQQMLEQLKKQQEEAQAAAAAASAE	K(1)QQEEAQAAAAAASAESR	1	3	-1.521	145330000	25626000	19568000	25611000	35115000	22960000	16447000	0.950122	0.842101
B1AWE0;Q6PFA2;B1AWE1;B1AWD8;B1AWD9;O08585;Q3THU7	191	B1AWE0	B1AWE0	Clathrin light chain A	Clta	tr|B1AWE0|B1AWE0_MOUSE Clathrin light chain OS=Mus musculus OX=10090 GN=Clta PE=1 SV=1;tr|Q6PFA2|Q6PFA2_MOUSE Clathrin light chain OS=Mus musculus OX=10090 GN=Clta PE=1 SV=1;tr|B1AWE1|B1AWE1_MOUSE Clathrin light chain OS=Mus musculus OX=10090 GN=Clta PE=1	0.994263	0.0128103	60.641	43.958	0		NaN	0		NaN	0		NaN				0.992149	0.0128103	60.641	0.994263	0.0609962	43.958	1	K	GTEWERVARLCDFNPKSSKQAKDVSRMRSVL	LCDFNPK(0.994)SSK(0.006)	7	3	-0.44139	63509000	12143000	15485000	11951000		10738000	13193000	1.10259	0.531586
B0LAA9;P09411;S4R2M7;P09041	30	B0LAA9;P09411	P09411	Phosphoglycerate kinase;Phosphoglycerate kinase 1;Phosphoglycerate kinase 2	Pgk1;Pgk2	tr|B0LAA9|B0LAA9_MOUSE Phosphoglycerate kinase (Fragment) OS=Mus musculus OX=10090 GN=Pgk1 PE=2 SV=1;sp|P09411|PGK1_MOUSE Phosphoglycerate kinase 1 OS=Mus musculus OX=10090 GN=Pgk1 PE=1 SV=4;tr|S4R2M7|S4R2M7_MOUSE Phosphoglycerate kinase OS=Mus musculus OX	1	2.52965e-07	118.31	118.31				0		NaN	0		NaN	1	1.49888e-05	97.904	1	6.90236e-07	114.56	1	2.52965e-07	118.31	1	K	KGKRVVMRVDFNVPMKNNQITNNQRIKAAVP	VDFNVPMK(1)NNQITNNQR	8	3	-0.2625	164860000		20011000	20269000	18814000		16107000	1.15346	0.187542
A8IP69;P61982;Q9JJ20;O70456;P63101;A0A2I3BQ03;P68510	127	A8IP69;Q9JJ20;P63101;P68510	P63101	14-3-3 protein gamma;14-3-3 protein gamma, N-terminally processed;14-3-3 protein sigma;14-3-3 protein zeta/delta;14-3-3 protein eta	Ywhag;Sfn;Ywhaz;Ywhah	tr|A8IP69|A8IP69_MOUSE 14-3-3 protein gamma subtype OS=Mus musculus OX=10090 GN=Ywhag PE=1 SV=1;sp|P61982|1433G_MOUSE 14-3-3 protein gamma OS=Mus musculus OX=10090 GN=Ywhag PE=1 SV=2;tr|Q9JJ20|Q9JJ20_MOUSE 14-3-3 protein sigma OS=Mus musculus OX=10090 GN=S	1	0.0137474	104.8	70.67	1	0.0266022	104.8	1	0.0137474	95.62	1	0.019369	76.847	1	0.0247745	77.674	1	0.0174892	71.715	1	0.0229619	91.906	1	K	CNDFQYESKVFYLKMKGDYYRYLAEVASGEK;CSETQYESKVFYLKMKGDYYRYLAEVATGEK;KGAGDAESRVFYLKMKGDYYRYLAEVATGDD;PNASQPESKVFYLKMKGDYYRYLAEVAAGDD	MK(1)GDYYR	2	3	0.055071	4258800000	335170000	323900000	355150000	206350000	367240000	312190000	1.145	0.423592
A8IP69;P61982	162	A8IP69	A8IP69	14-3-3 protein gamma;14-3-3 protein gamma, N-terminally processed	Ywhag	tr|A8IP69|A8IP69_MOUSE 14-3-3 protein gamma subtype OS=Mus musculus OX=10090 GN=Ywhag PE=1 SV=1;sp|P61982|1433G_MOUSE 14-3-3 protein gamma OS=Mus musculus OX=10090 GN=Ywhag PE=1 SV=2	1	4.08762e-06	90.453	44.816	1	0.000732429	62.617	0		NaN	1	4.08762e-06	90.453	1	0.017771	37.237	0		NaN	1	0.00749492	44.816	1	K	VESSEKAYSEAHEISKEHMQPTHPIRLGLAL	AYSEAHEISK(1)EHMQPTHPIR	10	5	-0.13615	140720000	10589000	5348700	17067000	8484200	8232300		1.31625	0.588454
A8IP69;P61982	69	A8IP69	A8IP69	14-3-3 protein gamma;14-3-3 protein gamma, N-terminally processed	Ywhag	tr|A8IP69|A8IP69_MOUSE 14-3-3 protein gamma subtype OS=Mus musculus OX=10090 GN=Ywhag PE=1 SV=1;sp|P61982|1433G_MOUSE 14-3-3 protein gamma OS=Mus musculus OX=10090 GN=Ywhag PE=1 SV=2	0.999974	9.82787e-06	114.82	114.82	0.925136	0.00040416	76.391	0.926107	0.000103867	89.466	0.999974	9.82787e-06	114.82	0.982513	0.0263904	45.14	0.919897	0.00584023	53.169	0.989859	0.000380827	77.222	1	K	GARRSSWRVISSIEQKTSADGNEKKIEMVRA	VISSIEQK(1)TSADGNEK	8	2	0.66822	205240000	23256000	30027000	27233000	55933000	27511000	28651000	0.718284	0.329773
A8IP69;P61982	142	A8IP69	A8IP69	14-3-3 protein gamma;14-3-3 protein gamma, N-terminally processed	Ywhag	tr|A8IP69|A8IP69_MOUSE 14-3-3 protein gamma subtype OS=Mus musculus OX=10090 GN=Ywhag PE=1 SV=1;sp|P61982|1433G_MOUSE 14-3-3 protein gamma OS=Mus musculus OX=10090 GN=Ywhag PE=1 SV=2	1	2.73943e-16	204.07	180.8	1	2.73943e-16	204.07	1	8.67275e-16	200.05	1	0.000177416	130.66	1	0.00509242	100.25	1	7.42045e-08	169.44	1	7.55586e-11	180.8	1	K	KGDYYRYLAEVATGEKRATVVESSEKAYSEA	YLAEVATGEK(1)R	10	2	0.031392	546510000	65868000	43922000	65828000	76632000	88695000	74820000	0.731294	0.0647818
A8DUK4;A8DUQ1;A8DUN2;A8DUL2;A8DUL0;A8DUK7;A8DUP0;A8DUK2;A8DUQ5;A8DUL7;E9Q223	18	A8DUK4	A8DUK4		Hbbt1;Hbb-bs	tr|A8DUK4|A8DUK4_MOUSE Beta-globin OS=Mus musculus OX=10090 GN=Hbb-bs PE=1 SV=1;tr|A8DUQ1|A8DUQ1_MOUSE Beta-globin OS=Mus musculus OX=10090 GN=Hbbt1 PE=3 SV=1;tr|A8DUN2|A8DUN2_MOUSE Beta-globin OS=Mus musculus OX=10090 GN=Hbbt1 PE=3 SV=1;tr|A8DUL2|A8DUL2_M	1	8.88033e-37	183.39	105.96	0		NaN	0		NaN	1	6.59004e-14	126.09	1	8.88033e-37	183.39	1	4.07464e-09	105.96	0		NaN	1	K	HLTDAEKAAVSGLWGKVNADEVGGEALGRLL	AAVSGLWGK(1)VNADEVGGEALGR	9	3	0.00096136	258290000	37713000	13471000	51295000	51505000	64222000	40086000	0.657705	0.24554
A3KML3;P68254	11	A3KML3	A3KML3	14-3-3 protein theta	Ywhaq	tr|A3KML3|A3KML3_MOUSE Tyrosine 3-monooxygenase/tryptophan 5-monooxygenase activation protein, theta polypeptide OS=Mus musculus OX=10090 GN=Ywhaq PE=2 SV=1;sp|P68254|1433T_MOUSE 14-3-3 protein theta OS=Mus musculus OX=10090 GN=Ywhaq PE=1 SV=1	1	5.31569e-05	156.51	156.51	1	5.31569e-05	154.75	1	0.000115724	148.94	1	0.000259727	137.05	1	0.000723641	150.24	1	0.00191831	134.48	1	0.000345687	156.51	1	K	_____MEKTELIQKAKLAEQAERYDDMATCM	AK(1)LAEQAER	2	2	0.25752	1936200000	74242000	92165000	72313000	64630000	148860000	105900000	0.747425	0.344785
A3KML3;P68254	158	A3KML3	A3KML3	14-3-3 protein theta	Ywhaq	tr|A3KML3|A3KML3_MOUSE Tyrosine 3-monooxygenase/tryptophan 5-monooxygenase activation protein, theta polypeptide OS=Mus musculus OX=10090 GN=Ywhaq PE=2 SV=1;sp|P68254|1433T_MOUSE 14-3-3 protein theta OS=Mus musculus OX=10090 GN=Ywhaq PE=1 SV=1	1	0.00120868	85.744	67.385	1	0.00434148	85.744	1	0.0250454	40.727	1	0.00455957	59.542	1	0.00120868	74.944	1	0.00845855	75.566	1	0.00250045	67.385	1	K	ENSQGAYQEAFDISKKEMQPTHPIRLGLALN	K(1)EMQPTHPIR	1	3	-0.4222	1331600000	48120000	59196000	78194000	55672000	84374000	48783000	0.982423	0.940793
A3KML3;P68254	9	A3KML3	A3KML3	14-3-3 protein theta	Ywhaq	tr|A3KML3|A3KML3_MOUSE Tyrosine 3-monooxygenase/tryptophan 5-monooxygenase activation protein, theta polypeptide OS=Mus musculus OX=10090 GN=Ywhaq PE=2 SV=1;sp|P68254|1433T_MOUSE 14-3-3 protein theta OS=Mus musculus OX=10090 GN=Ywhaq PE=1 SV=1	0.997693	3.97009e-05	120.52	97.075	0.985945	0.010548	111.04	0.995481	3.97009e-05	117.7	0.997693	0.000345553	97.075	0.989902	0.00095145	117.93	0.909429	0.00138633	120.52	0.979512	0.0149225	69.198	1	K	_______MEKTELIQKAKLAEQAERYDDMAT	TELIQK(0.998)AK(0.002)	6	2	0.069282	4011400000	233790000	206860000	214170000	263670000	346580000	317810000	0.705579	0.0236325
A2RTT4;P61089	92	A2RTT4	A2RTT4	Ubiquitin-conjugating enzyme E2 N	Ube2n	tr|A2RTT4|A2RTT4_MOUSE Ubiquitin-conjugating enzyme E2N OS=Mus musculus OX=10090 GN=Ube2n PE=1 SV=1;sp|P61089|UBE2N_MOUSE Ubiquitin-conjugating enzyme E2 N OS=Mus musculus OX=10090 GN=Ube2n PE=1 SV=1	0.993643	7.87132e-130	297.5	66.962	0.970817	2.52328e-49	228.8	0.983396	2.7873e-34	202.03	0.69305	3.90911e-14	143.14	0.993643	1.73264e-41	212.25	0.931406	1.40117e-71	261.02	0.930366	7.87132e-130	297.5	1	K	HPNVDKLGRICLDILKDKWSPALQIRTVLLS	ICLDILK(0.994)DK(0.006)	7	3	-0.3554	2203200000	143950000	106830000	90454000	163680000	130480000	217450000	0.666981	0.130089
A2RTT4;P61089	94	A2RTT4	A2RTT4	Ubiquitin-conjugating enzyme E2 N	Ube2n	tr|A2RTT4|A2RTT4_MOUSE Ubiquitin-conjugating enzyme E2N OS=Mus musculus OX=10090 GN=Ube2n PE=1 SV=1;sp|P61089|UBE2N_MOUSE Ubiquitin-conjugating enzyme E2 N OS=Mus musculus OX=10090 GN=Ube2n PE=1 SV=1	0.953198	4.47182e-28	176.89	176.89	0.953198	4.47182e-28	176.89	0.804511	9.12355e-07	112.5	0		NaN	0.931552	4.41664e-15	151.56	0.726232	1.40656e-14	144.8	0.714194	0.0434578	73.931	1	K	NVDKLGRICLDILKDKWSPALQIRTVLLSIQ	ICLDILK(0.047)DK(0.953)WSPALQIR	9	4	-0.40353	2060100000	296110000	178630000	301270000	356230000	420760000		0.665826	0.107251
A2RTT4;P61089	82	A2RTT4	A2RTT4	Ubiquitin-conjugating enzyme E2 N	Ube2n	tr|A2RTT4|A2RTT4_MOUSE Ubiquitin-conjugating enzyme E2N OS=Mus musculus OX=10090 GN=Ube2n PE=1 SV=1;sp|P61089|UBE2N_MOUSE Ubiquitin-conjugating enzyme E2 N OS=Mus musculus OX=10090 GN=Ube2n PE=1 SV=1	1	0.000344153	118.26	37.681	1	0.00891093	55.754	1	0.0153556	50.385	1	0.0025927	74.611	1	0.000344153	118.26	1	0.000382015	98.353	1	0.00925985	63.408	1	K	PKVRFMTKIYHPNVDKLGRICLDILKDKWSP	IYHPNVDK(1)LGR	8	4	-0.17347	1143600000	64995000	86829000	106900000	132450000	77515000	59431000	0.960385	0.894018
A2RT09;Q3UX08;Q8CBW7	179	A2RT09	A2RT09	Cysteine-rich hydrophobic domain-containing protein 1	Chic1	tr|A2RT09|A2RT09_MOUSE Cysteine-rich hydrophobic domain 1 OS=Mus musculus OX=10090 GN=Chic1 PE=2 SV=1;tr|Q3UX08|Q3UX08_MOUSE Erf4 domain-containing protein OS=Mus musculus OX=10090 GN=Chic1 PE=2 SV=1;sp|Q8CBW7|CHIC1_MOUSE Cysteine-rich hydrophobic domain-c	1	2.60269e-22	222.3	125.54	1	8.12545e-09	169.37	1	3.06851e-12	185.77	1	4.59029e-21	210.27	1	2.60269e-22	222.3	1	7.47741e-22	220.94	1	1.67592e-11	172.1	1	K	WPVICLNKRTRRSIQKLLEWENNRLYHKLAL	SIQK(1)LLEWENNR	4	3	-0.21383	1788600000	176480000	90997000	160300000	205260000	341020000	198310000	0.574513	0.118836
A2AWF8;A2AWF9;E9Q4S7;Q64455;Q3V2L7;Q61373	934	A2AWF8	A2AWF8	Protein-tyrosine-phosphatase;Receptor-type tyrosine-protein phosphatase eta	Ptprj	tr|A2AWF8|A2AWF8_MOUSE Receptor-type tyrosine-protein phosphatase eta OS=Mus musculus OX=10090 GN=Ptprj PE=1 SV=1;tr|A2AWF9|A2AWF9_MOUSE Receptor-type tyrosine-protein phosphatase eta OS=Mus musculus OX=10090 GN=Ptprj PE=1 SV=1;tr|E9Q4S7|E9Q4S7_MOUSE Recep	0.51594	0.0451748	26.754	26.754				0.51594	0.0451748	26.754	0		NaN	0		NaN	0		NaN				1	K	DDYINANYMPGYHSKKDFIATQGPLPNTLKD	LSVQTHSTDDYINANYMPGYHSK(0.484)K(0.516)	24	3	-2.144	323690000		32808000	97083000	109950000	83845000		0.670249	0.454215
A2AS47;Q68FH0;B7ZNF6;E9QKH8;O35927	176	A2AS47;B7ZNF6	B7ZNF6	Plakophilin-4;Catenin delta-2	Pkp4;Ctnnd2	tr|A2AS47|A2AS47_MOUSE Plakophilin-4 OS=Mus musculus OX=10090 GN=Pkp4 PE=1 SV=1;sp|Q68FH0|PKP4_MOUSE Plakophilin-4 OS=Mus musculus OX=10090 GN=Pkp4 PE=1 SV=1;tr|B7ZNF6|B7ZNF6_MOUSE Catenin delta-2 OS=Mus musculus OX=10090 GN=Ctnnd2 PE=1 SV=1;tr|E9QKH8|E9QK	1	5.3776e-35	241.03	218.49	1	5.64693e-21	207.34	1	1.06998e-16	199.11	1	5.8116e-12	183.03	1	2.8555e-27	229.53	1	5.3776e-35	241.03	1	1.63017e-21	218.49	1	K	ADDGATRSPSIDSIQKDPREFAWRDPELPEV;PEGTLARSPSIDSIQKDPREFGWRDPELPEV	SPSIDSIQK(1)DPR	9	2	-0.0020166	1148800000	136870000	123260000	149630000	156910000	240410000	169560000	0.722834	0.125188
A2ARJ0;Q3UGN9;Q3TQ49;Q3UMC8;P70297	159	A2ARJ0	A2ARJ0	Signal transducing adapter molecule 1	Stam	tr|A2ARJ0|A2ARJ0_MOUSE Signal transducing adapter molecule 1 (Fragment) OS=Mus musculus OX=10090 GN=Stam PE=1 SV=1;tr|Q3UGN9|Q3UGN9_MOUSE Signal transducing adapter molecule 1 OS=Mus musculus OX=10090 GN=Stam PE=1 SV=1;tr|Q3TQ49|Q3TQ49_MOUSE Uncharacterize	0.999758	4.61095e-06	114.82	114.82	0.999758	4.61095e-06	114.82	0.998365	0.0564866	34.925	0		NaN	0.999371	0.0535618	42.149	0.996615	0.0549656	35.304	0		NaN	1	K	SQAAEQAKASPALVAKDPGTVATKKEEEDLA	ASPALVAK(1)DPGTVATK	8	2	-0.86114	181190000	29582000	19704000	30571000	38505000	36108000	26716000	0.788096	0.225373
A2AQI7;Q3UYK6;P43006;A2APL5;Q3USU5;A2APL8;X2D841;A2APL7	20	A2AQI7;Q3UYK6	Q3UYK6	Amino acid transporter;Excitatory amino acid transporter 2	Slc1a2	tr|A2AQI7|A2AQI7_MOUSE Amino acid transporter (Fragment) OS=Mus musculus OX=10090 GN=Slc1a2 PE=1 SV=1;tr|Q3UYK6|Q3UYK6_MOUSE Amino acid transporter OS=Mus musculus OX=10090 GN=Slc1a2 PE=2 SV=1;sp|P43006|EAA2_MOUSE Excitatory amino acid transporter 2 OS=Mus	1	3.27842e-11	145.81	99.991	1	3.27842e-11	145.81	1	1.28492e-05	107.14	1	2.33765e-08	133.98	1	1.36301e-05	106.32	0		NaN	0		NaN	1	K	VEVRMHDSHLSSDEPKHRNLGMRMCDKLGKN	MHDSHLSSDEPK(1)HR	12	4	-0.31625	514780000	20370000	8672200	13330000	10457000	9839100		1.3918	0.432382
A2APX8;A2APX9;Q05BQ0	453	A2APX8	A2APX8	Sodium channel protein	Scn1a	sp|A2APX8|SCN1A_MOUSE Sodium channel protein type 1 subunit alpha OS=Mus musculus OX=10090 GN=Scn1a PE=1 SV=1;tr|A2APX9|A2APX9_MOUSE Sodium channel protein type 1 subunit alpha (Fragment) OS=Mus musculus OX=10090 GN=Scn1a PE=1 SV=6;tr|Q05BQ0|Q05BQ0_MOUSE S	1	3.84139e-11	125.23	86.575	1	0.000648441	77.391				0		NaN	1	3.84139e-11	125.23	1	1.37991e-05	99.092	1	5.36622e-05	86.575	1	K	EQKEAEFQQMLEQLKKQQEAAQQAAATTASE	K(1)QQEAAQQAAATTASEHSR	1	3	0.37791	24607000	5562400		3962600	4816000	5682400	4583400	0.947334	0.742903
A2AKH7;Q8JZX5;Q9CSK4;Q9D1G5;Q9CTX7;B0R031	140	A2AKH7	A2AKH7	Leucine-rich repeat-containing protein 57	Lrrc57	tr|A2AKH7|A2AKH7_MOUSE Leucine-rich repeat-containing protein 57 (Fragment) OS=Mus musculus OX=10090 GN=Lrrc57 PE=1 SV=8;tr|Q8JZX5|Q8JZX5_MOUSE Leucine rich repeat containing 57 OS=Mus musculus OX=10090 GN=Lrrc57 PE=1 SV=1;tr|Q9CSK4|Q9CSK4_MOUSE Uncharacte	1	1.09957e-15	174.24	174.24	1	3.11014e-05	116.24	1	5.44385e-07	131.17	1	7.83509e-07	128.36	1	1.04554e-06	125.28	1	1.07189e-09	152.62	1	1.09957e-15	174.24	1	K	PQLCCLRHLDVVDLSKNQIRSIPDTVGELQA	HLDVVDLSK(1)NQIR	9	3	-0.0030534	843360000	122220000	130160000	137080000	171290000	127190000	149160000	0.870029	0.222366
A2AJ20;Q8CFL4;A2AJ23;Q925Q2;A2AJ21;Q64322	223	A2AJ20	A2AJ20	Neural proliferation differentiation and control protein 1	Npdc1	tr|A2AJ20|A2AJ20_MOUSE Neural proliferation differentiation and control protein 1 (Fragment) OS=Mus musculus OX=10090 GN=Npdc1 PE=1 SV=1;tr|Q8CFL4|Q8CFL4_MOUSE Npdc1 protein OS=Mus musculus OX=10090 GN=Npdc1 PE=2 SV=1;tr|A2AJ23|A2AJ23_MOUSE Neural prolifer	1	1.95897e-06	146.11	136.02	1	4.96291e-05	121.9	1	1.95897e-06	146.11	1	4.44482e-05	123.67	1	0.000476094	115	1	0.00030231	117.25	1	8.34201e-06	136.02	1	K	ALCWCRLQREIRLTQKADYAATAK_______	LTQK(1)ADYAATAK	4	2	-0.062512	890210000	26543000	36565000	29740000	52203000	40755000	43760000	0.679121	0.0319316
A2AC13;Q14A12;Q8QZS2;P60764;Q8C4N8;Q9D859;Q8BPG5;K7Q7T7;Q3TLP8;P63001	177	A2AC13;Q8C4N8	Q8C4N8	Ras-related C3 botulinum toxin substrate 3;Ras-related C3 botulinum toxin substrate 1	Rac3;Rac1	tr|A2AC13|A2AC13_MOUSE Ras-related C3 botulinum toxin substrate 3 (Fragment) OS=Mus musculus OX=10090 GN=Rac3 PE=1 SV=1;tr|Q14A12|Q14A12_MOUSE RAS-related C3 botulinum substrate 3 OS=Mus musculus OX=10090 GN=Rac3 PE=1 SV=1;tr|Q8QZS2|Q8QZS2_MOUSE Rac3 prote	0.60672	0.0186568	68.915	68.915	0.60672	0.067991	68.915	0		NaN	0.557083	0.0485405	56.563	0		NaN	0.5	0.022748	65.305	0.583684	0.0186568	66.692	1	K	FDEAIRAVLCPPPVKKPGKKCTVF_______;FDEAIRAVLCPPPVKKRKRKCLLL_______	AVLCPPPVK(0.393)K(0.607)	10	2	0.034652	332530000	10360000	6859700		11720000	13886000	12571000	0.676574	0.0752199
A2A5N2;Q9CQV8;A2A5N1;A8IP69;P61982;P63101;A0A2I3BQ03;Q8BWN0;D3YXN6;P68510	51	A2A5N2;A8IP69;P63101;P68510	P63101	14-3-3 protein beta/alpha;14-3-3 protein beta/alpha, N-terminally processed;14-3-3 protein gamma;14-3-3 protein gamma, N-terminally processed;14-3-3 protein zeta/delta;14-3-3 protein eta	Ywhab;Ywhag;Ywhaz;Ywhah	tr|A2A5N2|A2A5N2_MOUSE Tyrosine 3-monooxygenase/tryptophan 5-monooxygenase activation protein, beta polypeptide OS=Mus musculus OX=10090 GN=Ywhab PE=2 SV=1;sp|Q9CQV8|1433B_MOUSE 14-3-3 protein beta/alpha OS=Mus musculus OX=10090 GN=Ywhab PE=1 SV=3;tr|A2A5N	1	1.36344e-16	185.77	152.07	1	1.36344e-16	185.77	1	4.69736e-07	131.82	1	1.12586e-06	123.79	1	0.00112734	91.937	1	6.86112e-10	139.86	1	1.23205e-10	152.07	1	K	AELSNEERNLLSVAYKNVVGARRSSWRVVSS;EPLSNEDRNLLSVAYKNVVGARRSSWRVISS;EPLSNEERNLLSVAYKNVVGARRSSWRVISS;HELSNEERNLLSVAYKNVVGARRSSWRVISS	NLLSVAYK(1)NVVGAR	8	2	-0.2466	9075400000	366250000	329570000	428340000	498090000	564510000	276780000	0.839314	0.477433
A2A5N2;Q9CQV8;A2A5N1;A3KML3;P68254;A8IP69;P61982;Q9JJ20;O70456;P63101;A0A2I3BQ03;P68510	122	A2A5N2;A3KML3;A8IP69;Q9JJ20;P63101;P68510	P63101	14-3-3 protein beta/alpha;14-3-3 protein beta/alpha, N-terminally processed;14-3-3 protein theta;14-3-3 protein gamma;14-3-3 protein gamma, N-terminally processed;14-3-3 protein sigma;14-3-3 protein zeta/delta;14-3-3 protein eta	Ywhab;Ywhaq;Ywhag;Sfn;Ywhaz;Ywhah	tr|A2A5N2|A2A5N2_MOUSE Tyrosine 3-monooxygenase/tryptophan 5-monooxygenase activation protein, beta polypeptide OS=Mus musculus OX=10090 GN=Ywhab PE=2 SV=1;sp|Q9CQV8|1433B_MOUSE 14-3-3 protein beta/alpha OS=Mus musculus OX=10090 GN=Ywhab PE=1 SV=3;tr|A2A5N	0.996069	0.0354313	91.093	91.093	0.955902	0.0553771	72.021	0.899878	0.0500127	76.592	0.871992	0.0641562	66.994	0		NaN	0.996069	0.0354313	91.093	0.989329	0.0553389	71.359	1	K	KNCNDFQYESKVFYLKMKGDYYRYLAEVASG;KNCSETQYESKVFYLKMKGDYYRYLAEVATG;LIANATNPESKVFYLKMKGDYFRYLAEVACG;LIKGAGDAESRVFYLKMKGDYYRYLAEVATG;LILNATQAESKVFYLKMKGDYFRYLSEVASG;LIPNASQPESKVFYLKMKGDYYRYLAEVAAG	VFYLK(0.996)MK(0.004)	5	2	-0.087241	1821500000	109340000	91884000	98259000	96480000	113580000	75844000	1.04749	0.726103
A2A5N2;Q9CQV8;A2A5N1;A3KML3;P68254	124	A2A5N2;A3KML3	A2A5N2	14-3-3 protein beta/alpha;14-3-3 protein beta/alpha, N-terminally processed;14-3-3 protein theta	Ywhab;Ywhaq	tr|A2A5N2|A2A5N2_MOUSE Tyrosine 3-monooxygenase/tryptophan 5-monooxygenase activation protein, beta polypeptide OS=Mus musculus OX=10090 GN=Ywhab PE=2 SV=1;sp|Q9CQV8|1433B_MOUSE 14-3-3 protein beta/alpha OS=Mus musculus OX=10090 GN=Ywhab PE=1 SV=3;tr|A2A5N	1	0.0163562	80.462	80.462	1	0.0263995	56.011	1	0.0163562	77.984	0		NaN	0		NaN	0		NaN	1	0.0454702	80.462	1	K	ANATNPESKVFYLKMKGDYFRYLAEVACGDD;LNATQAESKVFYLKMKGDYFRYLSEVASGEN	MK(1)GDYFR	2	2	-0.14019	363360000	56436000	38816000	55584000	30773000	38506000	35633000	1.43774	0.0679752
A2A5N2;Q9CQV8;A2A5N1	13	A2A5N2	A2A5N2	14-3-3 protein beta/alpha;14-3-3 protein beta/alpha, N-terminally processed	Ywhab	tr|A2A5N2|A2A5N2_MOUSE Tyrosine 3-monooxygenase/tryptophan 5-monooxygenase activation protein, beta polypeptide OS=Mus musculus OX=10090 GN=Ywhab PE=2 SV=1;sp|Q9CQV8|1433B_MOUSE 14-3-3 protein beta/alpha OS=Mus musculus OX=10090 GN=Ywhab PE=1 SV=3;tr|A2A5N	1	5.31569e-05	156.51	156.51	1	5.31569e-05	154.75	1	0.000115724	148.94	1	0.000259727	137.05	1	0.000723641	150.24	1	0.00191831	134.48	1	0.000345687	156.51	1	K	___MTMDKSELVQKAKLAEQAERYDDMAAAM	AK(1)LAEQAER	2	2	0.25752	1899700000	74242000	92165000	72313000	64630000	148860000	105900000	0.747425	0.344785
A2A5N2;Q9CQV8	160	A2A5N2	A2A5N2	14-3-3 protein beta/alpha;14-3-3 protein beta/alpha, N-terminally processed	Ywhab	tr|A2A5N2|A2A5N2_MOUSE Tyrosine 3-monooxygenase/tryptophan 5-monooxygenase activation protein, beta polypeptide OS=Mus musculus OX=10090 GN=Ywhab PE=2 SV=1;sp|Q9CQV8|1433B_MOUSE 14-3-3 protein beta/alpha OS=Mus musculus OX=10090 GN=Ywhab PE=1 SV=3	1	0.00120868	85.744	67.385	1	0.00434148	85.744	1	0.0250454	40.727	1	0.00455957	59.542	1	0.00120868	74.944	1	0.00845855	75.566	1	0.00250045	67.385	1	K	SNSQQAYQEAFEISKKEMQPTHPIRLGLALN	K(1)EMQPTHPIR	1	3	-0.4222	1331600000	48120000	59196000	78194000	55672000	84374000	48783000	0.982423	0.940793
A2A5N2;Q9CQV8;A2A5N1	11	A2A5N2	A2A5N2	14-3-3 protein beta/alpha;14-3-3 protein beta/alpha, N-terminally processed	Ywhab	tr|A2A5N2|A2A5N2_MOUSE Tyrosine 3-monooxygenase/tryptophan 5-monooxygenase activation protein, beta polypeptide OS=Mus musculus OX=10090 GN=Ywhab PE=2 SV=1;sp|Q9CQV8|1433B_MOUSE 14-3-3 protein beta/alpha OS=Mus musculus OX=10090 GN=Ywhab PE=1 SV=3;tr|A2A5N	0.999917	5.12809e-27	230.41	230.41	0.999686	5.89414e-22	222.18	0.999634	5.04058e-21	215.87	0.999684	1.03613e-20	208.33	0.999917	5.12809e-27	230.41	0.999754	9.29198e-21	209.85	0.99979	6.7441e-27	227.36	1	K	_____MTMDKSELVQKAKLAEQAERYDDMAA	TMDKSELVQK(1)AK	10	2	-0.33983	10623000000	228450000	210560000	214200000	306300000	293920000	334060000	0.699159	0.00200096
A2A5N2;Q9CQV8;A2A5N1	70	A2A5N2	A2A5N2	14-3-3 protein beta/alpha;14-3-3 protein beta/alpha, N-terminally processed	Ywhab	tr|A2A5N2|A2A5N2_MOUSE Tyrosine 3-monooxygenase/tryptophan 5-monooxygenase activation protein, beta polypeptide OS=Mus musculus OX=10090 GN=Ywhab PE=2 SV=1;sp|Q9CQV8|1433B_MOUSE 14-3-3 protein beta/alpha OS=Mus musculus OX=10090 GN=Ywhab PE=1 SV=3;tr|A2A5N	1	2.44872e-05	136.63	73.632	1	0.000633951	90.913	1	0.0134413	59.265	1	0.00129009	83.045	1	0.000862644	85.813	1	2.44872e-05	136.63	1	0.000121627	125.97	1	K	GARRSSWRVISSIEQKTERNEKKQQMGKEYR	VISSIEQK(1)TER	8	3	-0.4123	220250000	28753000	28620000	21421000	47506000	34600000	24843000	0.736744	0.250859
A2A5N2;Q9CQV8	140	A2A5N2	A2A5N2	14-3-3 protein beta/alpha;14-3-3 protein beta/alpha, N-terminally processed	Ywhab	tr|A2A5N2|A2A5N2_MOUSE Tyrosine 3-monooxygenase/tryptophan 5-monooxygenase activation protein, beta polypeptide OS=Mus musculus OX=10090 GN=Ywhab PE=2 SV=1;sp|Q9CQV8|1433B_MOUSE 14-3-3 protein beta/alpha OS=Mus musculus OX=10090 GN=Ywhab PE=1 SV=3	1	6.70414e-26	149.66	149.66	0.999515	0.00475537	37.821	0		NaN	0		NaN				1	7.79725e-26	148.85	1	6.70414e-26	149.66	1	K	GDYFRYLSEVASGENKQTTVSNSQQAYQEAF	YLSEVASGENK(1)QTTVSNSQQAYQEAFEISKK	11	4	0.39795	184190000	26773000	26195000	35361000		61018000	34838000	0.614317	0.175958
A2A547;Q5I0T8;P84099	179	A2A547	A2A547	Ribosomal protein L19;60S ribosomal protein L19	Rpl19	tr|A2A547|A2A547_MOUSE Ribosomal protein L19 OS=Mus musculus OX=10090 GN=Rpl19 PE=1 SV=1;tr|Q5I0T8|Q5I0T8_MOUSE Ribosomal protein L19 OS=Mus musculus OX=10090 GN=Rpl19 PE=1 SV=1;sp|P84099|RL19_MOUSE 60S ribosomal protein L19 OS=Mus musculus OX=10090 GN=Rpl	0.999968	0.0172814	81.338	81.338	0		NaN	0		NaN	0		NaN	0.999968	0.0172814	81.338	0		NaN	0		NaN	2	K	TKEARKRREERLQAKKEEIIKTLSKEEETKK	LQAK(1)K(1)EEIIK	5	3	0.076645	143090000	21229000	12129000	20613000	26418000	26199000	36499000	0.605626	0.0594856
A2A547;Q5I0T8;P84099	184	A2A547	A2A547	Ribosomal protein L19;60S ribosomal protein L19	Rpl19	tr|A2A547|A2A547_MOUSE Ribosomal protein L19 OS=Mus musculus OX=10090 GN=Rpl19 PE=1 SV=1;tr|Q5I0T8|Q5I0T8_MOUSE Ribosomal protein L19 OS=Mus musculus OX=10090 GN=Rpl19 PE=1 SV=1;sp|P84099|RL19_MOUSE 60S ribosomal protein L19 OS=Mus musculus OX=10090 GN=Rpl	0.999933	0.000751611	122.98	122.98	0		NaN	0.999195	0.0298646	60.641	0.999277	0.0118453	68.107	0		NaN	0.999933	0.000751611	122.98	0.99949	0.00359327	84.687	1	K	KRREERLQAKKEEIIKTLSKEEETKK_____	KEEIIK(1)TLSK	6	3	-0.41019	115850000	18628000	11365000	12051000	32959000	21805000	19041000	0.569663	0.0941226
A2A547;Q5I0T8;P84099	188	A2A547	A2A547	Ribosomal protein L19;60S ribosomal protein L19	Rpl19	tr|A2A547|A2A547_MOUSE Ribosomal protein L19 OS=Mus musculus OX=10090 GN=Rpl19 PE=1 SV=1;tr|Q5I0T8|Q5I0T8_MOUSE Ribosomal protein L19 OS=Mus musculus OX=10090 GN=Rpl19 PE=1 SV=1;sp|P84099|RL19_MOUSE 60S ribosomal protein L19 OS=Mus musculus OX=10090 GN=Rpl	0.999997	0.00268517	91.549	91.549	0		NaN	0		NaN	0		NaN	0		NaN	0		NaN	0.999997	0.00268517	91.549	1	K	ERLQAKKEEIIKTLSKEEETKK_________	TLSK(1)EEETKK	4	3	0.009533	124380000	30069000	18464000			29778000	46075000	0.63983	0.305381
A2A547;Q5I0T8;P84099	178	A2A547	A2A547	Ribosomal protein L19;60S ribosomal protein L19	Rpl19	tr|A2A547|A2A547_MOUSE Ribosomal protein L19 OS=Mus musculus OX=10090 GN=Rpl19 PE=1 SV=1;tr|Q5I0T8|Q5I0T8_MOUSE Ribosomal protein L19 OS=Mus musculus OX=10090 GN=Rpl19 PE=1 SV=1;sp|P84099|RL19_MOUSE 60S ribosomal protein L19 OS=Mus musculus OX=10090 GN=Rpl	0.999995	1.32425e-07	183.81	81.338	0.969421	3.6056e-05	167.12	0.854472	0.0005006	140.16	0.985513	9.20143e-07	160.75	0.999995	1.32425e-07	183.81	0.962301	0.000633297	153.05	0.968447	0.000130688	154.85	1;2	K	KTKEARKRREERLQAKKEEIIKTLSKEEETK	LQAK(1)K(1)EEIIK	4	3	0.076645	1453800000	128130000	109990000	133860000	314120000	177990000	186560000	0.548101	0.0836678
A2A547;Q5I0T8;P84099	193	A2A547	A2A547	Ribosomal protein L19;60S ribosomal protein L19	Rpl19	tr|A2A547|A2A547_MOUSE Ribosomal protein L19 OS=Mus musculus OX=10090 GN=Rpl19 PE=1 SV=1;tr|Q5I0T8|Q5I0T8_MOUSE Ribosomal protein L19 OS=Mus musculus OX=10090 GN=Rpl19 PE=1 SV=1;sp|P84099|RL19_MOUSE 60S ribosomal protein L19 OS=Mus musculus OX=10090 GN=Rpl	0.895672	0.00248946	94.692	94.692	0		NaN	0		NaN	0		NaN	0.895672	0.00248946	94.692	0.611594	0.0503165	52.167	0		NaN	1	K	KKEEIIKTLSKEEETKK______________	TLSKEEETK(0.896)K(0.104)	9	3	-0.0046996	144970000		30469000	25333000	38918000	22535000	27720000	0.938659	0.798158
A1L332;A0A0M3HEP7;Q5DTG0;P70704;Q52KQ7;Q8CA15	591	A1L332	A1L332	Phospholipid-transporting ATPase;Phospholipid-transporting ATPase IA	Atp8a1	tr|A1L332|A1L332_MOUSE Phospholipid-transporting ATPase OS=Mus musculus OX=10090 GN=Atp8a1 PE=2 SV=1;tr|A0A0M3HEP7|A0A0M3HEP7_MOUSE Phospholipid-transporting ATPase OS=Mus musculus OX=10090 GN=Atp8a1 PE=1 SV=1;tr|Q5DTG0|Q5DTG0_MOUSE Phospholipid-transporti	1	8.00278e-28	190.44	110.84	0		NaN	0		NaN				1	8.00278e-28	190.44	1	1.96744e-22	180.74	1	3.63539e-07	110.84	1	K	YERLAETSKYKEITLKHLEQFATEGLRTLCF	EITLK(1)HLEQFATEGLR	5	3	-0.73924	130200000	30776000	13773000		30563000	38622000	16466000	0.780184	0.591784
A1L0U6;A2AS98;P28660;A0A2R8VHC4	15	A1L0U6	A1L0U6	Nck-associated protein 1	Nckap1	tr|A1L0U6|A1L0U6_MOUSE Nckap1 protein (Fragment) OS=Mus musculus OX=10090 GN=Nckap1 PE=2 SV=1;tr|A2AS98|A2AS98_MOUSE Nck-associated protein 1 OS=Mus musculus OX=10090 GN=Nckap1 PE=1 SV=1;sp|P28660|NCKP1_MOUSE Nck-associated protein 1 OS=Mus musculus OX=100	1	2.59163e-08	169.93	169.93	1	1.43675e-05	131.52	1	0.00337368	86.18	1	8.06097e-05	115.33	1	1.19695e-07	163.38	1	0.00211955	77.674	1	2.59163e-08	169.93	1	K	_SRSVLQPSQQKLAEKLTILNDRGVGMLTRL	LAEK(1)LTILNDR	4	2	0.090504	303460000	32730000	32053000	33290000	43379000	34622000	59535000	0.713071	0.146134
A1L0U6;A2AS98;P28660	11	A1L0U6	A1L0U6	Nck-associated protein 1	Nckap1	tr|A1L0U6|A1L0U6_MOUSE Nckap1 protein (Fragment) OS=Mus musculus OX=10090 GN=Nckap1 PE=2 SV=1;tr|A2AS98|A2AS98_MOUSE Nck-associated protein 1 OS=Mus musculus OX=10090 GN=Nckap1 PE=1 SV=1;sp|P28660|NCKP1_MOUSE Nck-associated protein 1 OS=Mus musculus OX=100	0.999954	0.000556563	89.44	89.44	0.997441	0.00900797	59.225	0.999954	0.000556563	89.44	0.993748	0.00130564	78.964	0.999567	0.00944061	58.595	0.989494	0.00449103	65.809	0.999389	0.00206376	70.438	1	K	_____SRSVLQPSQQKLAEKLTILNDRGVGM	SVLQPSQQK(1)LAEK	9	3	0.088465	179780000	20205000	20924000	38842000	33393000	35470000	30949000	0.801216	0.348576
A1L0U3;B9EI85;A0A1W2P768;P84228;A1L0V4;P68433;P84244;F8WI35;E0CZ27;E0CYN1;E0CYR7	21	A1L0U3;P84244	P84244	Histone H3;Histone H3.2;Histone H3.1;Histone H3.3	Hist1h3e;Hist2h3b;Hist1h3b;Hist1h3i;Hist1h3a;H3f3a	tr|A1L0U3|A1L0U3_MOUSE Histone H3 (Fragment) OS=Mus musculus OX=10090 GN=Hist1h3e PE=2 SV=1;tr|B9EI85|B9EI85_MOUSE Histone H3 OS=Mus musculus OX=10090 GN=Hist2h3b PE=2 SV=1;tr|A0A1W2P768|A0A1W2P768_MOUSE H3 clustered histone 14 OS=Mus musculus OX=10090 GN=	1	4.19542e-08	188.98	83.753	0		NaN	1	0.0682836	83.753				1	0.000306729	180.03	1	4.19542e-08	188.98	0		NaN	1	K	RKSTGGKAPRKQLATKAARKSAPATGGVKKP;RKSTGGKAPRKQLATKAARKSAPSTGGVKKP	QLATK(1)AAR	5	2	2.2604	127020000	16148000	18797000			30260000	23572000	0.649149	0.119592
A1L0U3;B9EI85;A0A1W2P768;P84228;A1L0V4;P68433;P84244;F8WI35;E0CZ27;P02301	54	A1L0U3;P84244	P84244	Histone H3;Histone H3.2;Histone H3.1;Histone H3.3;Histone H3.3C	Hist1h3e;Hist2h3b;Hist1h3b;Hist1h3i;Hist1h3a;H3f3a;H3f3c	tr|A1L0U3|A1L0U3_MOUSE Histone H3 (Fragment) OS=Mus musculus OX=10090 GN=Hist1h3e PE=2 SV=1;tr|B9EI85|B9EI85_MOUSE Histone H3 OS=Mus musculus OX=10090 GN=Hist2h3b PE=2 SV=1;tr|A0A1W2P768|A0A1W2P768_MOUSE H3 clustered histone 14 OS=Mus musculus OX=10090 GN=	1	0.0515644	45.908	45.908	1	0.0515644	45.908				0		NaN	0		NaN	0		NaN	0		NaN	1	K	YRPGTVALREIRRYQKSTELLIRKLPFQRLV	YQK(1)STELLIR	3	3	2.1399	73707000	16721000		14241000	14057000	14753000	13934000	1.08654	0.297797
A1BN54;Q7TPR4	195	A1BN54	A1BN54	Alpha-actinin-1	Actn1	tr|A1BN54|A1BN54_MOUSE Alpha actinin 1a OS=Mus musculus OX=10090 GN=Actn1 PE=1 SV=1;sp|Q7TPR4|ACTN1_MOUSE Alpha-actinin-1 OS=Mus musculus OX=10090 GN=Actn1 PE=1 SV=1	1	0.00266467	71.241	71.241	1	0.0373143	47.915	1	0.0530576	44.616	0		NaN	1	0.0337616	48.659	1	0.00967763	61.194	1	0.00266467	71.241	1	K	CALIHRHRPELIDYGKLRKDDPLTNLNTAFD	HRPELIDYGK(1)LR	10	4	-0.84494	133800000	19108000	26709000	19960000	19074000	27849000	21103000	0.966939	0.844359
A0A5F8MPN8;P14152	164	A0A5F8MPN8	A0A5F8MPN8	Malate dehydrogenase, cytoplasmic	Mdh1	tr|A0A5F8MPN8|A0A5F8MPN8_MOUSE Malate dehydrogenase, cytoplasmic OS=Mus musculus OX=10090 GN=Mdh1 PE=4 SV=1;sp|P14152|MDHC_MOUSE Malate dehydrogenase, cytoplasmic OS=Mus musculus OX=10090 GN=Mdh1 PE=1 SV=3	1	0.0395968	98.629	98.629	0		NaN	1	0.0499852	84.743	0		NaN	1	0.0395968	98.629	0.999967	0.0684621	44.753	1	0.0395968	93.429	1	K	KENFSCLTRLDHNRAKSQIALKLGVTADDVK	AK(1)SQIALK	2	2	-0.35093	101750000	10561000	8305300	7486800	11629000	8095400	7914400	0.953482	0.791819
A0A5F8MPB9;Q3UJJ8;Q3TH46;Q3U111;P26043;Q8C2N4;Q7TSG6;Q05CE6	162	A0A5F8MPB9	A0A5F8MPB9	Radixin	Rdx	tr|A0A5F8MPB9|A0A5F8MPB9_MOUSE Radixin OS=Mus musculus OX=10090 GN=Rdx PE=4 SV=1;tr|Q3UJJ8|Q3UJJ8_MOUSE FERM domain-containing protein (Fragment) OS=Mus musculus OX=10090 GN=Rdx PE=2 SV=1;tr|Q3TH46|Q3TH46_MOUSE FERM domain-containing protein (Fragment) OS=	0.999857	0.00479803	119.75	119.75				0		NaN	0		NaN	0.999857	0.00646037	119.75	0.842326	0.00692054	70.1	0.997663	0.00479803	79.986	1	K	LANDRLLPQRVLEQHKLTKEQWEERIQNWHE	VLEQHK(1)LTK	6	2	0.14998	230130000		45329000	32362000	49988000	54314000	40605000	0.804216	0.275905
A0A571BGH0;P62482;Q3UPV6;A0A571BF54;A0A571BEM7;E0CXZ9;Q3U0B0;Q3U7L1;E0CXI4;A0A571BFX6;A0A571BE49	104	A0A571BGH0	A0A571BGH0	Voltage-gated potassium channel subunit beta-2	Kcnab2	tr|A0A571BGH0|A0A571BGH0_MOUSE Voltage-gated potassium channel subunit beta-2 OS=Mus musculus OX=10090 GN=Kcnab2 PE=1 SV=1;sp|P62482|KCAB2_MOUSE Voltage-gated potassium channel subunit beta-2 OS=Mus musculus OX=10090 GN=Kcnab2 PE=1 SV=1;tr|Q3UPV6|Q3UPV6_MO	0.5	0.000184605	116.77	116.77	0		NaN	0		NaN	0		NaN	0.5	0.000184605	116.77				0		NaN	1	K	VYAAGKAEVVLGNIIKKKGWRRSSLVITTKI	AEVVLGNIIK(0.5)K(0.5)	10	3	-0.23478	191670000	28852000	33171000	54013000	45454000		30179000	1.0228	0.945107
A0A571BGH0;P62482;Q3UPV6;A0A571BF54;A0A571BEM7;E0CXZ9;Q3U0B0;Q3U7L1;E0CXI4;A0A571BFX6;A0A571BE49	105	A0A571BGH0	A0A571BGH0	Voltage-gated potassium channel subunit beta-2	Kcnab2	tr|A0A571BGH0|A0A571BGH0_MOUSE Voltage-gated potassium channel subunit beta-2 OS=Mus musculus OX=10090 GN=Kcnab2 PE=1 SV=1;sp|P62482|KCAB2_MOUSE Voltage-gated potassium channel subunit beta-2 OS=Mus musculus OX=10090 GN=Kcnab2 PE=1 SV=1;tr|Q3UPV6|Q3UPV6_MO	0.60734	0.000184605	116.77	110.87	0		NaN	0		NaN	0		NaN	0.60734	0.000184605	116.77	0.572942	0.00560885	78.655	0		NaN	1	K	YAAGKAEVVLGNIIKKKGWRRSSLVITTKIF	AEVVLGNIIK(0.393)K(0.607)	11	2	0.037605	246190000	28852000	33171000	54013000	45454000	54520000	30179000	0.891535	0.67796
A0A571BGH0;P62482;Q3UPV6;A0A571BF54;A0A571BEM7;E0CXZ9;Q3U0B0	289	A0A571BGH0	A0A571BGH0	Voltage-gated potassium channel subunit beta-2	Kcnab2	tr|A0A571BGH0|A0A571BGH0_MOUSE Voltage-gated potassium channel subunit beta-2 OS=Mus musculus OX=10090 GN=Kcnab2 PE=1 SV=1;sp|P62482|KCAB2_MOUSE Voltage-gated potassium channel subunit beta-2 OS=Mus musculus OX=10090 GN=Kcnab2 PE=1 SV=1;tr|Q3UPV6|Q3UPV6_MO	0.998629	0.0223464	113.89	113.89	0.998629	0.0223464	113.89	0.922858	0.0318988	105.04	0		NaN	0.896668	0.0371162	101.28	0.980292	0.0420021	98.299				1	K	IPPYSRASLKGYQWLKDKILSEEGRRQQAKL	GYQWLK(0.999)DK(0.001)	6	2	1.0339	158660000	22575000	16479000		21082000	22385000		0.898475	0.552372
A0A571BGH0;P62482;Q3UPV6;A0A571BF54;A0A571BEM7;E0CXZ9;Q3U0B0;Q3U7L1;E0CXI4	124	A0A571BGH0	A0A571BGH0	Voltage-gated potassium channel subunit beta-2	Kcnab2	tr|A0A571BGH0|A0A571BGH0_MOUSE Voltage-gated potassium channel subunit beta-2 OS=Mus musculus OX=10090 GN=Kcnab2 PE=1 SV=1;sp|P62482|KCAB2_MOUSE Voltage-gated potassium channel subunit beta-2 OS=Mus musculus OX=10090 GN=Kcnab2 PE=1 SV=1;tr|Q3UPV6|Q3UPV6_MO	1	0.00121126	117.31	117.31	1	0.0230041	109.66	0		NaN	1	0.0561107	99.688	1	0.00121126	107.21	1	0.00178815	79.82	1	0.0027743	117.31	1	K	RRSSLVITTKIFWGGKAETERGLSRKHIIEG	IFWGGK(1)AETER	6	2	0.0044239	353580000	49630000	44398000	73486000	52534000	59584000	57375000	0.988324	0.946229
A0A571BEI4;Q80X79;S4R246;A0A571BG10;Q7TT28	89	A0A571BEI4	A0A571BEI4	RNA exonuclease 1 homolog	Rexo1	tr|A0A571BEI4|A0A571BEI4_MOUSE RNA exonuclease 1 homolog OS=Mus musculus OX=10090 GN=Rexo1 PE=1 SV=1;tr|Q80X79|Q80X79_MOUSE Rexo1 protein (Fragment) OS=Mus musculus OX=10090 GN=Rexo1 PE=2 SV=1;tr|S4R246|S4R246_MOUSE RNA exonuclease 1 homolog (Fragment) OS=	0.965613	0.0230278	50.194	50.194	0		NaN	0.965613	0.0230278	50.194	0		NaN	0		NaN	0		NaN	0		NaN	1	K	GSQPLKTRTLSGMASKTTTTVTPKRIAHSPS	TLSGMASK(0.966)TTTTVTPK(0.034)	8	2	-1.8486	163600000	43776000	27096000	25447000	10698000	28997000	27590000	1.43151	0.308226
A0A494B9F5;A0A494BAK0;A0A494BAA4;Q8R0W6	26	A0A494B9F5	A0A494B9F5	NEDD4 family-interacting protein 1	Ndfip1	tr|A0A494B9F5|A0A494B9F5_MOUSE NEDD4 family-interacting protein 1 (Fragment) OS=Mus musculus OX=10090 GN=Ndfip1 PE=1 SV=1;tr|A0A494BAK0|A0A494BAK0_MOUSE NEDD4 family-interacting protein 1 OS=Mus musculus OX=10090 GN=Ndfip1 PE=1 SV=1;tr|A0A494BAA4|A0A494BAA	1	8.55157e-12	130.85	33.074	1	8.55157e-12	130.85	1	0.000580824	73.315	1	9.101e-09	118.52	1	2.3383e-05	90.22	1	6.43211e-08	128.01	1	1.07137e-11	129.15	1	K	NVATTLPSYDEAERTKTEATIPLVPGRDEDF	TK(1)TEATIPLVPGRDEDFVGR	2	4	-0.78719	531050000	36247000	36844000	38392000	39554000	39049000	42377000	0.921499	0.0599538
A0A411P8U6;Q542T4;Q09J72;Q3UGF3;A0A498WGS3;P04370;Q5D096	145	A0A411P8U6;Q542T4	Q542T4	Myelin basic protein	Mbp	tr|A0A411P8U6|A0A411P8U6_MOUSE Myelin basic protein transcript variant X5 (Fragment) OS=Mus musculus OX=10090 GN=Mbp PE=2 SV=1;tr|Q542T4|Q542T4_MOUSE Uncharacterized protein OS=Mus musculus OX=10090 GN=Mbp PE=2 SV=1;tr|Q09J72|Q09J72_MOUSE Myelin basic prot	1	1.84546e-07	121.48	121.48	1	1.36522e-05	106.3	1	0.0621379	24.954	1	0.000119367	94.017	1	1.33959e-05	112.62	1	0.000129385	93.106	1	1.84546e-07	121.48	1	K	____MASQKRPSQRSKYLATASTMDHARHGF;GLDVMASQKRPSQRSKYLATASTMDHARHGF	SK(1)YLATASTMDHAR	2	3	-0.067413	374620000	34394000		43104000	43461000	20876000	21073000	1.36105	0.388089
A0A411P8U6;Q542T4;Q09J72;Q3UGF3;A0A498WGS3;P04370	205	A0A411P8U6;Q542T4	Q542T4	Myelin basic protein	Mbp	tr|A0A411P8U6|A0A411P8U6_MOUSE Myelin basic protein transcript variant X5 (Fragment) OS=Mus musculus OX=10090 GN=Mbp PE=2 SV=1;tr|Q542T4|Q542T4_MOUSE Uncharacterized protein OS=Mus musculus OX=10090 GN=Mbp PE=2 SV=1;tr|Q09J72|Q09J72_MOUSE Myelin basic prot	1	9.34999e-06	107.74	107.74	1	0.000536823	78.401	1	0.000450482	80.632	1	0.000170368	91.076	1	0.000334316	83.633	1	0.0176456	44.44	1	9.34999e-06	107.74	1	K	KDSHTRTTHYGSLPQKSQHGRTQDENPVVHF	TTHYGSLPQK(1)SQHGR	10	3	0.014052	313700000	50099000	46107000	27020000	41270000	35773000	45042000	1.00935	0.962551
A0A3Q4EHK6;A0A3Q4EGA1;Q9D513	3	A0A3Q4EHK6	A0A3Q4EHK6	Meiosis-specific with OB domain-containing protein	Meiob	tr|A0A3Q4EHK6|A0A3Q4EHK6_MOUSE Meiosis-specific with OB domain-containing protein OS=Mus musculus OX=10090 GN=Meiob PE=4 SV=1;tr|A0A3Q4EGA1|A0A3Q4EGA1_MOUSE Meiosis-specific with OB domain-containing protein OS=Mus musculus OX=10090 GN=Meiob PE=4 SV=1;sp|Q	0.999999	0.0523196	59.205	59.205	0.999998	0.0523196	59.205	0.999999	0.0523196	59.205	0.999999	0.0523196	59.205	0		NaN	0		NaN	0		NaN	1	K	_____________MAKFFALKNFTALSDLHP	MAK(1)FFALK	3	2	0.5827	375070000	72356000	60443000	68801000	54506000	67711000	51256000	1.16214	0.201883
A0A3B2W864;Q5M9K7;A0A338P7K4;P63325	139	A0A3B2W864	A0A3B2W864	40S ribosomal protein S10	Rps10	tr|A0A3B2W864|A0A3B2W864_MOUSE Predicted gene, 49804 OS=Mus musculus OX=10090 GN=Gm49804 PE=4 SV=1;tr|Q5M9K7|Q5M9K7_MOUSE Ribosomal protein S10 OS=Mus musculus OX=10090 GN=Rps10 PE=1 SV=1;tr|A0A338P7K4|A0A338P7K4_MOUSE 40S ribosomal protein S10 OS=Mus musc	0.925791	0.0164018	96.331	87.639	0.925791	0.0201204	87.639	0		NaN	0.5	0.0164018	96.331	0		NaN	0.585935	0.0406006	78.334	0.92342	0.0201204	87.639	1	K	RDTYRRSAVPPGADKKAEAGAGSATEFQFVL	SAVPPGADK(0.074)K(0.926)	10	2	0.11894	1470100000	194840000	223080000	258600000	4279000	362500000	364310000	0.925359	0.887894
A0A338P6E5;A0A338P6I6;Q62108;G3UZL5;A0A338P7H1;B1AR31;A0A338P6L4;Q6XVF4;A0A338P6H5;Q6XVF5;Q6XVF6;A0A338P713;E9Q3Z8;J3QMR8	78	A0A338P6E5	A0A338P6E5	Disks large homolog 4	Dlg4	tr|A0A338P6E5|A0A338P6E5_MOUSE Disks large homolog 4 OS=Mus musculus OX=10090 GN=Dlg4 PE=1 SV=1;tr|A0A338P6I6|A0A338P6I6_MOUSE Disks large homolog 4 OS=Mus musculus OX=10090 GN=Dlg4 PE=1 SV=1;sp|Q62108|DLG4_MOUSE Disks large homolog 4 OS=Mus musculus OX=10	1	3.52119e-37	180.85	147.17	1	5.19213e-32	177.67	1	7.83584e-32	171.98	1	9.48221e-12	127.32	1	1.41467e-12	135.09	1	3.52119e-37	180.85	1	7.05274e-17	147.17	1	K	VDVREVTHSAAVEALKEAGSIVRLYVMRRKP	EVTHSAAVEALK(1)EAGSIVR	12	3	-0.24531	2502700000	240390000	210310000	100970000	204210000	184780000	166840000	0.992516	0.976213
A0A2R8W6V9;A0A5F8MPL6;A0A571BE69;Q9Z1S5;Q5DTK0	105	A0A2R8W6V9	A0A2R8W6V9	Neuronal-specific septin-3	SEPT3	tr|A0A2R8W6V9|A0A2R8W6V9_MOUSE Septin 3 OS=Mus musculus OX=10090 GN=Sept3 PE=1 SV=1;tr|A0A5F8MPL6|A0A5F8MPL6_MOUSE Septin 3 OS=Mus musculus OX=10090 GN=Sept3 PE=4 SV=1;tr|A0A571BE69|A0A571BE69_MOUSE Septin 3 OS=Mus musculus OX=10090 GN=Sept3 PE=1 SV=1;sp|Q	0.862448	2.19264e-05	102.87	80.469	0.857322	0.000641816	71.548	0.798192	0.00415018	57.106				0.847691	2.19264e-05	102.87	0.862448	0.000376975	80.469	0.783924	0.0013283	67.019	1	K	VEIKAIGHVIEEGGVKMKLTVIDTPGFGDQI	AIGHVIEEGGVK(0.862)MK(0.138)	12	3	-0.35392	115890000	18459000	19227000		20641000	13655000	10853000	1.25205	0.388243
A0A2R8VK70;A0A2R8W6P0	312	A0A2R8VK70	A0A2R8VK70	Leukocyte surface antigen CD47	Cd47	tr|A0A2R8VK70|A0A2R8VK70_MOUSE Leukocyte surface antigen CD47 OS=Mus musculus OX=10090 GN=Cd47 PE=1 SV=1;tr|A0A2R8W6P0|A0A2R8W6P0_MOUSE Leukocyte surface antigen CD47 OS=Mus musculus OX=10090 GN=Cd47 PE=1 SV=1	0.999611	4.5705e-08	135.86	135.86	0.997799	0.000201835	100.4				0		NaN	0.999611	4.5705e-08	135.86	0.997455	0.00250524	72.615				1	K	IQPPRKAVEEPLNAFKESKGMMNDE______	KAVEEPLNAFK(1)ESK	11	3	-0.30062	89769000	22069000		26056000	22715000	18929000		1.15563	0.359738
A0A2L2P590;E9Q2L2;A0A571BEK3;A0A571BEZ4;A0A338P6J0;Q91XM9;D3YUZ8;D3YWU0;A0A338P6E5;A0A338P6I6;Q62108;G3UZL5;D3Z3B8;Q3UP61;H7BWY4;E9Q9H0;Q811D0;Q3TPP5;F6UDT8;S4R2T8;Q571K0	484	A0A2L2P590;A0A338P6E5;D3Z3B8	A0A338P6E5	Disks large homolog 2;Disks large homolog 4;Disks large homolog 1	Dlg2;Dlg4;Dlg1	tr|A0A2L2P590|A0A2L2P590_MOUSE Discs large MAGUK scaffold protein 2 gamma OS=Mus musculus OX=10090 GN=Dlg2 PE=2 SV=1;tr|E9Q2L2|E9Q2L2_MOUSE Disks large homolog 2 OS=Mus musculus OX=10090 GN=Dlg2 PE=1 SV=1;tr|A0A571BEK3|A0A571BEK3_MOUSE Disks large homolog	1	0.00598347	74.464	39.622	1	0.0312096	44.719	1	0.00987447	66.621	1	0.0237146	53.756	1	0.00598347	74.464	1	0.0126512	64.04	1	0.043535	45.137	1	K	IIAQYKPEEYSRFEAKIHDLREQLMNSSLGS;IIAQYQPEDYARFEAKIHDLREQMMNHSMSS;IVAQYRPEEYSRFEAKIHDLREQMMNSSVSS	FEAK(1)IHDLR	4	4	-0.081894	415340000	43825000	41565000	48353000	51953000	72279000	34537000	0.842375	0.49366
A0A2L2P590;E9Q2L2;A0A571BEK3;A0A571BEZ4;A0A338P6J0;Q91XM9;D3YUZ8	208	A0A2L2P590	A0A2L2P590	Disks large homolog 2	Dlg2	tr|A0A2L2P590|A0A2L2P590_MOUSE Discs large MAGUK scaffold protein 2 gamma OS=Mus musculus OX=10090 GN=Dlg2 PE=2 SV=1;tr|E9Q2L2|E9Q2L2_MOUSE Disks large homolog 2 OS=Mus musculus OX=10090 GN=Dlg2 PE=1 SV=1;tr|A0A571BEK3|A0A571BEK3_MOUSE Disks large homolog	1	2.39674e-27	231.23	231.23	1	4.22852e-08	159.4	1	2.00807e-06	145.89	1	1.55305e-11	173.32	1	8.17143e-12	180.67	1	1.44388e-11	174.41	1	2.39674e-27	231.23	1	K	NSIYVTKIIDGGAAQKDGRLQVGDRLLMVNN	IIDGGAAQK(1)DGR	9	2	-0.040741	749240000	102950000	86208000	70513000	108340000	134140000	132650000	0.692216	0.0374662
A0A2L2P590;E9Q2L2;A0A571BEK3;A0A571BEZ4;A0A338P6J0;Q91XM9;O88523	330	A0A2L2P590	A0A2L2P590	Disks large homolog 2	Dlg2	tr|A0A2L2P590|A0A2L2P590_MOUSE Discs large MAGUK scaffold protein 2 gamma OS=Mus musculus OX=10090 GN=Dlg2 PE=2 SV=1;tr|E9Q2L2|E9Q2L2_MOUSE Disks large homolog 2 OS=Mus musculus OX=10090 GN=Dlg2 PE=1 SV=1;tr|A0A571BEK3|A0A571BEK3_MOUSE Disks large homolog	1	0.0126512	64.04	64.04	0		NaN	0		NaN	0		NaN	0		NaN	0		NaN	1	0.0126512	64.04	1	K	RPPEPVYSTVNKLCDKPASPRHYSPVECDKS	LCDK(1)PASPR	4	3	0.68941	57392000	10660000	5676600	6122000	8027100	15320000	11587000	0.642885	0.190289
A0A286YDY8	14	A0A286YDY8	A0A286YDY8	Protease, serine 51	Prss51	tr|A0A286YDY8|A0A286YDY8_MOUSE Protease, serine 51 OS=Mus musculus OX=10090 GN=Prss51 PE=3 SV=1	1	0.0139857	45.915	37.426	1	0.0267256	37.426	1	0.0139857	45.915	0		NaN	0		NaN	1	0.0267256	37.426	1	0.0267256	37.426	1	K	__MMLPLLIALLMASKGQAKDQQESVLCGHR	MLPLLIALLMASK(1)	13	4	1.5219	152100000	26939000	47994000	26193000	17769000	17331000	15878000	1.98372	0.0800945
A0A286YDL2;Q0GA42;B0EVI6;C6KI93;Q3TWN3	526	A0A286YDL2;C6KI93	A0A286YDL2	Metal transporter CNNM1;Metal transporter CNNM2	Cnnm1;Cnnm2	tr|A0A286YDL2|A0A286YDL2_MOUSE Metal transporter CNNM1 OS=Mus musculus OX=10090 GN=Cnnm1 PE=1 SV=1;sp|Q0GA42|CNNM1_MOUSE Metal transporter CNNM1 OS=Mus musculus OX=10090 GN=Cnnm1 PE=1 SV=5;tr|B0EVI6|B0EVI6_MOUSE Ancient conserved domain protein 1 OS=Mus mu	1	0.0122719	61.161	61.161	0		NaN				0		NaN	1	0.0122719	61.161	0		NaN				1	K	NDTKLDAMLEEFKKGKSHLAIVQRVNNEGEG;NDTRLDTVLEEFKKGKSHLAIVQRVNNEGEG	GK(1)SHLAIVQR	2	3	0.77389	25732000	5149800		5493000	8829200	6259800		0.705335	0.228443
A0A286YCI0;Q9JI78	416	A0A286YCI0	A0A286YCI0	Peptide-N(4)-(N-acetyl-beta-glucosaminyl)asparagine amidase	Ngly1	tr|A0A286YCI0|A0A286YCI0_MOUSE Peptide-N(4)-(N-acetyl-beta-glucosaminyl)asparagine amidase OS=Mus musculus OX=10090 GN=Ngly1 PE=1 SV=1;sp|Q9JI78|NGLY1_MOUSE Peptide-N(4)-(N-acetyl-beta-glucosaminyl)asparagine amidase OS=Mus musculus OX=10090 GN=Ngly1 PE=1	1	2.20742e-05	154.35	80.231	1	0.00362753	120.46	1	0.0118594	61.56	0		NaN	1	0.001286	125.25	1	2.20742e-05	154.35	1	0.000482693	139.31	1	K	KVKEELLRETINGLNKQRKEILFIPSENEKI	ETINGLNK(1)QR	8	3	-0.43509	204000000	27029000	35766000	23210000	28992000	36725000	26778000	0.929834	0.674655
A0A1S6GWG6;P62814	138	A0A1S6GWG6	A0A1S6GWG6	V-type proton ATPase subunit B, brain isoform	Atp6v1b2	tr|A0A1S6GWG6|A0A1S6GWG6_MOUSE Vacuolar proton pump subunit B OS=Mus musculus OX=10090 GN=Atp6v1b2 PE=2 SV=1;sp|P62814|VATB2_MOUSE V-type proton ATPase subunit B, brain isoform OS=Mus musculus OX=10090 GN=Atp6v1b2 PE=1 SV=1	0.552151	0.00010743	98.694	76.82	0.549704	0.00164716	70.197	0.552151	0.00111751	76.82	0.543452	0.00266989	68.173	0.54921	0.00010743	98.694	0.547718	0.00108532	77.222				1	K	AVVQVFEGTSGIDAKKTSCEFTGDILRTPVS	AVVQVFEGTSGIDAK(0.448)K(0.552)	16	3	-0.17879	108750000	12949000	17961000	26397000	27091000	24357000		0.742588	0.290087
A0A1L1STF0;Q6PDI6	526	A0A1L1STF0	A0A1L1STF0	Protein FAM63B	Fam63b	tr|A0A1L1STF0|A0A1L1STF0_MOUSE Ubiquitin carboxyl-terminal hydrolase MINDY-2 OS=Mus musculus OX=10090 GN=Mindy2 PE=1 SV=1;sp|Q6PDI6|MINY2_MOUSE Ubiquitin carboxyl-terminal hydrolase MINDY-2 OS=Mus musculus OX=10090 GN=Mindy2 PE=1 SV=1	1	0.000947762	133.23	133.23	0		NaN	0		NaN	0		NaN	1	0.030669	132.84	1	0.00614149	96.331	1	0.000947762	133.23	1	K	WEQIPEGISDLELAKKLQEEEDRRASQYYQE	K(1)LQEEEDRR	1	3	-0.36817	1019900000	139950000	185870000	184230000		265080000	233950000	0.681389	0.0390681
A0A1L1STF0;Q6PDI6	287	A0A1L1STF0	A0A1L1STF0	Protein FAM63B	Fam63b	tr|A0A1L1STF0|A0A1L1STF0_MOUSE Ubiquitin carboxyl-terminal hydrolase MINDY-2 OS=Mus musculus OX=10090 GN=Mindy2 PE=1 SV=1;sp|Q6PDI6|MINY2_MOUSE Ubiquitin carboxyl-terminal hydrolase MINDY-2 OS=Mus musculus OX=10090 GN=Mindy2 PE=1 SV=1	1	3.06824e-07	189.38	189.38	1	0.00222615	134.68	1	0.00520335	87.913	1	0.00233995	99.973	1	0.00162516	138.66	1	0.00016031	166.33	1	3.06824e-07	189.38	1	K	QLMEYLGDYMLEAKPKEISEIQRVNYEQNMS	PK(1)EISEIQR	2	2	-0.43465	341170000	45432000	27086000	45065000	35914000	57263000	56849000	0.783751	0.309185
[truncated: 43 more rows]
