# Supplementary material for: Ubiquitinome Analysis Uncovers Alterations in Synaptic Proteins and Glucose Metabolism Enzymes in the Hippocampi of Adolescent Mice Following Cold Exposure
Source: Cells. 2024 Mar 25;13(7):570. doi: 10.3390/cells13070570 (PMC11011669; doi:10.3390/cells13070570)
Supplement: Supplementary file 1 [file cells-13-00570-s001.zip › Table S3. GlyGly (K) sites exclusively identified in one group.xlsx]

## Sheet: 1
Proteins	Position within protein	Leading proteins	Protein	Protein names	Gene names	Fasta headers	Localization prob	PEP	Score	Score for localization	Localization prob CE-01	PEP CE-01	Score CE-01	Localization prob CE-02	PEP CE-02	Score CE-02	Localization prob CE-03	PEP CE-03	Score CE-03	Localization prob RT-01	PEP RT-01	Score RT-01	Localization prob RT-02	PEP RT-02	Score RT-02	Localization prob RT-03	PEP RT-03	Score RT-03	Number of GlyGly (K)	Amino acid	Sequence window	GlyGly (K) Probabilities	Position in peptide	Charge	Mass error [ppm]	Intensity	Intensity CE-01	Intensity CE-02	Intensity CE-03	Intensity RT-01	Intensity RT-02	Intensity RT-03
Q9QZQ8	292	Q9QZQ8	Q9QZQ8	Core histone macro-H2A.1	H2afy	sp|Q9QZQ8|H2AY_MOUSE Core histone macro-H2A.1 OS=Mus musculus OX=10090 GN=H2afy PE=1 SV=3	0.813543	8.03837e-07	102.94	102.94										0.813543	8.03837e-07	102.94	0		NaN	0		NaN	1	K	NSPVWGADKCEELLEKTVKNCLALADDRKLK	FVIHCNSPVWGADKCEELLEK(0.814)TVK(0.186)	21	4	-0.017798	61800000	0	0	0	19058000	32358000	10383000
Q9JMF0;D2DFA9;Q923Z0	218	Q9JMF0	Q9JMF0	G-protein coupled receptor family C group 5 member B	Gprc5b	tr|Q9JMF0|Q9JMF0_MOUSE mRNA, clone:2-63 (Fragment) OS=Mus musculus OX=10090 GN=Gprc5b PE=2 SV=1;tr|D2DFA9|D2DFA9_MOUSE G protein-coupled receptor family C group 5 member B variant 2 OS=Mus musculus OX=10090 GN=Gprc5b PE=1 SV=1;sp|Q923Z0|GPC5B_MOUSE G-prote	1	0.0520356	45.614	45.614										0		NaN	1	0.0520356	45.614					K	FSNGSLEQRSSSLGKKPSSLGNRPSAPFRSN	K(1)PSSLGNRPSAPFR	1	3	0.1554	13857000	0	0	0	4705400	9151300	0
Q9D6G1;Q544Z3;Q80XR6;Q3TMZ8;Q20BD0;Q99020	88	Q9D6G1	Q9D6G1	Heterogeneous nuclear ribonucleoprotein A/B	Hnrnpab	tr|Q9D6G1|Q9D6G1_MOUSE Uncharacterized protein OS=Mus musculus OX=10090 GN=Hnrnpab PE=2 SV=1;tr|Q544Z3|Q544Z3_MOUSE S1 protein D2 OS=Mus musculus OX=10090 GN=Hnrnpab PE=1 SV=1;tr|Q80XR6|Q80XR6_MOUSE Heterogeneous nuclear ribonucleoprotein A/B OS=Mus muscul	0.5	0.00583497	70.622	70.622										0		NaN	0.5	0.00583497	70.622	0		NaN	1	K	DAGKMFVGGLSWDTSKKDLKDYFTKFGEVVD	MFVGGLSWDTSK(0.5)K(0.5)	12	3	0.4975	50625000	0	0	0	19416000	15607000	15602000
Q9D6G1;Q544Z3;Q80XR6;Q3TMZ8;Q20BD0;Q99020	89	Q9D6G1	Q9D6G1	Heterogeneous nuclear ribonucleoprotein A/B	Hnrnpab	tr|Q9D6G1|Q9D6G1_MOUSE Uncharacterized protein OS=Mus musculus OX=10090 GN=Hnrnpab PE=2 SV=1;tr|Q544Z3|Q544Z3_MOUSE S1 protein D2 OS=Mus musculus OX=10090 GN=Hnrnpab PE=1 SV=1;tr|Q80XR6|Q80XR6_MOUSE Heterogeneous nuclear ribonucleoprotein A/B OS=Mus muscul	0.5	0.00583497	70.622	70.622										0		NaN	0.5	0.00583497	70.622	0		NaN	1	K	AGKMFVGGLSWDTSKKDLKDYFTKFGEVVDC	MFVGGLSWDTSK(0.5)K(0.5)	13	3	0.4975	50625000	0	0	0	19416000	15607000	15602000
Q9CXY0;P63321	143	Q9CXY0	Q9CXY0	Ras-related protein Ral-A	Rala	tr|Q9CXY0|Q9CXY0_MOUSE Uncharacterized protein OS=Mus musculus OX=10090 GN=Rala PE=2 SV=1;sp|P63321|RALA_MOUSE Ras-related protein Ral-A OS=Mus musculus OX=10090 GN=Rala PE=1 SV=1	1	0.00317114	74.267	65.535													1	0.00317114	74.267	1	0.0077437	65.535	1	K	KSDLEDKRQVSVEEAKNRADQWNVNYVETSA	QVSVEEAK(1)NR	8	3	2.1398	43432000	0	0	0	0	23415000	20018000
Q921M7	199	Q921M7	Q921M7	Protein FAM49B	Fam49b	sp|Q921M7|FA49B_MOUSE Protein FAM49B OS=Mus musculus OX=10090 GN=Fam49b PE=1 SV=1	0.999259	0.00153086	61.511	61.511										0		NaN				0.999259	0.00153086	61.511	1	K	ANRMSLFYAEATPMLKTLSDATTKFVSENKN	MSLFYAEATPMLK(0.999)TLSDATTK(0.001)	13	3	-1.6728	28391000	0	0	0	12696000	0	15694000
Q921J6;Q9Z0S6	68	Q921J6	Q921J6	Claudin-10	Cldn10	tr|Q921J6|Q921J6_MOUSE Cldn10 protein (Fragment) OS=Mus musculus OX=10090 GN=Cldn10 PE=2 SV=1;sp|Q9Z0S6|CLD10_MOUSE Claudin-10 OS=Mus musculus OX=10090 GN=Cldn10 PE=1 SV=2	1	0.00148609	103.7	103.7										0		NaN	1	0.0268767	68.847	1	0.00148609	103.7	1	K	GYTYNGPTSAMSSRTKYQGGEGDFKTAGPSK	TK(1)YQGGEGDFK	2	2	0.56955	21863000	0	0	0	8375700	7434900	6052400
Q8C4N8;Q9D859;Q8BPG5;K7Q7T7;Q3TLP8;P63001;A0A2R8VHH0;Q05144	36	Q8C4N8	Q8C4N8	Ras-related C3 botulinum toxin substrate 1;Ras-related C3 botulinum toxin substrate 2	Rac1;Rac2	tr|Q8C4N8|Q8C4N8_MOUSE Uncharacterized protein (Fragment) OS=Mus musculus OX=10090 GN=Rac1 PE=2 SV=1;tr|Q9D859|Q9D859_MOUSE Uncharacterized protein OS=Mus musculus OX=10090 GN=Rac1 PE=2 SV=1;tr|Q8BPG5|Q8BPG5_MOUSE Uncharacterized protein OS=Mus musculus OX	0.988094	0.0417394	55.721	55.721													0.988094	0.0417394	55.721	0.975572	0.0651596	50.791	1	K	VGTKLDLRDDKDTIEKLKEKKLTPITYPQGL	DDKDTIEK(0.988)LK(0.012)	8	3	-0.74559	30116000	0	0	0	0	17677000	12439000
Q8BKE5	4	Q8BKE5	Q8BKE5	Fibrinogen silencer-binding protein	Fsbp	sp|Q8BKE5|FSBP_MOUSE Fibrinogen silencer-binding protein OS=Mus musculus OX=10090 GN=Fsbp PE=2 SV=1	1	0.0415929	39.975	39.975													1	0.0415929	39.975	0		NaN		K	____________MVGKARSSNFTLSEKLDLL	MVGK(1)AR	4	2	-2.4612	40453000	0	0	0	0	24017000	16436000
Q76MZ3;Q8C2E1;Q7TMX2	546	Q76MZ3	Q76MZ3	Serine/threonine-protein phosphatase 2A 65 kDa regulatory subunit A alpha isoform	Ppp2r1a	sp|Q76MZ3|2AAA_MOUSE Serine/threonine-protein phosphatase 2A 65 kDa regulatory subunit A alpha isoform OS=Mus musculus OX=10090 GN=Ppp2r1a PE=1 SV=3;tr|Q8C2E1|Q8C2E1_MOUSE Uncharacterized protein OS=Mus musculus OX=10090 GN=Ppp2r1a PE=2 SV=1;tr|Q7TMX2|Q7TM	1	1.7127e-07	101.47	101.47										1	1.7127e-07	101.47				0		NaN	1	K	DPVANVRFNVAKSLQKIGPILDNSTLQSEVK	SLQK(1)IGPILDNSTLQSEVKPILEK	4	4	0.35525	57526000	0	0	0	29972000	0	27554000
Q6PG12;Q6PGC0;B8JK56;Q80TY9;Q8VHH7	879	Q6PG12	Q6PG12	Adenylate cyclase type 3	Adcy3	tr|Q6PG12|Q6PG12_MOUSE Adenylate cyclase OS=Mus musculus OX=10090 GN=Adcy3 PE=2 SV=1;tr|Q6PGC0|Q6PGC0_MOUSE Adenylate cyclase OS=Mus musculus OX=10090 GN=Adcy3 PE=2 SV=1;tr|B8JK56|B8JK56_MOUSE Adenylate cyclase type 3 OS=Mus musculus OX=10090 GN=Adcy3 PE=1	1	0.00235273	99.815	99.815				1	0.0128546	67.334							0		NaN	1	0.00235273	99.815	1	K	LARTLFLWKIEVHDQKERVYEMRRWNEALVT	IEVHDQK(1)ER	7	3	0.64021	81006000	0	0	0	0	42934000	38071000
Q66JT6;Q3TL72;Q8C878	123	Q66JT6	Q66JT6	NEDD8-activating enzyme E1 catalytic subunit	Uba3	tr|Q66JT6|Q66JT6_MOUSE Uba3 protein (Fragment) OS=Mus musculus OX=10090 GN=Uba3 PE=2 SV=1;tr|Q3TL72|Q3TL72_MOUSE NEDD8-activating enzyme E1 catalytic subunit OS=Mus musculus OX=10090 GN=Uba3 PE=1 SV=1;sp|Q8C878|UBA3_MOUSE NEDD8-activating enzyme E1 catalyt	1	8.53605e-05	74.047	71.535										1	8.53605e-05	74.047				1	0.000102345	71.535	1	K	LNDRVPNCNVVPHFNKIQDFNDTFYRQFHII	VPNCNVVPHFNK(1)IQDFNDTFYR	12	4	-3.2476	141490000	0	0	0	44588000	0	96900000
Q64727	476	Q64727	Q64727	Vinculin	Vcl	sp|Q64727|VINC_MOUSE Vinculin OS=Mus musculus OX=10090 GN=Vcl PE=1 SV=4	1	0.0496523	39.685	39.685										0		NaN	1	0.0496523	39.685	0		NaN	1	K	ALAKQVATALQNLQTKTNRAVANSRPAKAAV	QVATALQNLQTK(1)TNR	12	3	0.18021	14563000	0	0	0	4570400	5376300	4616200
Q62261;A0A0A0MQG2;Q5DTR4;Q3TZN6	593	Q62261	Q62261	Spectrin beta chain, non-erythrocytic 1	Sptbn1	sp|Q62261|SPTB2_MOUSE Spectrin beta chain, non-erythrocytic 1 OS=Mus musculus OX=10090 GN=Sptbn1 PE=1 SV=2;tr|A0A0A0MQG2|A0A0A0MQG2_MOUSE Spectrin beta chain, non-erythrocytic 1 (Fragment) OS=Mus musculus OX=10090 GN=Sptbn1 PE=1 SV=1;tr|Q5DTR4|Q5DTR4_MOUSE	0.999976	0.000124134	64.954	64.954										0.995037	0.000795988	55.061				0.999976	0.000124134	64.954	1	K	AIQAERVRGVNASAQKFATDGEGYKPCDPQV	GVNASAQK(1)FATDGEGYKPCDPQVIR	8	4	-0.30469	32868000	0	0	0	17676000	0	15193000
Q61548;Q3TWS4;Q3UI39;E9Q9A3;E9QQ05;A0A5F8MPL3;E9QLK9;A0A087WSI9;Q8BQA2	28	Q61548	Q61548	Clathrin coat assembly protein AP180	Snap91	sp|Q61548|AP180_MOUSE Clathrin coat assembly protein AP180 OS=Mus musculus OX=10090 GN=Snap91 PE=1 SV=1;tr|Q3TWS4|Q3TWS4_MOUSE Clathrin coat assembly protein AP180 OS=Mus musculus OX=10090 GN=Snap91 PE=1 SV=1;tr|Q3UI39|Q3UI39_MOUSE ENTH domain-containing p	1	1.0613e-07	128.31	128.31										1	0.000178577	95.651	1	0.000325388	88.075	1	1.0613e-07	128.31	1	K	AQYSVTGSAVARAVCKATTHEVMGPKKKHLD	AVCK(1)ATTHEVMGPK	4	3	-0.45957	40619000	0	0	0	14074000	10819000	15725000
Q5SZA3;P15864;Q3U292;Q149Z9;P43277	52	Q5SZA3;Q3U292	Q5SZA3	Histone H1.2;Histone H1.3	Hist1h1c;Hist1h1d	tr|Q5SZA3|Q5SZA3_MOUSE Histone cluster 1, H1c OS=Mus musculus OX=10090 GN=H1f2 PE=1 SV=1;sp|P15864|H12_MOUSE Histone H1.2 OS=Mus musculus OX=10090 GN=H1-2 PE=1 SV=2;tr|Q3U292|Q3U292_MOUSE H15 domain-containing protein OS=Mus musculus OX=10090 GN=H1f3 PE=2	1	0.0138292	127.12	117.93										1	0.0254267	111.04	1	0.0138292	127.12	1	0.0179798	117.93	1	K	GPPVSELITKAVAASKERSGVSLAALKKALA	AVAASK(1)ER	6	2	0.19183	26617000	0	0	0	8318800	9841700	8456100
Q5SYD0;B2RWZ2;Q3UG58;Q8K063	811	Q5SYD0	Q5SYD0	Unconventional myosin-Id	Myo1d	sp|Q5SYD0|MYO1D_MOUSE Unconventional myosin-Id OS=Mus musculus OX=10090 GN=Myo1d PE=1 SV=1;tr|B2RWZ2|B2RWZ2_MOUSE Myo1d protein OS=Mus musculus OX=10090 GN=Myo1d PE=2 SV=1;tr|Q3UG58|Q3UG58_MOUSE Uncharacterized protein (Fragment) OS=Mus musculus OX=10090 G	1	0.00737335	65.278	65.278													1	0.0143442	58.37	1	0.00737335	65.278	1	K	DLPQVRAKVAAMEMLKGQRADLGLQRAWEGN	VAAMEMLK(1)GQR	8	3	0.87301	23078000	0	0	0	0	10480000	12598000
Q5SRX1;Q5SXA4;Q5SXA5	236	Q5SRX1	Q5SRX1	TOM1-like protein 2	Tom1l2	sp|Q5SRX1|TM1L2_MOUSE TOM1-like protein 2 OS=Mus musculus OX=10090 GN=Tom1l2 PE=1 SV=1;tr|Q5SXA4|Q5SXA4_MOUSE TOM1-like protein 2 OS=Mus musculus OX=10090 GN=Tom1l2 PE=1 SV=1;tr|Q5SXA5|Q5SXA5_MOUSE TOM1-like protein 2 OS=Mus musculus OX=10090 GN=Tom1l2 PE=	1	1.14943e-06	76.859	76.859										0		NaN	1	0.0576178	28.223	1	1.14943e-06	76.859	1	K	IARLRSELDIVRGNTKVMSEMLTEMVPGQED	GNTK(1)VMSEMLTEMVPGQEDSSDLELLQELNR	4	3	2.4929	93786000	0	0	0	19469000	38398000	35919000
Q5SPA9;G3UYU6;G3UX60;G3UWK6;E9Q7I7;E9PVW8;B9EJA3;G3UY75;Q64487;Q8R169;Q3V315;A0A1D5RLZ1	643	Q5SPA9	Q5SPA9	Protein-tyrosine-phosphatase;Receptor-type tyrosine-protein phosphatase delta	Ptprd	tr|Q5SPA9|Q5SPA9_MOUSE Receptor-type tyrosine-protein phosphatase delta OS=Mus musculus OX=10090 GN=Ptprd PE=1 SV=1;tr|G3UYU6|G3UYU6_MOUSE Receptor-type tyrosine-protein phosphatase delta OS=Mus musculus OX=10090 GN=Ptprd PE=1 SV=1;tr|G3UX60|G3UX60_MOUSE R	1	0.00621262	174.41	174.41										1	0.00621262	174.41	0		NaN	1	0.0264763	153.08	1	K	AILLYKRKRAESESRKSSLPNSKEVPSHHPT	K(1)SSLPNSK	1	2	0.63135	55068000	0	0	0	17540000	10860000	26668000
Q5NCM6;Q5NCM7;Q8CHU3	188	Q5NCM6	Q5NCM6	Epsin-2	Epn2	tr|Q5NCM6|Q5NCM6_MOUSE Epsin-2 OS=Mus musculus OX=10090 GN=Epn2 PE=1 SV=1;tr|Q5NCM7|Q5NCM7_MOUSE ENTH domain-containing protein OS=Mus musculus OX=10090 GN=Epn2 PE=2 SV=1;sp|Q8CHU3|EPN2_MOUSE Epsin-2 OS=Mus musculus OX=10090 GN=Epn2 PE=1 SV=1	1	0.00936222	33.358	33.358													0		NaN	1	0.00936222	33.358	1	K	SQPNLSTSYSEQEYGKAGGSPASYHGSTSPR	GSSQPNLSTSYSEQEYGK(1)AGGSPASYHGSTSPR	18	4	-0.19726	19213000	0	0	0	0	7466100	11747000
Q5FWB7;P05064;A6ZI44;Q6NY00;D3YWI1;D3Z510;A0A0U1RPN8	153	Q5FWB7	Q5FWB7	Fructose-bisphosphate aldolase;Fructose-bisphosphate aldolase A	Aldoa	tr|Q5FWB7|Q5FWB7_MOUSE Fructose-bisphosphate aldolase OS=Mus musculus OX=10090 GN=Aldoa PE=1 SV=1;sp|P05064|ALDOA_MOUSE Fructose-bisphosphate aldolase A OS=Mus musculus OX=10090 GN=Aldoa PE=1 SV=2;tr|A6ZI44|A6ZI44_MOUSE Fructose-bisphosphate aldolase OS=Mu	1	2.25108e-49	203.84	203.84										1	3.7435e-38	176.84	1	2.25108e-49	203.84				1	K	YKKDGADFAKWRCVLKIGEHTPSALAIMENA	CVLK(1)IGEHTPSALAIMENANVLAR	4	3	-0.56805	258700000	0	0	0	61503000	104040000	0
Q5FW97;P17182;Q8CF78;B1ARR7	60	Q5FW97	Q5FW97	Alpha-enolase;Enolase	EG433182;Eno1	tr|Q5FW97|Q5FW97_MOUSE Enolase 1, alpha non-neuron OS=Mus musculus OX=10090 GN=EG433182 PE=1 SV=1;sp|P17182|ENOA_MOUSE Alpha-enolase OS=Mus musculus OX=10090 GN=Eno1 PE=1 SV=3;tr|Q8CF78|Q8CF78_MOUSE Uncharacterized protein OS=Mus musculus OX=10090 PE=2 SV=	1	0.000812483	71.279	71.279				0		NaN				1	0.000812483	71.279	0.999943	0.0240968	47.27	0.999996	0.00396481	61.641	1	K	EALELRDNDKTRFMGKGVSQAVEHINKTIAP	FMGK(1)GVSQAVEHINK	4	3	-0.58006	79894000	0	0	0	11269000	13816000	16372000
Q58E64;Q3UZQ3;Q3UA81;Q3TII3;P10126;Q4FZE5	450	Q58E64	Q58E64	Elongation factor 1-alpha;Elongation factor 1-alpha 1	Eef1a1	tr|Q58E64|Q58E64_MOUSE Elongation factor 1-alpha OS=Mus musculus OX=10090 GN=Eef1a1 PE=1 SV=1;tr|Q3UZQ3|Q3UZQ3_MOUSE Elongation factor 1-alpha OS=Mus musculus OX=10090 GN=Eef1a1 PE=2 SV=1;tr|Q3UA81|Q3UA81_MOUSE Elongation factor 1-alpha OS=Mus musculus OX=	0.997731	0.015772	101.54	101.54													0.997731	0.015772	101.54	0		NaN	1	K	VGVIKAVDKKAAGAGKVTKSAQKAQKAK___	AAGAGK(0.998)VTK(0.002)	6	2	0.15549	35359000	0	0	0	0	18429000	16930000
Q545E6;Q62348	56	Q545E6	Q545E6	Translin	Tsn	tr|Q545E6|Q545E6_MOUSE RNA-binding protein OS=Mus musculus OX=10090 GN=Tsn PE=1 SV=1;sp|Q62348|TSN_MOUSE Translin OS=Mus musculus OX=10090 GN=Tsn PE=1 SV=1	1	0.00507032	48.616	48.616													1	0.00507032	48.616	0		NaN	1	K	LLQGVHQGTGFQDIPKRCLKAREHFSTVKTH	EILTLLQGVHQGTGFQDIPK(1)R	20	4	0.10469	35547000	0	0	0	0	23427000	12120000
Q543S2;P18872	35	Q543S2	Q543S2	Guanine nucleotide-binding protein G(o) subunit alpha	Gnao1	tr|Q543S2|Q543S2_MOUSE Uncharacterized protein OS=Mus musculus OX=10090 GN=Gnao1 PE=2 SV=1;sp|P18872|GNAO_MOUSE Guanine nucleotide-binding protein G(o) subunit alpha OS=Mus musculus OX=10090 GN=Gnao1 PE=1 SV=3	0.999998	0.0403214	62.528	62.528	0		NaN	0		NaN	0		NaN	0.999992	0.0403214	60.401	0.999946	0.0683463	42.818	0.999998	0.0472963	62.528	1	K	EKNLKEDGISAAKDVKLLLLGAGESGKSTIV	DVK(1)LLLLGAGESGK	3	2	-0.85529	33617000	0	0	0	12581000	0	21036000
Q50HX4;Q50HX2;Q91V41;Q50HX0	35	Q50HX4	Q50HX4	Ras-related protein Rab-14	Rab14	tr|Q50HX4|Q50HX4_MOUSE RAB14 protein OS=Mus musculus OX=10090 GN=Rab14 PE=1 SV=1;tr|Q50HX2|Q50HX2_MOUSE RAB14 protein OS=Mus musculus OX=10090 GN=Rab14 PE=2 SV=1;sp|Q91V41|RAB14_MOUSE Ras-related protein Rab-14 OS=Mus musculus OX=10090 GN=Rab14 PE=1 SV=3;t	1	4.13251e-07	119.23	119.23													1	9.34333e-07	117.67	1	4.13251e-07	119.23	1	K	MGVGKSCLLHQFTEKKFMADCPHTIGVEFGT	K(1)FMADCPHTIGVEFGTR	1	3	0.92874	32844000	0	0	0	0	18967000	13878000
Q50H70;A0A0R4J0Z3;A0A5F8MQ17;P55088;Q8BR89	252	Q50H70	Q50H70	Aquaporin-4	Aqp4	tr|Q50H70|Q50H70_MOUSE Aquaporin 4 M23A isoform OS=Mus musculus OX=10090 GN=Aqp4 PE=2 SV=1;tr|A0A0R4J0Z3|A0A0R4J0Z3_MOUSE Aquaporin-4 OS=Mus musculus OX=10090 GN=Aqp4 PE=1 SV=1;tr|A0A5F8MQ17|A0A5F8MQ17_MOUSE Aquaporin-4 OS=Mus musculus OX=10090 GN=Aqp4 PE=	1	1.42986e-05	101.96	87.148							0		NaN	1	0.000467895	74.12	1	1.42986e-05	101.96	1	0.000208318	83.37	1	K	KRRLKEAFSKAAQQTKGSYMEVEDNRSQVET	AAQQTK(1)GSYMEVEDNR	6	3	0.10044	69888000	0	0	0	10233000	21902000	17603000
Q4LG64;G5E8H1;E9QKC0;C9K0Z0;P23819	870	Q4LG64	Q4LG64	Glutamate receptor 2	Gria2	tr|Q4LG64|Q4LG64_MOUSE AMPA-selective glutamate receptor 2 flip type OS=Mus musculus OX=10090 GN=Gria2 PE=2 SV=1;tr|G5E8H1|G5E8H1_MOUSE Glutamate receptor 2 OS=Mus musculus OX=10090 GN=Gria2 PE=1 SV=1;tr|E9QKC0|E9QKC0_MOUSE Glutamate receptor 2 OS=Mus musc	0.999963	1.09306e-06	73.975	73.975													0		NaN	0.999963	1.09306e-06	73.975	1	K	INPSSSQNSQNFATYKEGYNVYGIESVKI__	NAQNINPSSSQNSQNFATYK(1)EGYNVYGIESVKI	20	3	-0.75375	32056000	0	0	0	0	15814000	16241000
Q3UYK6;P43006;A2APL5;Q3USU5;A2APL8;X2D841;A2APL7;A2APM8;F6ZRK3;A2APM7;F7CAM6	497	Q3UYK6	Q3UYK6	Amino acid transporter;Excitatory amino acid transporter 2	Slc1a2;RP23-163L4.1-010;RP23-163L4.1-012	tr|Q3UYK6|Q3UYK6_MOUSE Amino acid transporter OS=Mus musculus OX=10090 GN=Slc1a2 PE=2 SV=1;sp|P43006|EAA2_MOUSE Excitatory amino acid transporter 2 OS=Mus musculus OX=10090 GN=Slc1a2 PE=1 SV=1;tr|A2APL5|A2APL5_MOUSE Amino acid transporter OS=Mus musculus O	1	1.44578e-08	91.942	67.283													1	1.44578e-08	91.942	1	6.98411e-06	67.283	1	K	VVGDSFGAGIVYHLSKSELDTIDSQHRMQED	TSVNVVGDSFGAGIVYHLSK(1)SELDTIDSQHR	20	5	0.21113	74747000	0	0	0	0	42849000	31898000
Q3UXZ6	159	Q3UXZ6	Q3UXZ6	Protein FAM81A	Fam81a	sp|Q3UXZ6|FA81A_MOUSE Protein FAM81A OS=Mus musculus OX=10090 GN=Fam81a PE=1 SV=2	0.999373	0.00221453	63.827	63.827													0.999373	0.00221453	63.827	0		NaN	1	K	SAEHKSTYEGLQHLNKEQQAAKLILETKIKD	STYEGLQHLNK(0.999)EQQAAK(0.001)	11	3	0.37421	13723000	0	0	0	0	7271200	6451900
Q3URF1;Q3TY32;Q3TA13;Q3U336;E9Q3E2;Q8CC35	355	Q3URF1	Q3URF1	Synaptopodin	Synpo	tr|Q3URF1|Q3URF1_MOUSE Uncharacterized protein OS=Mus musculus OX=10090 GN=Synpo PE=2 SV=1;tr|Q3TY32|Q3TY32_MOUSE Uncharacterized protein (Fragment) OS=Mus musculus OX=10090 GN=Synpo PE=2 SV=1;tr|Q3TA13|Q3TA13_MOUSE Uncharacterized protein OS=Mus musculus	1	6.53701e-15	139.04	116.82										1	3.46646e-05	88.019	1	6.53701e-15	139.04	1	1.32287e-07	116.82	1	K	DPKPSHLKGQVAPANKTGILEESMARRGSRK	GQVAPANK(1)TGILEESMAR	8	3	-0.12175	63088000	0	0	0	20398000	19122000	23568000
Q3URF1;Q3TY32;Q3TA13;Q3U336;E9Q3E2;Q8CC35	347	Q3URF1	Q3URF1	Synaptopodin	Synpo	tr|Q3URF1|Q3URF1_MOUSE Uncharacterized protein OS=Mus musculus OX=10090 GN=Synpo PE=2 SV=1;tr|Q3TY32|Q3TY32_MOUSE Uncharacterized protein (Fragment) OS=Mus musculus OX=10090 GN=Synpo PE=2 SV=1;tr|Q3TA13|Q3TA13_MOUSE Uncharacterized protein OS=Mus musculus	1	8.43837e-05	76.728	76.728										1	0.000270031	76.728	0.92802	0.000325734	55.994	0.824993	8.43837e-05	68.689	1	K	YSTLYPSSDPKPSHLKGQVAPANKTGILEES	PSHLK(1)GQVAPANK	5	3	-1.2283	82545000	0	0	0	29642000	15311000	24428000
Q3URF1;Q3TY32;Q3TA13;Q3U336;E9Q3E2;Q8CC35;Q3TBE2	224	Q3URF1	Q3URF1	Synaptopodin	Synpo	tr|Q3URF1|Q3URF1_MOUSE Uncharacterized protein OS=Mus musculus OX=10090 GN=Synpo PE=2 SV=1;tr|Q3TY32|Q3TY32_MOUSE Uncharacterized protein (Fragment) OS=Mus musculus OX=10090 GN=Synpo PE=2 SV=1;tr|Q3TA13|Q3TA13_MOUSE Uncharacterized protein OS=Mus musculus	1	6.58042e-11	135.08	127.32										1	6.58042e-11	135.08	1	5.12974e-07	106.29	1	2.71667e-10	127.32	1	K	TTPTKVYSEVHLTLAKPASVVNRTARPFGIQ	VYSEVHLTLAK(1)PASVVNR	11	3	0.11594	37691000	0	0	0	12948000	11827000	12916000
Q3UPD5;Q3TI27;G3UXL2;Q9D7G0	18	Q3UPD5	Q3UPD5	Ribose-phosphate pyrophosphokinase 1	Prps1;Prps1l3	tr|Q3UPD5|Q3UPD5_MOUSE Pribosyltran_N domain-containing protein OS=Mus musculus OX=10090 GN=Prps1 PE=2 SV=1;tr|Q3TI27|Q3TI27_MOUSE Pribosyltran_N domain-containing protein OS=Mus musculus OX=10090 GN=Prps1 PE=2 SV=1;tr|G3UXL2|G3UXL2_MOUSE Phosphoribosyl py	1	0.00264381	54.805	54.805										1	0.0460633	31.233	1	0.00264381	54.805				1	K	NIKIFSGSSHQDLSQKIADRLGLELGKVVTK	IFSGSSHQDLSQK(1)IADR	13	4	-0.11958	37857000	0	0	0	21677000	16180000	0
Q3UBA6;P63017;Q3ULM1;Q3U9L2;Q3TRH3;Q3TEK2;Q3TQ13;Q3TH56;Q3TF16;Q3TZJ3;Q3UDS0;Q3TB63;D3Z5E2;Q504P4	56	Q3UBA6;Q504P4	Q3UBA6	Heat shock cognate 71 kDa protein	Hspa8	tr|Q3UBA6|Q3UBA6_MOUSE Uncharacterized protein OS=Mus musculus OX=10090 GN=Hspa8 PE=2 SV=1;sp|P63017|HSP7C_MOUSE Heat shock cognate 71 kDa protein OS=Mus musculus OX=10090 GN=Hspa8 PE=1 SV=1;tr|Q3ULM1|Q3ULM1_MOUSE Uncharacterized protein OS=Mus musculus OX	1	1.80559e-06	92.812	92.812							1	1.80559e-06	92.812	1	3.48133e-06	91.811	1	1.21948e-05	85.35	1	5.97643e-05	82.037	1	K	YVAFTDTERLIGDAAKNQVAMNPTNTVFDAK	LIGDAAK(1)NQVAMNPTNTVFDAK	7	3	0.12272	98244000	0	0	0	34189000	23234000	20913000
Q3U292;Q149Z9;P43277	17	Q3U292	Q3U292	Histone H1.3	Hist1h1d	tr|Q3U292|Q3U292_MOUSE H15 domain-containing protein OS=Mus musculus OX=10090 GN=H1f3 PE=2 SV=1;tr|Q149Z9|Q149Z9_MOUSE Histone cluster 1, H1d OS=Mus musculus OX=10090 GN=H1f3 PE=1 SV=1;sp|P43277|H13_MOUSE Histone H1.3 OS=Mus musculus OX=10090 GN=H1-3 PE=1	0.748298	9.85324e-18	151.99	151.99													0.670783	0.0275768	48.616	0.748298	9.85324e-18	151.99	1	K	SETAPAAPAAPAPVEKTPVKKKAKKTGAAAG	SETAPAAPAAPAPVEK(0.748)TPVK(0.252)	16	2	-0.52301	17061000	0	0	0	0	8766900	8293800
Q3TYV5;P16330;Q3TYL9	29	Q3TYV5	Q3TYV5	2',3'-cyclic-nucleotide 3'-phosphodiesterase	Cnp	tr|Q3TYV5|Q3TYV5_MOUSE 2',3'-cyclic-nucleotide 3'-phosphodiesterase OS=Mus musculus OX=10090 GN=Cnp PE=2 SV=1;sp|P16330|CN37_MOUSE 2',3'-cyclic-nucleotide 3'-phosphodiesterase OS=Mus musculus OX=10090 GN=Cnp PE=1 SV=3;tr|Q3TYL9|Q3TYL9_MOUSE 2',3'-cyclic-nu	1	5.26634e-07	98.21	98.21										0		NaN				1	5.26634e-07	98.21	1	K	PKLFFRKMSSSGAKEKPELQFPFLQDEDTVA	EK(1)PELQFPFLQDEDTVATLHECK	2	4	0.59308	55462000	0	0	0	30391000	0	25071000
Q3TYB7;Q8K129	69	Q3TYB7	Q3TYB7	Cortexin-1	Ctxn1	tr|Q3TYB7|Q3TYB7_MOUSE Uncharacterized protein OS=Mus musculus OX=10090 GN=Ctxn1 PE=2 SV=1;sp|Q8K129|CTXN1_MOUSE Cortexin-1 OS=Mus musculus OX=10090 GN=Ctxn1 PE=3 SV=1	1	5.84418e-09	133.66	88.768	1	5.84418e-09	133.66				1	3.3307e-06	112.5	0		NaN	1	6.10582e-06	112.17	1	0.00030585	88.768	1	K	LDPYSRMPASSWTDHKEALERGQFDYALV__	MPASSWTDHK(1)EALER	10	3	-0.7476	78852000	0	0	0	18065000	24850000	0
Q3TY98;Q6NXX6;K3W4T3;Q9Z1G4;Q3TXT5	229	Q3TY98	Q3TY98	V-type proton ATPase subunit a;V-type proton ATPase 116 kDa subunit a isoform 1	Atp6v0a1	tr|Q3TY98|Q3TY98_MOUSE V-type proton ATPase subunit a OS=Mus musculus OX=10090 GN=Atp6v0a1 PE=2 SV=1;tr|Q6NXX6|Q6NXX6_MOUSE V-type proton ATPase subunit a OS=Mus musculus OX=10090 GN=Atp6v0a1 PE=2 SV=1;tr|K3W4T3|K3W4T3_MOUSE V-type proton ATPase subunit a	1	0.00011647	151.27	136.16													1	0.00011647	151.27	1	0.00377944	136.16	1	K	NQTEDHRQRVLQAAAKNIRVWFIKVRKMKAI	VLQAAAK(1)NIR	7	2	-0.71933	16120000	0	0	0	0	7291400	8828200
Q3TXS7;Q8CGI9;Q5HZG6;Q8BU34;Q05CG9	310	Q3TXS7	Q3TXS7	26S proteasome non-ATPase regulatory subunit 1	Psmd1	sp|Q3TXS7|PSMD1_MOUSE 26S proteasome non-ATPase regulatory subunit 1 OS=Mus musculus OX=10090 GN=Psmd1 PE=1 SV=1;tr|Q8CGI9|Q8CGI9_MOUSE Psmd1 protein (Fragment) OS=Mus musculus OX=10090 GN=Psmd1 PE=2 SV=1;tr|Q5HZG6|Q5HZG6_MOUSE Psmd1 protein (Fragment) OS=	0.999999	5.91873e-05	90.561	79.805							0.99997	0.00365049	60.158	0.999999	0.000252091	79.805	0.999997	5.91873e-05	90.561				1	K	DPMETEEKTASAVAGKTPDASPEPKDQTLKM	TASAVAGK(1)TPDASPEPK	8	3	0.69918	29374000	0	0	0	12570000	16804000	0
Q3TRH8;A2AMW0;Q923G3;Q3TVK4;P47757	223	Q3TRH8	Q3TRH8	F-actin-capping protein subunit beta	Capzb	tr|Q3TRH8|Q3TRH8_MOUSE F-actin-capping protein subunit beta OS=Mus musculus OX=10090 GN=Capzb PE=2 SV=1;tr|A2AMW0|A2AMW0_MOUSE F-actin-capping protein subunit beta OS=Mus musculus OX=10090 GN=Capzb PE=1 SV=1;tr|Q923G3|Q923G3_MOUSE F-actin-capping protein s	0.703839	0.000849383	110.18	109.16	0.703839	0.0116468	109.16	0.652033	0.0267014	103.31							0.644403	0.0143555	108.1	0.559197	0.000849383	110.18	1	K	MENKIRSTLNEIYFGKTKDIVNGLRSVQTFA	STLNEIYFGK(0.704)TK(0.296)	10	2	-0.8872	58061000	0	0	0	0	30189000	27872000
Q3TMU8;A0A0R4J1N0;O35098;P97427;Q3TXY0;Q6P1J1	345	Q3TMU8;P97427;Q3TXY0	Q3TXY0	Dihydropyrimidinase-related protein 4;Dihydropyrimidinase-related protein 1	Dpysl4;Crmp1	tr|Q3TMU8|Q3TMU8_MOUSE Dihydropyrimidinase-like 4 OS=Mus musculus OX=10090 GN=Dpysl4 PE=1 SV=1;tr|A0A0R4J1N0|A0A0R4J1N0_MOUSE Dihydropyrimidinase-related protein 4 OS=Mus musculus OX=10090 GN=Dpysl4 PE=1 SV=1;sp|O35098|DPYL4_MOUSE Dihydropyrimidinase-relat	1	1.5447e-07	93.776	93.776													0		NaN	1	1.5447e-07	93.776		K	GSAHCTFTTAQKAVGKDNFTLIPEGVNGIEE;GSGHCPYSTAQKAVGKDNFTLIPEGVNGIEE	AVGK(1)DNFTLIPEGVNGIEER	4	3	-0.28628	52981000	0	0	0	0	34064000	18918000
Q3TJV7;O54965	282	Q3TJV7	Q3TJV7	E3 ubiquitin-protein ligase RNF13	Rnf13	tr|Q3TJV7|Q3TJV7_MOUSE RING-type domain-containing protein OS=Mus musculus OX=10090 GN=Rnf13 PE=2 SV=1;sp|O54965|RNF13_MOUSE E3 ubiquitin-protein ligase RNF13 OS=Mus musculus OX=10090 GN=Rnf13 PE=1 SV=2	0.998621	0.0184366	63.216	61.593	0.982371	0.0184366	61.78	0.997545	0.0350886	56.432							0.998621	0.0356302	61.593	0.997826	0.0315607	63.216	1	K	VDPWLTKTKKTCPVCKQKVVPSQGDSDSDTD	KTCPVCK(0.999)QK(0.001)	7	3	0.52653	21339000	0	0	0	0	11096000	10244000
Q3TJ01;Q99LF4	366	Q3TJ01	Q3TJ01	tRNA-splicing ligase RtcB homolog	Rtcb	tr|Q3TJ01|Q3TJ01_MOUSE tRNA-splicing ligase RtcB homolog OS=Mus musculus OX=10090 GN=Rtcb PE=2 SV=1;sp|Q99LF4|RTCB_MOUSE RNA-splicing ligase RtcB homolog OS=Mus musculus OX=10090 GN=Rtcb PE=1 SV=1	1	0.0427102	47.712	47.712										1	0.0427102	47.712				0		NaN	1	K	VSHNIAKVEQHVVDGKERTLLVHRKGSTRAF	VEQHVVDGK(1)ER	9	3	-1.2475	22752000	0	0	0	9367800	0	13384000
Q3B7X9;Q3B7Y0;Q91ZP9	121	Q3B7X9	Q3B7X9	N-terminal EF-hand calcium-binding protein 2	Necab2	tr|Q3B7X9|Q3B7X9_MOUSE Necab2 protein (Fragment) OS=Mus musculus OX=10090 GN=Necab2 PE=2 SV=1;tr|Q3B7Y0|Q3B7Y0_MOUSE Necab2 protein (Fragment) OS=Mus musculus OX=10090 GN=Necab2 PE=2 SV=1;sp|Q91ZP9|NECA2_MOUSE N-terminal EF-hand calcium-binding protein 2 O	1	0.000569985	88.768	88.768				1	0.0534347	46.528	1	0.0103998	58.83	1	0.00134232	80.102	1	0.000721049	85.734	1	0.000569985	88.768	1	K	ETLNHSVLKAMGYTKKVYEGGSNVDQFVTRF	K(1)VYEGGSNVDQFVTR	1	3	-1.4201	46181000	0	0	0	14274000	13878000	18029000
Q0VGS8;C9K0Y5;B0QZW1;A2VDF5;Q9Z2W9	861	Q0VGS8	Q0VGS8	Glutamate receptor 3	Gria3	tr|Q0VGS8|Q0VGS8_MOUSE Gria3 protein OS=Mus musculus OX=10090 GN=Gria3 PE=2 SV=1;tr|C9K0Y5|C9K0Y5_MOUSE AMPA-selective glutamate receptor 3 flop type OS=Mus musculus OX=10090 GN=Gria3 PE=2 SV=1;tr|B0QZW1|B0QZW1_MOUSE Glutamate receptor 3 OS=Mus musculus OX	1	1.35265e-08	113.73	113.73										0		NaN				1	1.35265e-08	113.73	1	K	AESKRVKLTKNTQNFKPAPATNTQNYATYRE	NTQNFK(1)PAPATNTQNYATYR	6	3	0.87744	24013000	0	0	0	9816400	0	14196000
Q0VGR4;Q8BH27	543	Q0VGR4	Q0VGR4	Multiple epidermal growth factor-like domains protein 9	Megf9	tr|Q0VGR4|Q0VGR4_MOUSE Multiple EGF-like-domains 9 OS=Mus musculus OX=10090 GN=Megf9 PE=2 SV=1;sp|Q8BH27|MEGF9_MOUSE Multiple epidermal growth factor-like domains protein 9 OS=Mus musculus OX=10090 GN=Megf9 PE=2 SV=1	1	0.000335751	110.31	110.31										0		NaN	1	0.00161378	93.623	1	0.000335751	110.31	1	K	GFVGAVYMYREYQNRKLNAPFWTIELKEDNI	K(1)LNAPFWTIELK	1	3	0.13725	106650000	0	0	0	20553000	26381000	27791000
Q05DD2;P08551	91	Q05DD2	Q05DD2	Neurofilament light polypeptide	Nefl	tr|Q05DD2|Q05DD2_MOUSE Nefl protein (Fragment) OS=Mus musculus OX=10090 GN=Nefl PE=2 SV=1;sp|P08551|NFL_MOUSE Neurofilament light polypeptide OS=Mus musculus OX=10090 GN=Nefl PE=1 SV=5	1	0.00562902	66.246	66.246													1	0.0103099	57.328	1	0.00562902	66.246	1	K	VAAISNDLKSIRTQEKAQLQDLNDRFASFIE	TQEK(1)AQLQDLNDR	4	3	-1.7643	19769000	0	0	0	0	12125000	7644500
P63213	20	P63213	P63213	Guanine nucleotide-binding protein G(I)/G(S)/G(O) subunit gamma-2	Gng2	sp|P63213|GBG2_MOUSE Guanine nucleotide-binding protein G(I)/G(S)/G(O) subunit gamma-2 OS=Mus musculus OX=10090 GN=Gng2 PE=1 SV=2	0.991756	0.013017	60.549	60.549										0.92116	0.0390083	50.305	0		NaN	0.991756	0.013017	60.549	1	K	NTASIAQARKLVEQLKMEANIDRIKVSKAAA	K(0.008)LVEQLK(0.992)MEANIDR	7	3	0.88055	43111000	0	0	0	19698000	10237000	13176000
P63141	49	P63141	P63141	Potassium voltage-gated channel subfamily A member 2	Kcna2	sp|P63141|KCNA2_MOUSE Potassium voltage-gated channel subfamily A member 2 OS=Mus musculus OX=10090 GN=Kcna2 PE=1 SV=1	1	1.69104e-07	108.66	108.66	1	1.69104e-07	108.66				0		NaN	0.999946	0.00362328	54.15	0.999983	0.00312339	56.428	0		NaN	1	K	RVVINISGLRFETQLKTLAQFPETLLGDPKK	FETQLK(1)TLAQFPETLLGDPK	6	2	1.2387	357180000	0	0	0	89275000	127790000	78930000
P63040;P84086	14	P63040;P84086	P84086	Complexin-1;Complexin-2	Cplx1;Cplx2	sp|P63040|CPLX1_MOUSE Complexin-1 OS=Mus musculus OX=10090 GN=Cplx1 PE=1 SV=1;sp|P84086|CPLX2_MOUSE Complexin-2 OS=Mus musculus OX=10090 GN=Cplx2 PE=1 SV=1	0.995993	0.00225854	83.862	83.862													0.995993	0.00225854	83.862	0.99095	0.00508329	72.321	1	K	__MDFVMKQALGGATKDMGKMLGGEEEKDPD;__MEFVMKQALGGATKDMGKMLGGDEEKDPD	QALGGATK(0.996)DMGK(0.004)	8	2	-0.82991	8951000	0	0	0	0	4405100	4545900
P60879	76	P60879	P60879	Synaptosomal-associated protein 25	Snap25	sp|P60879|SNP25_MOUSE Synaptosomal-associated protein 25 OS=Mus musculus OX=10090 GN=Snap25 PE=1 SV=1	0.999989	0.0103987	81.95	81.95										0.999953	0.0268822	68.846	0.999989	0.0103987	81.95				1	K	EEGMDQINKDMKEAEKNLTDLGKFCGLCVCP	EAEK(1)NLTDLGK	4	2	0.08083	10697000	0	0	0	3916100	6780500	0
P52480;A0A1L1SU37;A0A1L1SQV8;A0A1L1SSN6;A0A1L1STV8;A0A1L1SUV0	135	P52480	P52480	Pyruvate kinase PKM	Pkm	sp|P52480|KPYM_MOUSE Pyruvate kinase PKM OS=Mus musculus OX=10090 GN=Pkm PE=1 SV=4;tr|A0A1L1SU37|A0A1L1SU37_MOUSE Pyruvate kinase PKM (Fragment) OS=Mus musculus OX=10090 GN=Pkm PE=1 SV=1;tr|A0A1L1SQV8|A0A1L1SQV8_MOUSE Pyruvate kinase PKM (Fragment) OS=Mus	0.911095	0.0101577	90.906	82.749													0.886665	0.0101577	90.906	0.911095	0.0213939	82.749	1	K	RTGLIKGSGTAEVELKKGATLKITLDNAYME	GSGTAEVELK(0.911)K(0.089)	10	2	0.18494	10262000	0	0	0	0	5336500	4925000
P43274;Q3U292;Q149Z9;P43277	169	P43274;Q3U292	P43274	Histone H1.4;Histone H1.3	Hist1h1e;Hist1h1d	sp|P43274|H14_MOUSE Histone H1.4 OS=Mus musculus OX=10090 GN=H1-4 PE=1 SV=2;tr|Q3U292|Q3U292_MOUSE H15 domain-containing protein OS=Mus musculus OX=10090 GN=H1f3 PE=2 SV=1;tr|Q149Z9|Q149Z9_MOUSE Histone cluster 1, H1d OS=Mus musculus OX=10090 GN=H1f3 PE=1	0.7746	0.00402647	83.499	73.887										0.7746	0.00753156	73.887	0.538407	0.00402647	83.499				1	K	TPKKAKKPAAAAGAKKAKSPKKAKATKAKKA;TPKKAKKPAAAAGAKKVSKSPKKVKAAKPKK	KPAAAAGAK(0.225)K(0.775)	10	3	0.23836	20011000	0	0	0	8652500	11358000	0
P43274	52	P43274	P43274	Histone H1.4	Hist1h1e	sp|P43274|H14_MOUSE Histone H1.4 OS=Mus musculus OX=10090 GN=H1-4 PE=1 SV=2	1	0.0138292	127.12	117.93										1	0.0254267	111.04	1	0.0138292	127.12	1	0.0179798	117.93	1	K	GPPVSELITKAVAASKERSGVSLAALKKALA	AVAASK(1)ER	6	2	0.19183	26617000	0	0	0	8318800	9841700	8456100
P17751;H7BXC3	225	P17751	P17751	Triosephosphate isomerase	Tpi1	sp|P17751|TPIS_MOUSE Triosephosphate isomerase OS=Mus musculus OX=10090 GN=Tpi1 PE=1 SV=4;tr|H7BXC3|H7BXC3_MOUSE Triosephosphate isomerase OS=Mus musculus OX=10090 GN=Tpi1 PE=1 SV=1	0.999999	2.4403e-09	103.16	103.16										0.999957	1.51033e-07	90.37	0.999647	9.01232e-05	64.27	0.999999	2.4403e-09	103.16	1	K	KVVLAYEPVWAIGTGKTATPQQAQEVHEKLR	VVLAYEPVWAIGTGK(1)TATPQQAQEVHEK	15	4	0.33571	74658000	0	0	0	29935000	21965000	22757000
P11798;Q80TN1;F8WIS9;F8WHB5	344	P11798	P11798	Calcium/calmodulin-dependent protein kinase type II subunit alpha	Camk2a	sp|P11798|KCC2A_MOUSE Calcium/calmodulin-dependent protein kinase type II subunit alpha OS=Mus musculus OX=10090 GN=Camk2a PE=1 SV=2;tr|Q80TN1|Q80TN1_MOUSE MKIAA0968 protein (Fragment) OS=Mus musculus OX=10090 GN=Camk2a PE=2 SV=3;tr|F8WIS9|F8WIS9_MOUSE Cal	1	7.27597e-14	134.14	80.738	0		NaN	1	0.000649722	73.464							1	7.27597e-14	134.14	1	0.000186579	80.738	1	K	ESSESTNTTIEDEDTKVRKQEIIKVTEQLIE	ESSESTNTTIEDEDTK(1)VR	16	3	0.17244	31966000	0	0	0	0	22258000	9708800
P06837	136	P06837	P06837	Neuromodulin	Gap43	sp|P06837|NEUM_MOUSE Neuromodulin OS=Mus musculus OX=10090 GN=Gap43 PE=1 SV=1	1	2.52202e-14	136.62	136.62	0.998391	0.0214589	49.528	0.999999	2.69988e-07	93.269				0.999998	3.05721e-13	126.25	0.999997	3.68086e-06	94.632	1	2.52202e-14	136.62	1	K	PSEEKAGSAETESAAKATTDNSPSSKAEDGP	AGSAETESAAK(1)ATTDNSPSSK	11	3	0.59118	38741000	0	0	0	12944000	14871000	10926000
P06745;A0A0U1RP97;A0A0U1RQ18	438	P06745	P06745	Glucose-6-phosphate isomerase	Gpi	sp|P06745|G6PI_MOUSE Glucose-6-phosphate isomerase OS=Mus musculus OX=10090 GN=Gpi PE=1 SV=4;tr|A0A0U1RP97|A0A0U1RP97_MOUSE Glucose-6-phosphate isomerase 1 (Fragment) OS=Mus musculus OX=10090 GN=Gpi1 PE=1 SV=1;tr|A0A0U1RQ18|A0A0U1RQ18_MOUSE Glucose-6-phosp	0.952562	3.5326e-10	133.66	72.662	0.903172	1.68409e-06	106.19	0.840437	0.00195651	68.481				0.900473	3.5326e-10	133.66	0.952562	4.64041e-10	132.44	0		NaN	1	K	KILLANFLAQTEALMKGKLPEEARKELQAAG	ILLANFLAQTEALMK(0.953)GK(0.047)	15	3	0.15723	268240000	0	0	0	81758000	88956000	0
O08599	584	O08599	O08599	Syntaxin-binding protein 1	Stxbp1	sp|O08599|STXB1_MOUSE Syntaxin-binding protein 1 OS=Mus musculus OX=10090 GN=Stxbp1 PE=1 SV=2	0.994263	0.00381174	117.89	117.89				0		NaN				0.994263	0.00381174	117.89				0.994208	0.0129873	106.42	1	K	STHILTPQKLLDTLKKLNKTDEEISS_____	K(0.994)LNK(0.006)TDEEISS	1	2	0.46976	19706000	0	0	0	6595100	0	7296700
O08539;Q6P1B9;A0A3Q4EBK4	282	O08539	O08539	Myc box-dependent-interacting protein 1	Bin1	sp|O08539|BIN1_MOUSE Myc box-dependent-interacting protein 1 OS=Mus musculus OX=10090 GN=Bin1 PE=1 SV=1;tr|Q6P1B9|Q6P1B9_MOUSE Bin1 protein OS=Mus musculus OX=10090 GN=Bin1 PE=1 SV=1;tr|A0A3Q4EBK4|A0A3Q4EBK4_MOUSE Myc box-dependent-interacting protein 1 OS	0.998899	0.0215887	37.884	37.884													0		NaN	0.998899	0.0215887	37.884	1	K	LVSLEKQHGSNTFTVKAQPSDNAPEKGNKSP	QHGSNTFTVK(0.999)AQPSDNAPEK(0.001)	10	4	0.21442	19556000	0	0	0	0	8836300	10720000
H6RXZ1;P46096;Q3TPT3	200	H6RXZ1	H6RXZ1	Synaptotagmin-1	Syt1	tr|H6RXZ1|H6RXZ1_MOUSE Synaptotagmin I OS=Mus musculus OX=10090 GN=Syt1 PE=1 SV=1;sp|P46096|SYT1_MOUSE Synaptotagmin-1 OS=Mus musculus OX=10090 GN=Syt1 PE=1 SV=1;tr|Q3TPT3|Q3TPT3_MOUSE Uncharacterized protein OS=Mus musculus OX=10090 GN=Syt1 PE=2 SV=1	1	0.00252	73.834	71.279										0.999999	0.00252	73.834	0		NaN	1	0.00326161	71.279	1	K	LLPDKKKKFETKVHRKTLNPVFNEQFTFKVP	K(1)TLNPVFNEQFTFK	1	3	1.4082	44029000	0	0	0	0	20490000	23539000
F7CR78;E9Q8N1;E9Q8K5;A2ASS6	7738	F7CR78	F7CR78	Titin	Ttn	tr|F7CR78|F7CR78_MOUSE Titin (Fragment) OS=Mus musculus OX=10090 GN=Ttn PE=1 SV=1;tr|E9Q8N1|E9Q8N1_MOUSE Titin OS=Mus musculus OX=10090 GN=Ttn PE=1 SV=1;tr|E9Q8K5|E9Q8K5_MOUSE Titin OS=Mus musculus OX=10090 GN=Ttn PE=1 SV=1;sp|A2ASS6|TITIN_MOUSE Titin OS=M	0.537697	0.0473132	36.303	36.303													0		NaN	0.537697	0.0473132	36.303		K	PAKVPEVPKEAPPEKKVPPKKPEAPPAKVPE	VPEVPKEAPPEK(0.462)K(0.538)	13	4	-0.76046	66671000	0	0	0	0	42195000	24476000
F2WWK6;F2WWK5;Q9Z0R9	17	F2WWK6	F2WWK6	Fatty acid desaturase 2	Fads2	tr|F2WWK6|F2WWK6_MOUSE Delta-6 desaturase (Fragment) OS=Mus musculus OX=10090 GN=Fads2 PE=2 SV=1;tr|F2WWK5|F2WWK5_MOUSE Delta-6 desaturase (Fragment) OS=Mus musculus OX=10090 GN=Fads2 PE=2 SV=1;sp|Q9Z0R9|FADS2_MOUSE Acyl-CoA 6-desaturase OS=Mus musculus OX	1	0.0453803	51.949	51.949										0		NaN	1	0.0453803	47.187	1	0.0463294	51.949	1	K	ERQAPMPTFRWEEIQKHNLRTDRWLVIDRKV	WEEIQK(1)HNLR	6	3	-3.7177	23921000	0	0	0	10147000	13774000	0
E9QM38;P55012	942	E9QM38	E9QM38	Solute carrier family 12 member 2	Slc12a2	tr|E9QM38|E9QM38_MOUSE Solute carrier family 12 member 2 OS=Mus musculus OX=10090 GN=Slc12a2 PE=1 SV=1;sp|P55012|S12A2_MOUSE Solute carrier family 12 member 2 OS=Mus musculus OX=10090 GN=Slc12a2 PE=1 SV=2	0.999986	0.00725305	53.565	53.565										0		NaN	0		NaN	0.999986	0.00725305	53.565	1	K	GQEELLSSQEKSPGTKDVVVNVDYSKKSDQD	SPGTK(1)DVVVNVDYSK	5	3	-0.22774	33395000	0	0	0	8648600	13567000	11180000
E9Q1G8;Q8C2A3;E9Q9F5;O55131;Q3UNN1;Q5DTS3;Q3UGE0	89	E9Q1G8	E9Q1G8	Septin-7	SEPT7	tr|E9Q1G8|E9Q1G8_MOUSE Septin 7 OS=Mus musculus OX=10090 GN=Sept7 PE=1 SV=2;tr|Q8C2A3|Q8C2A3_MOUSE Septin-type G domain-containing protein OS=Mus musculus OX=10090 GN=Sept7 PE=2 SV=1;tr|E9Q9F5|E9Q9F5_MOUSE Septin 7 OS=Mus musculus OX=10090 GN=Sept7 PE=1 SV	1	7.74322e-08	204.07	204.07										1	5.34464e-07	193.1	1	7.74322e-08	204.07	1	0.000507588	154.49	1	K	DLYSPEYPGPSHRIKKTVQVEQSKVLIKEGG	K(1)TVQVEQSK	1	2	1.3362	29633000	0	0	0	13987000	15646000	0
E9Q133;Q3UJP4;Q3U4U6;P80318;F6ZVG8	489	E9Q133	E9Q133	T-complex protein 1 subunit gamma	Cct3	tr|E9Q133|E9Q133_MOUSE T-complex protein 1 subunit gamma OS=Mus musculus OX=10090 GN=Cct3 PE=1 SV=1;tr|Q3UJP4|Q3UJP4_MOUSE T-complex protein 1 subunit gamma OS=Mus musculus OX=10090 GN=Cct3 PE=2 SV=1;tr|Q3U4U6|Q3U4U6_MOUSE T-complex protein 1 subunit gamma	0.886406	0.0487765	58.083	58.083													0		NaN	0.886406	0.0487765	58.083		K	TAVLLLRIDDIVSGHKKKGDDQNRQTGAPDA	IDDIVSGHK(0.886)K(0.114)	9	2	-0.10473	6156900	0	0	0	0	2746200	3410700
E9PZF0;Q5NC82;Q01768;B0LAA8;Q8R4B4;Q5NC81;P15532;Q5NC80;Q5NC79	12	E9PZF0;Q5NC81	E9PZF0	Nucleoside diphosphate kinase;Nucleoside diphosphate kinase B;Nucleoside diphosphate kinase A	Gm20390;Nme2;Nme1	tr|E9PZF0|E9PZF0_MOUSE Nucleoside diphosphate kinase OS=Mus musculus OX=10090 GN=Gm20390 PE=3 SV=1;tr|Q5NC82|Q5NC82_MOUSE Nucleoside diphosphate kinase OS=Mus musculus OX=10090 GN=Nme2 PE=2 SV=1;sp|Q01768|NDKB_MOUSE Nucleoside diphosphate kinase B OS=Mus m	1	0.00288938	69.864	60.08										1	0.00288938	69.864	1	0.0108332	60.08	0		NaN	1	K	____MANSERTFIAIKPDGVQRGLVGEIIKR	TFIAIK(1)PDGVQR	6	3	-0.49985	55563000	0	0	0	23275000	21831000	10458000
D3YZ62;D3Z4J3;Q99104	979	D3YZ62	D3YZ62	Unconventional myosin-Va	Myo5a	tr|D3YZ62|D3YZ62_MOUSE Unconventional myosin-Va OS=Mus musculus OX=10090 GN=Myo5a PE=1 SV=1;tr|D3Z4J3|D3Z4J3_MOUSE Unconventional myosin-Va OS=Mus musculus OX=10090 GN=Myo5a PE=1 SV=1;sp|Q99104|MYO5A_MOUSE Unconventional myosin-Va OS=Mus musculus OX=10090	1	0.0274039	48.823	48.823										1	0.0274039	47.545	1	0.0468397	48.823	0		NaN	1	K	LRNDVERLQLSEEEAKVATGRVLSLQEEIAK	LQLSEEEAK(1)VATGR	9	3	-0.2667	43607000	0	0	0	20083000	0	23524000
B7U582;P17156;Q3UBA6;P63017;Q3ULM1;Q3U9L2;Q3TEK2;Q3TQ13;Q3TH56;Q3TF16;Q3TZJ3;Q3UDS0;Q3KQJ4;Q3TH04;Q3TB63;Q504P4	188	B7U582;Q3UBA6;Q504P4	Q3UBA6	Heat shock-related 70 kDa protein 2;Heat shock cognate 71 kDa protein	Hspa2;Hspa8	tr|B7U582|B7U582_MOUSE Heat shock protein 70-2 OS=Mus musculus OX=10090 PE=3 SV=1;sp|P17156|HSP72_MOUSE Heat shock-related 70 kDa protein 2 OS=Mus musculus OX=10090 GN=Hspa2 PE=1 SV=2;tr|Q3UBA6|Q3UBA6_MOUSE Uncharacterized protein OS=Mus musculus OX=10090	0.5	3.96348e-06	108.56	108.56										0.5	3.96348e-06	108.56	0		NaN	0		NaN	1	K	IINEPTAAAIAYGLDKKGCAGGEKNVLIFDL;IINEPTAAAIAYGLDKKVGAERNVLIFDLGG	IINEPTAAAIAYGLDK(0.5)K(0.5)	16	3	-0.75473	60409000	0	0	0	25715000	19028000	15667000
B7U582;P17156;Q3UBA6;P63017;Q3ULM1;Q3U9L2;Q3TEK2;Q3TQ13;Q3TH56;Q3TF16;Q3TZJ3;Q3UDS0;Q3KQJ4;Q3TH04;Q3TB63;Q504P4	189	B7U582;Q3UBA6;Q504P4	Q3UBA6	Heat shock-related 70 kDa protein 2;Heat shock cognate 71 kDa protein	Hspa2;Hspa8	tr|B7U582|B7U582_MOUSE Heat shock protein 70-2 OS=Mus musculus OX=10090 PE=3 SV=1;sp|P17156|HSP72_MOUSE Heat shock-related 70 kDa protein 2 OS=Mus musculus OX=10090 GN=Hspa2 PE=1 SV=2;tr|Q3UBA6|Q3UBA6_MOUSE Uncharacterized protein OS=Mus musculus OX=10090	0.5	3.96348e-06	108.56	108.56										0.5	3.96348e-06	108.56	0		NaN	0		NaN	1	K	INEPTAAAIAYGLDKKGCAGGEKNVLIFDLG;INEPTAAAIAYGLDKKVGAERNVLIFDLGGG	IINEPTAAAIAYGLDK(0.5)K(0.5)	17	3	-0.75473	60409000	0	0	0	25715000	19028000	15667000
B2RSH2;Q8JZT4;P08752;Q3TJH1;Q9DC51	248	B2RSH2;P08752;Q3TJH1	B2RSH2	Guanine nucleotide-binding protein G(i) subunit alpha-1;Guanine nucleotide-binding protein G(i) subunit alpha-2;Guanine nucleotide-binding protein G(k) subunit alpha	Gnai1;Gnai2;Gnai3	sp|B2RSH2|GNAI1_MOUSE Guanine nucleotide-binding protein G(i) subunit alpha-1 OS=Mus musculus OX=10090 GN=Gnai1 PE=1 SV=1;tr|Q8JZT4|Q8JZT4_MOUSE Gnai2 protein OS=Mus musculus OX=10090 GN=Gnai2 PE=2 SV=1;sp|P08752|GNAI2_MOUSE Guanine nucleotide-binding prot	1	4.17206e-08	121.76	121.76										1	1.45493e-05	103.21				1	4.17206e-08	121.76	1	K	VLAEDEEMNRMHESMKLFDSICNNKWFTDTS	MHESMK(1)LFDSICNNK	6	3	-0.59662	33582000	0	0	0	19091000	0	14491000
B2FDF6;Q8R570	313	B2FDF6	B2FDF6	Synaptosomal-associated protein 47	Snap47	tr|B2FDF6|B2FDF6_MOUSE Synaptosomal-associated protein 47 OS=Mus musculus OX=10090 GN=Snap47 PE=1 SV=1;sp|Q8R570|SNP47_MOUSE Synaptosomal-associated protein 47 OS=Mus musculus OX=10090 GN=Snap47 PE=1 SV=1	1	0.00913716	86.67	86.67										1	0.00913716	86.67	0		NaN				1	K	SSKIELLEDALVLRNKVFASSAERHAAPATF	NK(1)VFASSAER	2	2	-0.9144	12168000	0	0	0	6916800	5250800	0
A8DUK4;A8DUQ1;A8DUN2;A8DUK7;A8DUP0;A8DUK2;A8DUQ5;D4N6R6;A8DUM2;D4N6V9;D0U270;D0U269;A8DUP7;A8DUK0;P02088;A8DUP3;E9Q223;D4N6U4;A8DUP5;A8DUL5	67	A8DUK4	A8DUK4	Hemoglobin subunit beta-1	Hbbt1;Hbb-b1;Hbb-bs	tr|A8DUK4|A8DUK4_MOUSE Beta-globin OS=Mus musculus OX=10090 GN=Hbb-bs PE=1 SV=1;tr|A8DUQ1|A8DUQ1_MOUSE Beta-globin OS=Mus musculus OX=10090 GN=Hbbt1 PE=3 SV=1;tr|A8DUN2|A8DUN2_MOUSE Beta-globin OS=Mus musculus OX=10090 GN=Hbbt1 PE=3 SV=1;tr|A8DUK7|A8DUK7_M	1	1.05772e-12	130.39	130.39	1	1.05772e-12	130.39							0		NaN				1	2.89544e-06	111.77	1	K	ASAIMGNAKVKAHGKKVITAFNDGLNHLDSL	K(1)VITAFNDGLNHLDSLK	1	3	1.9931	36469000	0	0	0	14975000	0	21493000
A8DUK4;A8DUQ1;A8DUN2;A8DUL2;A8DUL0;A8DUK7;A8DUP0;A8DUK2;A8DUL7;D4N6R6;A8DUM2;D4N6V9;D0U270;D0U269;A8DUP7;A8DUK0;P02088;B1Q450;A8DUP3;E9Q223;A8DUP5;A8DUL5	62	A8DUK4	A8DUK4	Hemoglobin subunit beta-1	Hbbt1;Hbb-b1;HBB1;Hbb-bs	tr|A8DUK4|A8DUK4_MOUSE Beta-globin OS=Mus musculus OX=10090 GN=Hbb-bs PE=1 SV=1;tr|A8DUQ1|A8DUQ1_MOUSE Beta-globin OS=Mus musculus OX=10090 GN=Hbbt1 PE=3 SV=1;tr|A8DUN2|A8DUN2_MOUSE Beta-globin OS=Mus musculus OX=10090 GN=Hbbt1 PE=3 SV=1;tr|A8DUL2|A8DUL2_M	0.586403	4.37008e-06	92.993	87.49										0.576418	4.65684e-06	92.31	0.586403	6.68306e-06	87.49	0.577403	4.37008e-06	92.993	1	K	GDLSSASAIMGNAKVKAHGKKVITAFNDGLN	YFDSFGDLSSASAIMGNAK(0.414)VK(0.586)	21	3	-1.5877	129510000	0	0	0	26561000	67999000	34954000
A2A9W7;Q8BMI3;A2A9W5;S4R2D2	15	A2A9W7	A2A9W7	ADP-ribosylation factor-binding protein GGA3	Gga3	tr|A2A9W7|A2A9W7_MOUSE ADP-ribosylation factor-binding protein GGA3 OS=Mus musculus OX=10090 GN=Gga3 PE=1 SV=1;sp|Q8BMI3|GGA3_MOUSE ADP-ribosylation factor-binding protein GGA3 OS=Mus musculus OX=10090 GN=Gga3 PE=1 SV=2;tr|A2A9W5|A2A9W5_MOUSE ADP-ribosylat	1	9.67616e-101	286.74	68.034										0		NaN	1	9.67616e-101	286.74				1	K	_MAEAEGESLESWLNKATNPSNRQEDWEYII	AEAEGESLESWLNK(1)ATNPSNR	14	2	3.1874	46121000	0	0	0	30748000	15374000	0
A1L332;A0A0M3HEP7;Q5DTG0;P70704;Q52KQ7;Q3TRP7	1087	A1L332	A1L332	Phospholipid-transporting ATPase;Phospholipid-transporting ATPase IA	Atp8a1	tr|A1L332|A1L332_MOUSE Phospholipid-transporting ATPase OS=Mus musculus OX=10090 GN=Atp8a1 PE=2 SV=1;tr|A0A0M3HEP7|A0A0M3HEP7_MOUSE Phospholipid-transporting ATPase OS=Mus musculus OX=10090 GN=Atp8a1 PE=1 SV=1;tr|Q5DTG0|Q5DTG0_MOUSE Phospholipid-transporti	0.999819	0.00107914	59.814	59.814	0.999721	0.00667711	55.734										0.999108	0.00597495	50.029	0.999819	0.00107914	59.814	1	K	TAFKTLVDEVQELEAKSQDPGAVVLGKSLTE	TLVDEVQELEAK(1)SQDPGAVVLGK	12	3	-1.301	30710000	0	0	0	0	16942000	13768000
A1BN54;Q7TPR4;E9Q2W9;Q1A602;Q3ULT2;A0A1L1SV25;P57780;Q3UDJ7;Q8K3Q4;Q5FW75;Q9JI91;O88990	331	A1BN54;E9Q2W9;Q1A602;Q8K3Q4	A1BN54	Alpha-actinin-1;Alpha-actinin-4;Alpha-actinin-2;Alpha-actinin-3	Actn1;Actn4;Actn2;Actn3	tr|A1BN54|A1BN54_MOUSE Alpha actinin 1a OS=Mus musculus OX=10090 GN=Actn1 PE=1 SV=1;sp|Q7TPR4|ACTN1_MOUSE Alpha-actinin-1 OS=Mus musculus OX=10090 GN=Actn1 PE=1 SV=1;tr|E9Q2W9|E9Q2W9_MOUSE Alpha-actinin-4 (Fragment) OS=Mus musculus OX=10090 GN=Actn4 PE=1 S	1	1.30739e-09	123.14	123.14										1	1.30739e-09	123.14				1	1.58073e-06	106.93	1	K	FRDYRRKHKPPKVQEKCQLEINFNTLQTKLR;FRDYRRLHKPPKVQEKCQLEINFNTLQTKLR;FRDYRRVHKPPKVQEKCQLEINFNTLQTKLR	VQEK(1)CQLEINFNTLQTK	4	3	-0.28809	54397000	0	0	0	35961000	0	18437000
A0A338P6E5;A0A338P6I6;Q62108;G3UZL5	498	A0A338P6E5	A0A338P6E5	Disks large homolog 4	Dlg4	tr|A0A338P6E5|A0A338P6E5_MOUSE Disks large homolog 4 OS=Mus musculus OX=10090 GN=Dlg4 PE=1 SV=1;tr|A0A338P6I6|A0A338P6I6_MOUSE Disks large homolog 4 OS=Mus musculus OX=10090 GN=Dlg4 PE=1 SV=1;sp|Q62108|DLG4_MOUSE Disks large homolog 4 OS=Mus musculus OX=10	0.98362	0.00672151	48.961	48.961													0		NaN	0.98362	0.00672151	48.961	1	K	TKDRANDDLLSEFPDKFGSCVPHTTRPKREY	ANDDLLSEFPDK(0.984)FGSCVPHTTRPK(0.016)	12	4	-0.23275	53417000	0	0	0	0	21031000	32386000
A0A338P6E5;A0A338P6I6;Q62108;G3UZL5	531	A0A338P6E5	A0A338P6E5	Disks large homolog 4	Dlg4	tr|A0A338P6E5|A0A338P6E5_MOUSE Disks large homolog 4 OS=Mus musculus OX=10090 GN=Dlg4 PE=1 SV=1;tr|A0A338P6I6|A0A338P6I6_MOUSE Disks large homolog 4 OS=Mus musculus OX=10090 GN=Dlg4 PE=1 SV=1;sp|Q62108|DLG4_MOUSE Disks large homolog 4 OS=Mus musculus OX=10	0.999966	0.000499187	103.31	103.31										0.990395	0.00156543	89.805				0.999966	0.000499187	103.31	1	K	DGRDYHFVSSREKMEKDIQAHKFIEAGQYNS	EKMEK(1)DIQAHK	5	3	0.033493	30352000	0	0	0	17654000	0	12697000
A0A286YCI0;Q9JI78;A0A286YCZ7	130	A0A286YCI0	A0A286YCI0	Peptide-N(4)-(N-acetyl-beta-glucosaminyl)asparagine amidase	Ngly1	tr|A0A286YCI0|A0A286YCI0_MOUSE Peptide-N(4)-(N-acetyl-beta-glucosaminyl)asparagine amidase OS=Mus musculus OX=10090 GN=Ngly1 PE=1 SV=1;sp|Q9JI78|NGLY1_MOUSE Peptide-N(4)-(N-acetyl-beta-glucosaminyl)asparagine amidase OS=Mus musculus OX=10090 GN=Ngly1 PE=1	1	0.00830361	42.454	42.454										1	0.00830361	42.454				0		NaN	1	K	GSSKKVQFSQHPAAAKLPLEQSEDPAGLIRH	VQFSQHPAAAK(1)LPLEQSEDPAGLIR	11	4	-0.044719	20382000	0	0	0	8652600	0	11729000
A0A0G2JGY9;Q7TME0	333	A0A0G2JGY9	A0A0G2JGY9	Lipid phosphate phosphatase-related protein type 4	Lppr4	tr|A0A0G2JGY9|A0A0G2JGY9_MOUSE Phospholipid phosphatase-related protein type 4 (Fragment) OS=Mus musculus OX=10090 GN=Plppr4 PE=1 SV=1;sp|Q7TME0|PLPR4_MOUSE Phospholipid phosphatase-related protein type 4 OS=Mus musculus OX=10090 GN=Plppr4 PE=1 SV=2	1	0.0349738	61.161	61.161										1	0.0349738	61.161	0		NaN				1	K	ILNRNHRDASSLTNLKRANADVEIITPRSPM	DASSLTNLK(1)R	9	3	0.35063	26183000	0	0	0	12252000	13931000	0
A0A0G2JGX4;Q6PIC6;Q8VCE0;Q8R0E8	471	A0A0G2JGX4	A0A0G2JGX4	Sodium/potassium-transporting ATPase subunit alpha-3	Atp1a3	tr|A0A0G2JGX4|A0A0G2JGX4_MOUSE Sodium/potassium-transporting ATPase subunit alpha OS=Mus musculus OX=10090 GN=Atp1a3 PE=1 SV=1;sp|Q6PIC6|AT1A3_MOUSE Sodium/potassium-transporting ATPase subunit alpha-3 OS=Mus musculus OX=10090 GN=Atp1a3 PE=1 SV=1;tr|Q8VCE0	1	6.33677e-21	202.36	87.719	0		NaN							1	2.50323e-10	150.61	0		NaN	1	6.33677e-21	202.36	1	K	ESALLKCIELSSGSVKLMRERNKKVAEIPFN	CIELSSGSVK(1)LMR	10	3	-0.61347	198810000	0	0	0	52865000	63634000	64068000
A0A0A6YWH4;A0A0A6YWF5;A0A0A6YX60;Q9DCP2	45	A0A0A6YWH4	A0A0A6YWH4	Sodium-coupled neutral amino acid transporter 3	Slc38a3	tr|A0A0A6YWH4|A0A0A6YWH4_MOUSE Sodium-coupled neutral amino acid transporter 3 (Fragment) OS=Mus musculus OX=10090 GN=Slc38a3 PE=1 SV=1;tr|A0A0A6YWF5|A0A0A6YWF5_MOUSE Sodium-coupled neutral amino acid transporter 3 (Fragment) OS=Mus musculus OX=10090 GN=Sl	0.99956	7.54849e-05	93.424	93.424													0.97961	0.00712475	51.771	0.99956	7.54849e-05	93.424	1	K	TDTQRTEDTQHCGEGKGFLQKSPSKEPHFTD	TEDTQHCGEGK(1)GFLQK	11	3	-0.63703	13750000	0	0	0	0	6331900	7417900
A0A0A6YVS6;A0A0J9YUM2;A0A2R8VHH2;J3QQ18;A0A2S1B6B8;F6SEU4;A0A0J9YVH8;A0A338P799;A0A2S1B6F9;A0A2R8VH83;A0A140T8K9;A0A0J9YUZ2	1112	A0A0A6YVS6	A0A0A6YVS6	Ras/Rap GTPase-activating protein SynGAP	Syngap1	tr|A0A0A6YVS6|A0A0A6YVS6_MOUSE Ras/Rap GTPase-activating protein SynGAP (Fragment) OS=Mus musculus OX=10090 GN=Syngap1 PE=1 SV=2;tr|A0A0J9YUM2|A0A0J9YUM2_MOUSE Ras/Rap GTPase-activating protein SynGAP OS=Mus musculus OX=10090 GN=Syngap1 PE=1 SV=4;tr|A0A2R8	0.965444	0.0226334	40.281	40.281										0.965444	0.0226334	40.281				0		NaN	1	K	IGGSGGSGGGGGGGLKPSITKQHSQTPSTLN	EGSIGGSGGSGGGGGGGLK(0.965)PSITK(0.035)	19	3	-0.55686	24021000	0	0	0	10714000	0	13307000
A0A0A0MQD4;Q3UMU2;Q3ULW9;Q3U339;Q8K201	225	A0A0A0MQD4	A0A0A0MQD4	Keratinocyte-associated transmembrane protein 2	9530068E07Rik;Kct2	tr|A0A0A0MQD4|A0A0A0MQD4_MOUSE RIKEN cDNA 9530068E07 gene OS=Mus musculus OX=10090 GN=9530068E07Rik PE=1 SV=1;tr|Q3UMU2|Q3UMU2_MOUSE Uncharacterized protein OS=Mus musculus OX=10090 GN=9530068E07Rik PE=2 SV=1;tr|Q3ULW9|Q3ULW9_MOUSE Uncharacterized protein	1	0.00219086	75.479	62.258										1	0.00219086	75.479	1	0.0173295	52.555	1	0.00895284	62.258	1	K	FLLVQSRKWRDGLCSKTVEYHRLDQNVNEAM	DGLCSK(1)TVEYHR	6	3	-2.2921	45055000	0	0	0	16492000	13293000	15270000
A0A0A0MQA5;P68368;Q3UX10;P05213;Q99KA2;P68369;Q5FW91;P05214;Q9D9Y2	423	A0A0A0MQA5;P05213;P68369	P68369	Tubulin alpha-4A chain;Tubulin alpha chain-like 3;Tubulin alpha-1B chain;Tubulin alpha-1A chain;Tubulin alpha-3 chain	Tuba4a;Tubal3;Tuba1b;Tuba1a;Tuba3a	tr|A0A0A0MQA5|A0A0A0MQA5_MOUSE Tubulin alpha chain (Fragment) OS=Mus musculus OX=10090 GN=Tuba4a PE=1 SV=1;sp|P68368|TBA4A_MOUSE Tubulin alpha-4A chain OS=Mus musculus OX=10090 GN=Tuba4a PE=1 SV=1;sp|Q3UX10|TBAL3_MOUSE Tubulin alpha chain-like 3 OS=Mus mus	0.999957	0.0180649	54.683	54.683										0		NaN	0		NaN	0.999957	0.0180649	54.683	1	K	SNTTAIAEAWARLDHKFDLMYAKRAFVHWYV	LDHK(1)FDLMYAK	4	3	-0.26656	84602000	0	0	0	20233000	36195000	28173000
A0A076FSX1;A0A076FR46;A0A076FRG6;Q91V14;Q6PFC8	1018	A0A076FSX1	A0A076FSX1	Solute carrier family 12 member 5	Slc12a5	tr|A0A076FSX1|A0A076FSX1_MOUSE KCC2b variant 2 OS=Mus musculus OX=10090 GN=Slc12a5 PE=2 SV=1;tr|A0A076FR46|A0A076FR46_MOUSE KCC2a-S25 variant 1 OS=Mus musculus OX=10090 GN=Slc12a5 PE=1 SV=1;tr|A0A076FRG6|A0A076FRG6_MOUSE KCC2a variant 1 OS=Mus musculus OX=	0.797411	0.000822558	74.519	74.519										0		NaN	0		NaN	0.797411	0.000822558	74.519	1	K	VHLTWTKDKSVAEKNKGPSPVSSEGIKDFFS	SVAEK(0.203)NK(0.797)GPSPVSSEGIK	7	3	2.0582	23036000	0	0	0	8212600	5605800	9217800
Q9CWK0;Q9CR57;Q569Z0;Q922F9	103	Q9CWK0	Q9CWK0	60S ribosomal protein L14	Rpl14;Rpl14-ps1	tr|Q9CWK0|Q9CWK0_MOUSE Ribosomal_L14e domain-containing protein OS=Mus musculus OX=10090 GN=Rpl14 PE=2 SV=1;sp|Q9CR57|RL14_MOUSE 60S ribosomal protein L14 OS=Mus musculus OX=10090 GN=Rpl14 PE=1 SV=3;tr|Q569Z0|Q569Z0_MOUSE Ribosomal protein L14 OS=Mus muscu	0.999979	0.0227003	48.028	48.028	0.999979	0.0227003	48.028	0		NaN	0		NaN											K	ATRWAKKIDARERKAKMTDFDRFKVMKAKKM	AK(1)MTDFDRFK	2	3	-0.18148	24528000	6196400	11168000	7163500	0	0	0
Q9CWE1;Q8BHZ0	253	Q9CWE1	Q9CWE1	Protein FAM49A	Fam49a	tr|Q9CWE1|Q9CWE1_MOUSE Uncharacterized protein OS=Mus musculus OX=10090 GN=Fam49a PE=2 SV=2;sp|Q8BHZ0|FA49A_MOUSE Protein FAM49A OS=Mus musculus OX=10090 GN=Fam49a PE=1 SV=1	1	0.0390482	47.712	47.712	0		NaN	1	0.0390482	47.712													1	K	ALRFTTKHLNDESTSKQIRAMLQ________	HLNDESTSK(1)QIR	9	3	0.93283	22883000	9577900	13305000	0	0	0	0
Q8BFR5	418	Q8BFR5	Q8BFR5	Elongation factor Tu, mitochondrial	Tufm	sp|Q8BFR5|EFTU_MOUSE Elongation factor Tu, mitochondrial OS=Mus musculus OX=10090 GN=Tufm PE=1 SV=1	1	0.0464689	40.589	40.589	1	0.0464689	40.589				0		NaN											K	DLKLSLILRQPMILEKGQRFTLRDGNKTIGT	LSLILRQPMILEK(1)	13	2	1.8485	47875000	16424000	0	31451000	0	0	0
Q5SXR6;Q68FD5;Q80U89;Q3UPJ3	768	Q5SXR6	Q5SXR6	Clathrin heavy chain;Clathrin heavy chain 1	Cltc;mKIAA0034	tr|Q5SXR6|Q5SXR6_MOUSE Clathrin heavy chain OS=Mus musculus OX=10090 GN=Cltc PE=1 SV=1;sp|Q68FD5|CLH1_MOUSE Clathrin heavy chain 1 OS=Mus musculus OX=10090 GN=Cltc PE=1 SV=3;tr|Q80U89|Q80U89_MOUSE MKIAA0034 protein (Fragment) OS=Mus musculus OX=10090 GN=mK	0.999776	0.0299048	57.047	57.047	0.999776	0.0299048	57.047	0		NaN	0		NaN											K	RESNCYDPERVKNFLKEAKLTDQLPLIIVCD	VKNFLK(1)EAK(1)	6	2	3.8456	84572000	27486000	15947000	41139000	0	0	0
Q5SXR6;Q68FD5;Q80U89;Q3UPJ3	771	Q5SXR6	Q5SXR6	Clathrin heavy chain;Clathrin heavy chain 1	Cltc;mKIAA0034	tr|Q5SXR6|Q5SXR6_MOUSE Clathrin heavy chain OS=Mus musculus OX=10090 GN=Cltc PE=1 SV=1;sp|Q68FD5|CLH1_MOUSE Clathrin heavy chain 1 OS=Mus musculus OX=10090 GN=Cltc PE=1 SV=3;tr|Q80U89|Q80U89_MOUSE MKIAA0034 protein (Fragment) OS=Mus musculus OX=10090 GN=mK	0.999973	0.0299048	57.047	57.047	0.999973	0.0299048	57.047	0		NaN	0		NaN											K	NCYDPERVKNFLKEAKLTDQLPLIIVCDRFD	VKNFLK(1)EAK(1)	9	2	3.8456	84572000	27486000	15947000	41139000	0	0	0
Q5SW18;Q3TJG1;Q3TIK0;P63005;Q3UGR6;Q3UH92;Q3UHM0;Q5SW16;Q3TUH5	33	Q5SW18	Q5SW18	Platelet-activating factor acetylhydrolase IB subunit alpha	Pafah1b1	tr|Q5SW18|Q5SW18_MOUSE Platelet-activating factor acetylhydrolase IB subunit alpha OS=Mus musculus OX=10090 GN=Pafah1b1 PE=2 SV=1;tr|Q3TJG1|Q3TJG1_MOUSE Platelet-activating factor acetylhydrolase IB subunit alpha OS=Mus musculus OX=10090 GN=Pafah1b1 PE=2 S	0.999986	0.0101784	56.793	56.793	0		NaN	0.999986	0.0101784	56.793													1	K	YLRSNGYEEAYSVFKKEAELDMNEELDKKYA	K(1)EAELDMNEELDKK	1	3	0.43746	19946000	11755000	8191100	0	0	0	0
Q5SS40;P62259;F6WA09	106	Q5SS40	Q5SS40	14-3-3 protein epsilon	Ywhae	tr|Q5SS40|Q5SS40_MOUSE 14_3_3 domain-containing protein OS=Mus musculus OX=10090 GN=Ywhae PE=1 SV=1;sp|P62259|1433E_MOUSE 14-3-3 protein epsilon OS=Mus musculus OX=10090 GN=Ywhae PE=1 SV=1;tr|F6WA09|F6WA09_MOUSE 14-3-3 protein epsilon (Fragment) OS=Mus mus	0.999794	4.36822e-05	79.762	79.762	0.999794	4.36822e-05	79.762	0.999161	0.000604786	52.321													1	K	TELKLICCDILDVLDKHLIPAANTGESKVFY	LICCDILDVLDK(1)HLIPAANTGESK	12	4	-0.333	29546000	17902000	11644000	0	0	0	0
Q5D0A4;Q497P1;O35526;D6RFB9;A0A0J9YUA0;P61264	116	Q5D0A4;P61264	P61264	Syntaxin-1A;Syntaxin-1B	Stx1a;Stx1b	tr|Q5D0A4|Q5D0A4_MOUSE Stx1a protein (Fragment) OS=Mus musculus OX=10090 GN=Stx1a PE=2 SV=1;tr|Q497P1|Q497P1_MOUSE Syntaxin 1A (Brain) OS=Mus musculus OX=10090 GN=Stx1a PE=1 SV=1;sp|O35526|STX1A_MOUSE Syntaxin-1A OS=Mus musculus OX=10090 GN=Stx1a PE=1 SV=3	1	0.0120466	82.645	61.593	0		NaN				1	0.0120466	82.645				1	0.018563	61.593				1	K	QEEGLNRSSADLRIRKTQHSTLSRKFVEVMS;QEEGLNRSSADLRIRKTQHSTLSRKFVEVMT	K(1)TQHSTLSR	1	3	-0.44691	28969000	9467100	0	19502000	0	0	0
Q5D0A4;Q497P1;O35526;D6RFB9;A0A0J9YUA0	45	Q5D0A4	Q5D0A4	Syntaxin-1A	Stx1a	tr|Q5D0A4|Q5D0A4_MOUSE Stx1a protein (Fragment) OS=Mus musculus OX=10090 GN=Stx1a PE=2 SV=1;tr|Q497P1|Q497P1_MOUSE Syntaxin 1A (Brain) OS=Mus musculus OX=10090 GN=Stx1a PE=1 SV=1;sp|O35526|STX1A_MOUSE Syntaxin-1A OS=Mus musculus OX=10090 GN=Stx1a PE=1 SV=3	1	6.4313e-06	127.87	113.35	0		NaN	0		NaN	1	1.21791e-05	113.35							1	6.4313e-06	127.87	1	K	DEFFEQVEEIRGFIDKIAENVEEVKRKHSAI	GFIDK(1)IAENVEEVK	5	3	-0.63108	68491000	15881000	21290000	31321000	0	0	0
Q3UY10;B7ZBV3;F6UC55;B7ZBW2;A0A0G2JFQ2;B7ZBW1;B7ZBV9;B7ZBV7;B7ZBV8;B7ZBV6;B7ZBV4;Q9Z351	463	Q3UY10	Q3UY10	Potassium voltage-gated channel subfamily KQT member 2	Kcnq2	tr|Q3UY10|Q3UY10_MOUSE Uncharacterized protein (Fragment) OS=Mus musculus OX=10090 GN=Kcnq2 PE=2 SV=1;tr|B7ZBV3|B7ZBV3_MOUSE Potassium voltage-gated channel subfamily KQT member 2 (Fragment) OS=Mus musculus OX=10090 GN=Kcnq2 PE=1 SV=1;tr|F6UC55|F6UC55_MOUS	1	0.00157676	56.819	56.819	1	0.00830079	46.133				1	0.00157676	56.819										1	K	QIVGRGTTITDKDRTKGPAETELPEDPSMMG	TK(1)GPAETELPEDPSMMGR	2	3	-0.41891	43064000	18782000	0	24282000	0	0	0
Q3UHH0;Q3UHJ3;F8WHB1;Q9R0K7;S4R1C4;D5L240;Q6DIB8	304	Q3UHH0	Q3UHH0	Calcium-transporting ATPase;Plasma membrane calcium-transporting ATPase 2	Atp2b2	tr|Q3UHH0|Q3UHH0_MOUSE Calcium-transporting ATPase OS=Mus musculus OX=10090 GN=Atp2b2 PE=1 SV=1;tr|Q3UHJ3|Q3UHJ3_MOUSE Calcium-transporting ATPase OS=Mus musculus OX=10090 GN=Atp2b2 PE=1 SV=1;tr|F8WHB1|F8WHB1_MOUSE Calcium-transporting ATPase OS=Mus muscul	1	4.5945e-05	86.497	86.497	1	0.000274581	68.751	1	4.5945e-05	86.497	0.999975	0.0148766	46.319										1	K	LGAGGEEEEKKDKKAKQQDGAAAMEMQPLKS	AK(1)QQDGAAAMEMQPLK	2	3	0.94343	14853000	5918500	8934900	0	0	0	0
Q3TXF9;Q8VDN2;Q8R3M4;Q3UCH8;Q8K2R2;Q3UF49	671	Q3TXF9	Q3TXF9	Sodium/potassium-transporting ATPase subunit alpha-1	Atp1a1	tr|Q3TXF9|Q3TXF9_MOUSE Sodium/potassium-transporting ATPase subunit alpha OS=Mus musculus OX=10090 GN=Atp1a1 PE=2 SV=1;sp|Q8VDN2|AT1A1_MOUSE Sodium/potassium-transporting ATPase subunit alpha-1 OS=Mus musculus OX=10090 GN=Atp1a1 PE=1 SV=1;tr|Q8R3M4|Q8R3M4_	1	1.14508e-36	176.46	168.27	0		NaN	1	1.3593e-06	92.492	1	1.14508e-36	176.46	1	3.82604e-05	81.016	1	2.01649e-36	176.46	1	3.57772e-28	168.27	1	K	NPRDAKACVVHGSDLKDMTSEELDDILRYHT	ACVVHGSDLK(1)DMTSEELDDILR	10	3	-0.84925	351270000	0	50076000	47641000	0	0	0
Q3TSA8;Q3TD71;Q8K021;Q9D577	246	Q3TSA8	Q3TSA8	Secretory carrier-associated membrane protein 1	Scamp1	tr|Q3TSA8|Q3TSA8_MOUSE Secretory carrier-associated membrane protein OS=Mus musculus OX=10090 GN=Scamp1 PE=1 SV=1;tr|Q3TD71|Q3TD71_MOUSE Secretory carrier-associated membrane protein OS=Mus musculus OX=10090 GN=Scamp1 PE=1 SV=1;sp|Q8K021|SCAM1_MOUSE Secret	1	1.69736e-18	144.33	144.33	0		NaN	0.999167	0.0429892	31.917							1	1.69736e-18	144.33	1	2.03705e-06	98.543	1	K	KKVHGLYRTTGASFEKAQQEFATGVMSNKTV	TTGASFEK(1)AQQEFATGVMSNK	8	3	0.90311	93766000	11680000	14260000	0	0	0	0
Q3TJ52;Q3UQN3;Q3U041;P54728;Q6NVC3	36	Q3TJ52	Q3TJ52	UV excision repair protein RAD23 homolog B	Rad23b	tr|Q3TJ52|Q3TJ52_MOUSE Uncharacterized protein OS=Mus musculus OX=10090 GN=Rad23b PE=2 SV=1;tr|Q3UQN3|Q3UQN3_MOUSE Uncharacterized protein OS=Mus musculus OX=10090 GN=Rad23b PE=2 SV=1;tr|Q3U041|Q3U041_MOUSE Uncharacterized protein OS=Mus musculus OX=10090	1	0.0266343	108.57	108.57	0		NaN	0.999979	0.0612349	46.796							1	0.0266343	108.57				1	K	ETVKALKEKIESEKGKDAFPVAGQKLIYAGK	GK(1)DAFPVAGQK	2	2	-0.016331	43522000	19351000	24171000	0	0	0	0
Q04447	242	Q04447	Q04447	Creatine kinase B-type	Ckb	sp|Q04447|KCRB_MOUSE Creatine kinase B-type OS=Mus musculus OX=10090 GN=Ckb PE=1 SV=1	0.99844	0.000236372	99.442	99.442	0.99844	0.000236372	99.442	0.880825	0.0568227	27.644	0		NaN							0.552184	0.0445504	35.664	1	K	VWINEEDHLRVISMQKGGNMKEVFTRFCTGL	VISMQK(0.998)GGNMK(0.002)	6	2	-0.52502	116890000	48139000	26454000	34610000	0	0	0
P68404	141	P68404	P68404	Protein kinase C beta type	Prkcb	sp|P68404|KPCB_MOUSE Protein kinase C beta type OS=Mus musculus OX=10090 GN=Prkcb PE=1 SV=4	1	0.0376842	32.946	32.946	1	0.0376842	32.946	0		NaN													1	K	IHQGMKCDTCMMNVHKRCVMNVPSLCGTDHT	CDTCMMNVHK(1)R	10	3	0.66778	19473000	12793000	6680200	0	0	0	0
P63216	36	P63216	P63216	Guanine nucleotide-binding protein G(I)/G(S)/G(O) subunit gamma-3	Gng3	sp|P63216|GBG3_MOUSE Guanine nucleotide-binding protein G(I)/G(S)/G(O) subunit gamma-3 OS=Mus musculus OX=10090 GN=Gng3 PE=1 SV=1	1	3.62818e-10	98.002	83.054				0		NaN	1	8.92065e-10	86.675	1	3.62818e-10	98.002				1	6.52939e-08	83.054	1	K	EQLKIEASLCRIKVSKAAADLMTYCDAHACE	VSK(1)AAADLMTYCDAHACEDPLITPVPTSENPFR	3	4	-0.11927	128340000	0	27668000	18585000	0	0	0
P63216	2	P63216	P63216	Guanine nucleotide-binding protein G(I)/G(S)/G(O) subunit gamma-3	Gng3	sp|P63216|GBG3_MOUSE Guanine nucleotide-binding protein G(I)/G(S)/G(O) subunit gamma-3 OS=Mus musculus OX=10090 GN=Gng3 PE=1 SV=1	1	0.000142142	74.772	74.772	0		NaN				1	0.000142142	74.772										1	K	______________MKGETPVNSTMSIGQAR	MK(1)GETPVNSTMSIGQAR	2	3	-0.66978	12667000	6337500	0	6329800	0	0	0
P52480;A0A1L1SU37;A0A1L1SQV8;A0A1L1SSN6;A0A1L1STV8;A0A1L1SUV0;A0A1L1ST52;A0A1L1SVH2	3	P52480	P52480	Pyruvate kinase PKM	Pkm	sp|P52480|KPYM_MOUSE Pyruvate kinase PKM OS=Mus musculus OX=10090 GN=Pkm PE=1 SV=4;tr|A0A1L1SU37|A0A1L1SU37_MOUSE Pyruvate kinase PKM (Fragment) OS=Mus musculus OX=10090 GN=Pkm PE=1 SV=1;tr|A0A1L1SQV8|A0A1L1SQV8_MOUSE Pyruvate kinase PKM (Fragment) OS=Mus	1	0.00125109	47.537	47.537	1	0.00125109	47.537	0		NaN														K	_____________MPKPHSEAGTAFIQTQQL	PK(1)PHSEAGTAFIQTQQLHAAMADTFLEHMCR	2	5	0.32831	52290000	29224000	23066000	0	0	0	0
P31650;Q8BKG0	590	P31650	P31650	Sodium- and chloride-dependent GABA transporter 3;Transporter	Slc6a11	sp|P31650|S6A11_MOUSE Sodium- and chloride-dependent GABA transporter 3 OS=Mus musculus OX=10090 GN=Slc6a11 PE=1 SV=2;tr|Q8BKG0|Q8BKG0_MOUSE Transporter (Fragment) OS=Mus musculus OX=10090 GN=Slc6a11 PE=2 SV=1	1	0.000951142	95.358	43.897	0		NaN	1	0.000951142	95.358	0		NaN	1	0.0351465	43.897							1	K	LPEKLQKLTVPSADLKMRGKLGASPRTVTVN	LTVPSADLK(1)MR	9	3	-1.3476	155070000	6499500	12542000	9713100	0	0	0
P12382;A0A1W2P6Q4	8	P12382	P12382	ATP-dependent 6-phosphofructokinase, liver type	Pfkl	sp|P12382|PFKAL_MOUSE ATP-dependent 6-phosphofructokinase, liver type OS=Mus musculus OX=10090 GN=Pfkl PE=1 SV=4;tr|A0A1W2P6Q4|A0A1W2P6Q4_MOUSE ATP-dependent 6-phosphofructokinase, liver type OS=Mus musculus OX=10090 GN=Pfkl PE=1 SV=1	1	0.00909266	57.96	42.599	1	0.00909266	57.96	1	0.0299438	42.599														K	________MATVDLEKLRMSGAGKAIGVLTS	ATVDLEK(1)LR	7	2	-0.55854	12816000	6832200	5983600	0	0	0	0
G3UX26;Q60930;D3YZT5;A0A286YCR8;D3YUN8	61	G3UX26	G3UX26	Voltage-dependent anion-selective channel protein 2	Vdac2	tr|G3UX26|G3UX26_MOUSE Voltage-dependent anion-selective channel protein 2 OS=Mus musculus OX=10090 GN=Vdac2 PE=1 SV=1;sp|Q60930|VDAC2_MOUSE Voltage-dependent anion-selective channel protein 2 OS=Mus musculus OX=10090 GN=Vdac2 PE=1 SV=2;tr|D3YZT5|D3YZT5_MO	0.984642	0.0190816	54.584	54.584	0.984642	0.0190816	54.584	0.97996	0.0458146	47.097													1	K	SSNTDTGKVSGTLETKYKWCEYGLTFTEKWN	VSGTLETK(0.985)YK(0.015)	8	3	-1.2142	24497000	14406000	10090000	0	0	0	0
E9Q706;P51830	84	E9Q706	E9Q706	Adenylate cyclase type 9	Adcy9	tr|E9Q706|E9Q706_MOUSE Adenylate cyclase type 9 OS=Mus musculus OX=10090 GN=Adcy9 PE=1 SV=1;sp|P51830|ADCY9_MOUSE Adenylate cyclase type 9 OS=Mus musculus OX=10090 GN=Adcy9 PE=1 SV=1	0.988818	0.0160393	42.947	42.947	0.988818	0.0160393	42.947	0		NaN													1	K	SRSTFLKVGQSIMHGKDLEVEKALKERMIHS	VGQSIMHGK(0.989)DLEVEK(0.011)	9	4	1.253	30811000	16409000	14402000	0	0	0	0
E9Q5N7;B2RX09;A0A494B8Y4;Q6ZQ25;E9PUN0;Q3UGZ9;E9PUM9;E9Q7X7;E0CY11;Q9CS84;E0CZA5;A0A0H2UH29;P0DI97;O88723;A0A140LI71;G3UWQ9;Q6PAI9;E9PUN2	1480	E9Q5N7;E0CY11	E0CY11	Neurexin-1;Neurexin-1-beta	Nrxn2;mKIAA0921;Nrxn1	tr|E9Q5N7|E9Q5N7_MOUSE Neurexin-2 OS=Mus musculus OX=10090 GN=Nrxn2 PE=1 SV=2;tr|B2RX09|B2RX09_MOUSE Nrxn2 protein OS=Mus musculus OX=10090 GN=Nrxn2 PE=2 SV=1;tr|A0A494B8Y4|A0A494B8Y4_MOUSE Neurexin-2 OS=Mus musculus OX=10090 GN=Nrxn2 PE=1 SV=1;tr|Q6ZQ25|Q	0.993059	0.000145946	83.758	83.758	0		NaN	0.993059	0.000145946	83.758													1	K	RNYISNSAQSNGAVVKEKAPAAPKTPSKAKK;RNYISNSAQSNGAVVKEKQPSSAKSANKNKK	NYISNSAQSNGAVVK(0.993)EK(0.007)	15	3	0.1198	44670000	27803000	16866000	0	0	0	0
E9PV73;P84075;A2A7R5;P62748;A0A1Y7VMK3	50	E9PV73	E9PV73	Neuron-specific calcium-binding protein hippocalcin;Hippocalcin-like protein 1	Hpca;Hpcal1	tr|E9PV73|E9PV73_MOUSE Neuron-specific calcium-binding protein hippocalcin (Fragment) OS=Mus musculus OX=10090 GN=Hpca PE=1 SV=1;sp|P84075|HPCA_MOUSE Neuron-specific calcium-binding protein hippocalcin OS=Mus musculus OX=10090 GN=Hpca PE=1 SV=2;tr|A2A7R5|A	0.999999	0.0128676	62.68	62.68				0.999999	0.0128676	62.68	0.999998	0.0203923	57.414										1	K	LKDCPTGILNVDEFKKIYANFFPYGDASKFA	K(1)IYANFFPYGDASK	1	3	-0.032279	68472000	0	42167000	26306000	0	0	0
D3Z709;Q9D415;Q3UHD8	2	D3Z709	D3Z709	Disks large-associated protein 1	Dlgap1	tr|D3Z709|D3Z709_MOUSE Disks large-associated protein 1 OS=Mus musculus OX=10090 GN=Dlgap1 PE=1 SV=1;sp|Q9D415|DLGP1_MOUSE Disks large-associated protein 1 OS=Mus musculus OX=10090 GN=Dlgap1 PE=1 SV=3;tr|Q3UHD8|Q3UHD8_MOUSE Uncharacterized protein OS=Mus m	1	0.0406694	34.253	31.074	1	0.0406694	34.253				1	0.0470528	31.074										1	K	______________MKGLSGSRSHHHGITCE	MK(1)GLSGSR	2	2	-1.0087	10099000	4947700	0	5151000	0	0	0
D3YYN7;Q3UHK5;Q6ZQ49;Q6PIE5;Q8R3A9	668	D3YYN7	D3YYN7	Sodium/potassium-transporting ATPase subunit alpha-2	Atp1a2	tr|D3YYN7|D3YYN7_MOUSE Sodium/potassium-transporting ATPase subunit alpha OS=Mus musculus OX=10090 GN=Atp1a2 PE=1 SV=1;tr|Q3UHK5|Q3UHK5_MOUSE Sodium/potassium-transporting ATPase subunit alpha OS=Mus musculus OX=10090 GN=Atp1a2 PE=1 SV=1;tr|Q6ZQ49|Q6ZQ49_M	1	7.67887e-29	171	41.798	1	0.00124946	53.909	0		NaN	1	4.58148e-28	163.91	1	7.67887e-29	171	0		NaN	1	0.0134491	41.798	1	K	NPREAKACVVHGSDLKDMTSEQLDEILRDHT	ACVVHGSDLK(1)DMTSEQLDEILR	10	4	-1.897	234170000	41909000	0	61014000	0	0	0
D2KHZ9;P16858;A0A0A0MQF6;S4R1W1;A0A1D5RLD8;S4R257;Q6IWE3	115	D2KHZ9	D2KHZ9	Glyceraldehyde-3-phosphate dehydrogenase	GAPDH;Gapdh;Gm3839;Gapd	tr|D2KHZ9|D2KHZ9_MOUSE Glyceraldehyde-3-phosphate dehydrogenase OS=Mus musculus OX=10090 GN=GAPDH PE=2 SV=1;sp|P16858|G3P_MOUSE Glyceraldehyde-3-phosphate dehydrogenase OS=Mus musculus OX=10090 GN=Gapdh PE=1 SV=2;tr|A0A0A0MQF6|A0A0A0MQF6_MOUSE Glyceraldehy	0.724934	0.000915021	98.044	70.399	0.724934	0.00756099	70.399				0.607718	0.000915021	98.044										1	K	FTTMEKAGAHLKGGAKRVIISAPSADAPMFV	AGAHLK(0.275)GGAK(0.725)R	10	3	0.35368	146160000	68980000	0	77182000	0	0	0
B1AWN6;A0A5H1ZRM8;A0A0R5RP29;A0A0R5RP28;F7AMU5;A0A571BFW3;A0A571BEB6;A0A571BG54;A2APX8;A2APX9;Q05BQ0;A2ASI5	454	B1AWN6;A2APX8;A2ASI5	B1AWN6	Sodium channel protein	Scn2a1;Scn1a;Scn3a	sp|B1AWN6|SCN2A_MOUSE Sodium channel protein type 2 subunit alpha OS=Mus musculus OX=10090 GN=Scn2a PE=1 SV=1;tr|A0A5H1ZRM8|A0A5H1ZRM8_MOUSE Sodium channel protein type 2 subunit alpha OS=Mus musculus OX=10090 GN=Scn2a PE=4 SV=1;tr|A0A0R5RP29|A0A0R5RP29_MO	0.7712	0.0243698	41.259	36.822				0.7712	0.032108	36.822	0.618238	0.0243698	41.259										1	K	AEQKEAEFQQMLEQLKKQQEAAQQAAATTAS;AEQKEAEFQQMLEQLKKQQEEAQAAAAAASA;AEQKEAEFQQMLEQLKKQQEEAQAVAAASAA	EAEFQQMLEQLK(0.771)K(0.229)	12	3	3.7135	126910000	0	60593000	66314000	0	0	0
A0A571BGH0;P62482;Q3UPV6;A0A571BF54;A0A571BEM7;E0CXZ9;Q3U0B0	283	A0A571BGH0	A0A571BGH0	Voltage-gated potassium channel subunit beta-2	Kcnab2	tr|A0A571BGH0|A0A571BGH0_MOUSE Voltage-gated potassium channel subunit beta-2 OS=Mus musculus OX=10090 GN=Kcnab2 PE=1 SV=1;sp|P62482|KCAB2_MOUSE Voltage-gated potassium channel subunit beta-2 OS=Mus musculus OX=10090 GN=Kcnab2 PE=1 SV=1;tr|Q3UPV6|Q3UPV6_MO	0.999984	0.0243883	51.528	51.528	0		NaN	0.999984	0.0243883	51.528													1	K	GKYDSGIPPYSRASLKGYQWLKDKILSEEGR	ASLK(1)GYQWLK	4	3	-0.096721	68944000	35464000	33481000	0	0	0	0
